# Supplementary material for: Nature and Age of Neighbours Matter: Interspecific Associations among Tree Species Exist and Vary across Life Stages in Tropical Forests
Source: PLoS One. 2015 Nov 18;10(11):e0141387. doi: 10.1371/journal.pone.0141387 (PMC4651535; doi:10.1371/journal.pone.0141387)
Supplement: S1 Data — (ZIP) [file pone.0141387.s001.zip]

Archive with 4 entries (4 files):
- S3 BCI datast/INFO-READ ME.txt
- S3 BCI datast/WOODY PLANTS - PLOT_1.txt
- S3 BCI datast/WOODY PLANTS - PLOT_2.txt
- S3 BCI datast/WOODY PLANTS - PLOT_3.txt
