# Supplementary material for: Nature and Age of Neighbours Matter: Interspecific Associations among Tree Species Exist and Vary across Life Stages in Tropical Forests
Source: PLoS One. 2015 Nov 18;10(11):e0141387. doi: 10.1371/journal.pone.0141387 (PMC4651535; doi:10.1371/journal.pone.0141387)
Supplement: S1 Data — (ZIP) [file pone.0141387.s001.zip › S3 BCI datast/INFO-READ ME.txt]

Data on three 1 ha plots in "Bosque de Neblina de Cuyas", a cloud forest in north Peru.
The inventory was carried out in 2008/9.
Information about enviromental conditions can be freely download from http://alicialedo.com//


This is free use data, but publications using the data should make a reference to the authorship, and include the citation of some of those papers:


    Ledo, A. Montes, F. and Cond�s, S. 2012. Different spatial organisation strategies of woody plant species in a montane cloud forest. Acta Oecologica, 38:     49-57

    Ledo, A. Burslem, D.F.R.P. Cond�s, S. Montes, F. 2013. Micro-scale habitat associations of woody plants in a Peruvian cloud forest. Journal of Vegetation Science, 24(6): 1086-1097


Autor: Alicia Ledo
alicialedo@gmail.com
