# Supplementary material for: Nature and Age of Neighbours Matter: Interspecific Associations among Tree Species Exist and Vary across Life Stages in Tropical Forests
Source: PLoS One. 2015 Nov 18;10(11):e0141387. doi: 10.1371/journal.pone.0141387 (PMC4651535; doi:10.1371/journal.pone.0141387)
Supplement: S1 Data — (ZIP) [file pone.0141387.s001.zip › S3 BCI datast/WOODY PLANTS - PLOT_1.txt]

PLOT	DATE	N_TREE	SPECIE	HEIGHT	D1_(cm)	D2_(cm)	D_(cm)	X	Y	Z	X_0	Y_0
1	01/04/2008	1	Solanum_Ms1	2.2	4	4.1	4.05	643544.9098	9492383.692	2471.65655	2.46	98.13
1	01/04/2008	2	Solanum_Ms1	4.9	4.8	5.3	5.05	643544.6147	9492382.334	2471.967091	1.13	97.71
1	01/04/2008	3	Solanum_Ms1	1.7	1.9	2.3	2.1	643547.5818	9492383.844	2471.385323	3.92	95.89
1	01/04/2008	4	Solanum_Ms1	1.4	1.4	1.5	1.45	643548.2781	9492384.098	2472.287142	4.49	95.42
1	01/04/2008	5	Solanum_Ms1	2	0.4	0.4	0.4	643549.3351	9492385.501	2471.956303	6.23	95.20
1	01/04/2008	6	Solanum_Ms1	2.1	2.4	2.2	2.3	643544.8	9492382.832	2471.579351	1.66	97.80
1	01/04/2008	7	Solanum_Ms1	3	1.6	1.8	1.7	643544.7226	9492382.804	2472.256167	1.59	97.85
1	01/04/2008	8	Solanum_Ms1	1.8	2.9	2.6	2.75	643545.3863	9492380.762	2471.443231	0.16	96.25
1	01/04/2008	9	Solanum_Ms1	3.2	2.5	2	2.25	643550.5017	9492379.2	2471.874074	1.36	91.04
1	01/04/2008	10	Piper_elongatum	4.3	3.5	3.6	3.55	643549.4312	9492381.786	2472.253465	3.07	93.26
1	01/04/2008	11	Piper_elongatum	3.7	2.6	2.8	2.7	643549.5012	9492382.293	2472.369358	3.54	93.45
1	01/04/2008	12	Solanum_Ms1	2.2	0.6	0.6	0.6	643544.2593	9492383.352	2469.694989	1.84	98.52
1	01/04/2008	13	Solanum_Ms1	2.1	1.2	1.2	1.2	643545.7725	9492381.549	2470.325391	1.03	96.31
1	01/04/2008	14	Solanum_Ms1	2.6	1.8	1.7	1.75	643545.57	9492381.594	2470.435693	0.97	96.51
1	01/04/2008	15	Lycianthes_inaequilatera	2	0.5	0.5	0.5	643544.0062	9492383.559	2469.352878	1.89	98.85
1	01/04/2008	16	Solanum_Ms2	2.3	0.8	0.8	0.8	643543.7055	9492383.615	2469.123876	1.79	99.13
1	01/04/2008	17	Solanum_Ms1	2.6	1.2	1.2	1.2	643549.6084	9492386.344	2470.87114	7.10	95.39
1	01/04/2008	18	Meliosma_Ms2	14	136.8732511	136.8732511	136.8732511	643551.1423	9492387.726	2472.905769	9.07	94.75
1	01/04/2008	19	Eugenia_Ms	1.7	1.2	1.2	1.2	643552.2802	9492388.529	2472.925708	10.33	94.17
1	01/04/2008	20	Eugenia_Ms	2.6	2.4	2.3	2.35	643549.9776	9492391.923	2472.98917	12.12	97.86
1	01/04/2008	21	Lycianthes_inaequilatera	1.7	1	1	1	643550.4714	9492392.068	2473.808567	12.49	97.50
1	01/04/2008	22	Lycianthes_inaequilatera	2.2	0.9	0.9	0.9	643547.2284	9492391.154	2471.567136	10.08	99.85
1	01/04/2008	23	Eugenia_Ms	2.3	2.6	2.5	2.55	643545.9186	9492387.543	2470.538666	6.30	99.18
1	01/04/2008	24	Solanum_Ms1	2.1	0.9	0.9	0.9	643549.9822	9492393.969	2473.732192	13.89	98.88
1	01/04/2008	25	Parathesis_Ms	2.4	2.1	2.4	2.25	643549.793	9492394.094	2474.573168	13.91	99.10
1	01/04/2008	26	Solanum_Ms1	2.4	1.5	1.4	1.45	643549.9874	9492393.853	2474.661496	13.79	98.81
1	01/04/2008	27	Parathesis_Ms	1.9	3	2.6	2.8	643551.6081	9492396.81	2476.054192	17.17	98.89
1	01/04/2008	28	Solanum_Ms1	2.9	1.2	1.4	1.3	643551.9915	9492397.301	2476.320092	17.78	98.80
1	01/04/2008	29	Solanum_Ms1	1.9	2.2	2	2.1	643553.987	9492397.428	2474.703275	18.89	97.14
1	01/04/2008	30	Eugenia_Ms	2.4	1.6	1.6	1.6	643556.1579	9492398.249	2478.417799	20.69	95.67
1	01/04/2008	31	Solanum_Ms1	2.2	0.8	0.8	0.8	643557.6113	9492396.299	2478.18844	19.72	93.43
1	01/04/2008	32	Solanum_Ms1	3.2	1.6	1.7	1.65	643558.0695	9492398.637	2479.938477	21.98	94.21
1	01/04/2008	33	Solanum_Ms1	2.7	1.8	1.9	1.85	643556.6942	9492400.442	2479.482576	22.85	96.30
1	01/04/2008	34	Solanum_Ms1	2.7	1.8	1.9	1.85	643556.9219	9492399.213	2479.138609	21.90	95.49
1	01/04/2008	35	Solanum_Ms1	2.5	1.7	1.7	1.7	643558.8924	9492400.351	2480.119906	23.87	94.35
1	01/04/2008	36	Parathesis_Ms	2.7	3	3.2	3.1	643561.7364	9492401.45	2482.115651	26.25	92.44
1	01/04/2008	37	Eugenia_Ms	2.3	2.1	1.9	2	643564.4148	9492398.86	2481.678547	25.34	88.82
1	01/04/2008	38	Delostoma_integrifolium	11.6	41.2	56	48.6	643575.1705	9492420.433	2495.274254	49.40	90.29
1	01/04/2008	39	Solanum_Ms1	4.8	2.1	2.1	2.1	643562.3583	9492397.753	2481.159882	23.36	90.05
1	01/04/2008	40	Solanum_Ms1	4.8	2.3	2.4	2.35	643564.8825	9492397.79	2481.944725	24.65	87.88
1	01/04/2008	41	Piper_elongatum	2.6	0.8	0.8	0.8	643565.0766	9492395.919	2481.519566	23.13	86.78
1	01/04/2008	42	Persea_Ms	4.3	2.6	2.7	2.65	643566.1286	9492397.634	2482.860251	25.14	86.72
1	01/04/2008	43	Solanum_Ms1	4.1	1.9	2.1	2	643565.6356	9492398.218	2482.824353	25.40	87.44
1	01/04/2008	44	Parathesis_Ms	2.9	3.4	3.5	3.45	643566.4819	9492398.489	2483.132827	26.06	86.85
1	01/04/2008	45	Solanum_Ms1	3.6	2	1.9	1.95	643567.0557	9492398.311	2483.080365	26.19	86.26
1	01/04/2008	46	Solanum_Ms1	2.3	1.1	1.2	1.15	643565.4028	9492399.09	2482.878533	26.04	88.08
1	01/04/2008	47	Ruagea_glabra	5.8	16.1	20	18.05	643566.7266	9492409.819	2487.341837	35.99	92.30
1	01/04/2008	48	Piper_elongatum	2.8	2	2	2	643562.764	9492394.39	2479.840162	20.65	88.02
1	01/04/2008	49	Solanum_Ms1	4.6	2.7	2.7	2.7	643564.1837	9492393.368	2479.943905	20.47	86.28
1	01/04/2008	50	Piper_elongatum	2.4	0.9	0.9	0.9	643564.8708	9492392.926	2480.172323	20.43	85.46
1	01/04/2008	51	Lycianthes_inaequilatera	1.9	0.8	0.8	0.8	643565.6701	9492391.04	2480.03398	19.20	83.83
1	01/04/2008	52	Critoniopsis_sevillana	2	0.4	0.4	0.4	643564.5093	9492392.077	2479.694998	19.52	85.35
1	01/04/2008	53	Meliosma_Ms2	2.4	1.1	1.1	1.1	643563.839	9492390.573	2479.123073	17.88	85.18
1	01/04/2008	54	Meliosma_Ms2	1.9	0.9	0.9	0.9	643563.839	9492390.466	2479.027909	17.79	85.12
1	01/04/2008	55	Meliosma_Ms2	1.7	0.9	0.9	0.9	643563.6768	9492389.702	2478.826506	17.04	84.88
1	01/04/2008	56	Meliosma_Ms2	1.9	0.9	0.9	0.9	643563.6536	9492389.694	2478.844422	17.03	84.90
1	01/04/2008	57	Meliosma_Ms2	2.8	0.8	0.8	0.8	643564.1868	9492389.888	2479.113269	17.46	84.53
1	01/04/2008	58	Critoniopsis_sevillana	1.8	0.8	0.8	0.8	643563.7579	9492391.209	2478.917552	18.39	85.57
1	01/04/2008	59	Parathesis_Ms	5	6.2	5.8	6	643566.7928	9492383.856	2479.913963	13.54	79.26
1	01/04/2008	60	Solanum_Ms1	2.5	1	1	1	643565.5266	9492385.624	2478.912751	14.44	81.24
1	01/04/2008	61	Solanum_Ms1	1.5	0.4	0.4	0.4	643564.9176	9492386.579	2478.582523	14.96	82.25
1	01/04/2008	62	Solanum_Ms1	2	2	2.1	2.05	643561.9735	9492393.15	2478.836335	19.18	88.08
1	01/04/2008	63	Ruagea_glabra	4.7	3.2	3.3	3.25	643560.1433	9492396.684	2479.541626	21.32	91.43
1	01/04/2008	64	Piper_elongatum	1.5	0.7	0.7	0.7	643556.1386	9492395.083	2477.319246	17.93	94.10
1	01/04/2008	65	Myrcianthes_fimbriata	3.6	2.9	3.1	3	643555.5979	9492395.466	2477.372439	18.00	94.76
1	01/04/2008	66	Eugenia_Ms	3.4	2.5	2.6	2.55	643556.4833	9492394.731	2477.230005	17.80	93.63
1	01/04/2008	67	Eugenia_Ms	3.1	2.5	2.4	2.45	643558.388	9492394.357	2477.451793	18.43	91.79
1	01/04/2008	68	Eugenia_Ms	3.4	3	3.2	3.1	643558.3667	9492394.578	2477.532567	18.61	91.92
1	01/04/2008	69	Solanum_Ms1	1.5	0.4	0.4	0.4	643558.2621	9492392.185	2476.661555	16.49	90.81
1	01/04/2008	70	Solanum_Ms1	1.6	0.4	0.4	0.4	643557.6686	9492391.658	2476.241385	15.73	91.06
1	01/04/2008	71	Solanum_Ms1	2.6	3.3	3.4	3.35	643554.3335	9492393.183	2475.874025	15.39	94.71
1	01/04/2008	72	Solanum_Ms1	2.7	3.2	3	3.1	643554.1303	9492393.504	2475.884562	15.56	95.05
1	01/04/2008	73	Solanum_Ms1	1.6	0.2	0.2	0.2	643556.9244	9492390.563	2475.888635	14.41	91.16
1	01/04/2008	74	Solanum_Ms1	3.1	1.8	1.8	1.8	643554.3802	9492391.877	2475.019171	14.28	94.02
1	01/04/2008	75	Meliosma_Ms2	1.8	0.9	0.9	0.9	643553.5692	9492394.472	2475.860655	16.12	96.02
1	01/04/2008	76	Meliosma_Ms2	1.5	0.4	0.4	0.4	643553.7017	9492393.989	2475.748834	15.77	95.66
1	01/04/2008	77	Solanum_Ms1	1.6	0.4	0.4	0.4	643559.7156	9492385.504	2476.144702	11.43	86.21
1	01/04/2008	78	Solanum_Ms1	1.8	0.5	0.5	0.5	643559.9479	9492385.531	2476.170229	11.57	86.03
1	01/04/2008	79	Solanum_Ms1	1.7	0.6	0.6	0.6	643561.1812	9492385.306	2476.504517	11.99	84.85
1	01/04/2008	80	Solanum_Ms1	1.7	0.6	0.6	0.6	643560.9829	9492381.085	2477.247968	8.23	82.91
1	01/04/2008	81	Eugenia_Ms	4	2.6	2.8	2.7	643561.6624	9492379.012	2477.929835	6.78	81.28
1	01/04/2008	82	Solanum_Ms1	4.4	4.3	4.9	4.6	643562.1275	9492377.77	2478.30894	5.94	80.26
1	01/04/2008	83	Piper_elongatum	1.7	0.7	0.8	0.75	643562.71	9492380.222	2478.103813	8.35	80.98
1	01/04/2008	84	Piper_elongatum	1.6	0.5	0.5	0.5	643562.7934	9492380.555	2478.1922	8.68	81.07
1	01/04/2008	85	Solanum_Ms1	2.3	2.5	2.5	2.5	643559.3684	9492377.448	2477.471258	4.28	82.49
1	01/04/2008	86	Solanum_Ms1	2.5	2.1	1.9	2	643559.2679	9492377.765	2477.179402	4.50	82.73
1	01/04/2008	87	Solanum_Ms1	3.7	2.4	2.5	2.45	643558.9999	9492376.237	2477.272419	3.04	82.20
1	01/04/2008	88	Solanum_Ms1	3.4	1.9	2.2	2.05	643558.9999	9492376.641	2477.273127	3.39	82.40
1	01/04/2008	89	Eugenia_Ms	3.7	3.8	2.8	3.3	643557.2032	9492377.81	2476.268148	3.51	84.54
1	01/04/2008	90	Solanum_Ms1	3.7	2.3	2.2	2.25	643557.6194	9492381.214	2475.923861	6.67	85.88
1	01/04/2008	91	Solanum_Ms1	1.4	0.7	0.7	0.7	643556.8372	9492383.026	2475.451414	7.84	87.47
1	02/04/2008	92	Meliosma_Ms2	2.7	2	1.8	1.9	643562.632	9492395.447	2479.876924	21.50	88.66
1	02/04/2008	93	Miconia_firma	1.5	0.2	0.2	0.2	643557.4	9492388.239	2475.488015	12.64	89.59
1	02/04/2008	94	Parathesis_Ms	1.4	0.5	0.5	0.5	643558.8327	9492385.265	2475.757129	10.78	86.86
1	02/04/2008	95	Piper_elongatum	1.7	1.1	1.1	1.1	643556.2573	9492383.435	2474.805715	7.91	88.17
1	02/04/2008	96	Cestrum_auriculatum	5.7	3.2	3	3.1	643554.8186	9492379.968	2474.576381	4.19	87.69
1	02/04/2008	97	Lycianthes_inaequilatera	1.7	0.6	0.6	0.6	643555.0681	9492381.19	2474.526503	5.37	88.08
1	02/04/2008	98	Solanum_Ms1	2.4	1.1	1.1	1.1	643554.5477	9492381.983	2474.395884	5.79	88.93
1	02/04/2008	99	Solanum_Ms1	3.7	3.2	3.6	3.4	643552.1778	9492380.936	2473.970697	3.70	90.46
1	02/04/2008	100	Lycianthes_inaequilatera	1.9	0.6	0.6	0.6	643552.1344	9492384.194	2473.156214	6.50	92.12
1	02/04/2008	101	Solanum_Ms1	1.7	0.4	0.4	0.4	643552.1405	9492384.429	2472.945485	6.71	92.24
1	02/04/2008	102	Solanum_Ms1	2.1	0.8	1	0.9	643554.4201	9492379.738	2474.580856	3.79	87.92
1	02/04/2008	103	Solanum_Ms1	2.7	1	1	1	643554.5095	9492379.187	2474.506425	3.35	87.56
1	02/04/2008	104	Solanum_Ms1	4.1	2.5	2.1	2.3	643554.4876	9492376.545	2474.985822	1.06	86.26
1	08/04/2008	105	Solanum_Ms1	1.8	0.7	0.7	0.7	643560.1155	9492405.207	2488.737125	28.69	95.72
1	08/04/2008	106	Solanum_Ms1	1.9	0.8	0.7	0.75	643559.5004	9492404.833	2488.371252	28.06	96.06
1	08/04/2008	107	Solanum_Ms1	2.9	1.2	1.4	1.3	643559.5804	9492406.032	2488.281631	29.14	96.59
1	08/04/2008	108	Solanum_Ms1	2.4	0.9	0.8	0.85	643559.3756	9492405.537	2488.357239	28.61	96.53
1	08/04/2008	109	Solanum_Ms1	2.4	0.9	1	0.95	643559.4304	9492405.136	2488.296422	28.29	96.28
1	08/04/2008	110	Solanum_Ms1	2.5	1.2	1.3	1.25	643558.7784	9492404.931	2488.279254	27.78	96.74
1	08/04/2008	111	Piper_elongatum	2.1	0.9	0.9	0.9	643556.8821	9492405.292	2487.12933	27.15	98.56
1	08/04/2008	112	Cestrum_auriculatum	3.7	2.6	2.6	2.6	643554.5919	9492403.106	2486.328168	24.11	99.45
1	08/04/2008	113	Solanum_Ms1	1.9	0.6	0.6	0.6	643555.7356	9492404.304	2486.700563	25.72	99.06
1	08/04/2008	114	Solanum_Ms1	1.9	0.6	0.6	0.6	643555.7356	9492404.304	2486.700563	25.72	99.06
1	08/04/2008	115	Solanum_Ms1	1.9	0.6	0.6	0.6	643555.7356	9492404.304	2486.700563	25.72	99.06
1	08/04/2008	116	Solanum_Ms1	2.2	0.7	0.7	0.7	643556.4988	9492403.299	2487.044548	25.23	97.90
1	08/04/2008	117	Solanum_Ms1	2.2	0.7	0.7	0.7	643556.4988	9492403.299	2487.044548	25.23	97.90
1	08/04/2008	118	Solanum_Ms1	2.2	0.7	0.7	0.7	643556.4988	9492403.299	2487.044548	25.23	97.90
1	08/04/2008	119	Solanum_Ms1	2.2	0.7	0.7	0.7	643556.4988	9492403.299	2487.044548	25.23	97.90
1	08/04/2008	120	Solanum_Ms1	2.2	0.7	0.7	0.7	643556.4988	9492403.299	2487.044548	25.23	97.90
1	08/04/2008	121	Solanum_Ms1	3.1	1.4	1.4	1.4	643557.0361	9492407.509	2487.462174	29.15	99.54
1	08/04/2008	122	Solanum_Ms1	3.1	1.4	1.4	1.4	643557.0361	9492407.509	2487.462174	29.15	99.54
1	08/04/2008	123	Solanum_Ms1	3.1	1.4	1.4	1.4	643557.0361	9492407.509	2487.462174	29.15	99.54
1	08/04/2008	124	Solanum_Ms1	3.1	1.4	1.4	1.4	643557.0361	9492407.509	2487.462174	29.15	99.54
1	08/04/2008	125	Solanum_Ms1	3.1	1.4	1.4	1.4	643557.0361	9492407.509	2487.462174	29.15	99.54
1	08/04/2008	126	Solanum_Ms1	3.1	1.4	1.4	1.4	643557.0361	9492407.509	2487.462174	29.15	99.54
1	08/04/2008	127	Solanum_Ms1	3.1	1.4	1.4	1.4	643557.0361	9492407.509	2487.462174	29.15	99.54
1	08/04/2008	128	Solanum_Ms1	3.1	1.4	1.4	1.4	643557.0361	9492407.509	2487.462174	29.15	99.54
1	08/04/2008	129	Solanum_Ms1	3.1	1.4	1.4	1.4	643557.0361	9492407.509	2487.462174	29.15	99.54
1	08/04/2008	130	Piper_elongatum	1.9	1.1	1.1	1.1	643556.7286	9492407.102	2487.286603	28.64	99.60
1	08/04/2008	131	Solanum_Ms1	2.3	1.4	1.4	1.4	643559.7594	9492408.135	2488.247587	31.05	97.49
1	08/04/2008	132	Solanum_Ms1	2.3	1.4	1.4	1.4	643559.7594	9492408.135	2488.247587	31.05	97.49
1	08/04/2008	133	Solanum_Ms1	2.3	1.4	1.4	1.4	643559.7594	9492408.135	2488.247587	31.05	97.49
1	08/04/2008	134	Solanum_Ms1	2.3	1.4	1.4	1.4	643559.7594	9492408.135	2488.247587	31.05	97.49
1	08/04/2008	135	Solanum_Ms1	2.3	1.4	1.4	1.4	643559.7594	9492408.135	2488.247587	31.05	97.49
1	08/04/2008	136	Solanum_Ms1	2.3	1.4	1.4	1.4	643559.7594	9492408.135	2488.247587	31.05	97.49
1	08/04/2008	137	Solanum_Ms1	2.3	1.4	1.4	1.4	643559.7594	9492408.135	2488.247587	31.05	97.49
1	08/04/2008	138	Solanum_Ms1	2.3	1.4	1.4	1.4	643559.7594	9492408.135	2488.247587	31.05	97.49
1	08/04/2008	139	Solanum_Ms1	2.3	1.4	1.4	1.4	643559.7594	9492408.135	2488.247587	31.05	97.49
1	08/04/2008	140	Solanum_Ms1	2.3	1.4	1.4	1.4	643559.7594	9492408.135	2488.247587	31.05	97.49
1	08/04/2008	141	Solanum_Ms1	2.3	1.4	1.4	1.4	643559.7594	9492408.135	2488.247587	31.05	97.49
1	08/04/2008	142	Solanum_Ms1	2.1	1.4	1.4	1.4	643561.4098	9492409.992	2488.595215	33.48	96.99
1	08/04/2008	143	Solanum_Ms1	2.1	1.4	1.4	1.4	643561.4098	9492409.992	2488.595215	33.48	96.99
1	08/04/2008	144	Solanum_Ms1	2.1	1.4	1.4	1.4	643561.4098	9492409.992	2488.595215	33.48	96.99
1	08/04/2008	145	Solanum_Ms1	2.1	1.4	1.4	1.4	643561.4098	9492409.992	2488.595215	33.48	96.99
1	08/04/2008	146	Solanum_Ms1	2.1	1.4	1.4	1.4	643561.4098	9492409.992	2488.595215	33.48	96.99
1	08/04/2008	147	Solanum_Ms1	2.1	1.4	1.4	1.4	643561.4098	9492409.992	2488.595215	33.48	96.99
1	08/04/2008	148	Solanum_Ms1	2.1	1.4	1.4	1.4	643561.4098	9492409.992	2488.595215	33.48	96.99
1	08/04/2008	149	Solanum_Ms1	2	0.7	0.7	0.7	643560.9391	9492411.459	2488.035271	34.52	98.13
1	08/04/2008	150	Solanum_Ms1	2	0.7	0.7	0.7	643560.9391	9492411.459	2488.035271	34.52	98.13
1	08/04/2008	151	Solanum_Ms1	2	0.7	0.7	0.7	643560.9391	9492411.459	2488.035271	34.52	98.13
1	08/04/2008	152	Solanum_Ms1	2.4	0.4	0.4	0.4	643567.6442	9492422.4	2489.554369	47.35	97.80
1	08/04/2008	153	Solanum_Ms1	2.4	0.9	0.8	0.85	643567.5654	9492422.851	2489.614139	47.70	98.09
1	08/04/2008	154	Piper_elongatum	1.5	0.8	0.8	0.8	643567.9519	9492423.167	2489.709816	48.16	97.91
1	08/04/2008	155	Piper_elongatum	1.5	0.8	0.8	0.8	643567.9519	9492423.167	2489.709816	48.16	97.91
1	08/04/2008	156	Piper_elongatum	1.5	0.8	0.8	0.8	643567.9519	9492423.167	2489.709816	48.16	97.91
1	08/04/2008	157	Piper_elongatum	1.5	0.8	0.8	0.8	643567.9519	9492423.167	2489.709816	48.16	97.91
1	08/04/2008	158	Piper_elongatum	1.5	0.8	0.8	0.8	643567.9519	9492423.167	2489.709816	48.16	97.91
1	08/04/2008	159	Piper_elongatum	3.4	2.2	2.1	2.15	643569.541	9492420.691	2490.766091	46.81	95.30
1	08/04/2008	160	Solanum_Ms1	3.2	2.9	2.8	2.85	643569.7895	9492420.975	2490.969069	47.18	95.23
1	08/04/2008	161	Solanum_Ms1	3.2	2.9	2.8	2.85	643569.7895	9492420.975	2490.969069	47.18	95.23
1	08/04/2008	162	Solanum_Ms1	3.2	2.9	2.8	2.85	643569.7895	9492420.975	2490.969069	47.18	95.23
1	08/04/2008	163	Oreopanax_raimondii	5.5	3.5	3.2	3.35	643570.6813	9492421.664	2491.113912	48.23	94.80
1	08/04/2008	164	Solanum_Ms1	2.3	1.7	1.7	1.7	643570.3876	9492420.462	2491.213497	47.04	94.45
1	08/04/2008	165	Solanum_Ms1	2.3	1.7	1.7	1.7	643570.3876	9492420.462	2491.213497	47.04	94.45
1	08/04/2008	166	Solanum_Ms1	2.3	1.7	1.7	1.7	643570.3876	9492420.462	2491.213497	47.04	94.45
1	08/04/2008	167	Solanum_Ms1	2.3	1.7	1.7	1.7	643570.3876	9492420.462	2491.213497	47.04	94.45
1	08/04/2008	168	Solanum_Ms1	2.3	1.7	1.7	1.7	643570.3876	9492420.462	2491.213497	47.04	94.45
1	08/04/2008	169	Solanum_Ms1	2.3	1.7	1.7	1.7	643570.3876	9492420.462	2491.213497	47.04	94.45
1	08/04/2008	170	Solanum_Ms1	2.3	1.7	1.7	1.7	643570.3876	9492420.462	2491.213497	47.04	94.45
1	08/04/2008	171	Solanum_Ms1	2.3	1.7	1.7	1.7	643570.3876	9492420.462	2491.213497	47.04	94.45
1	08/04/2008	172	Lycianthes_inaequilatera	2.3	0.4	0.5	0.45	643570.6457	9492419.224	2491.658192	46.10	93.61
1	08/04/2008	173	Parathesis_Ms	3.1	1.2	1.4	1.3	643572.7401	9492419.595	2493.209347	47.46	91.98
1	08/04/2008	174	Solanum_Ms1	3.7	1.7	1.6	1.65	643572.7824	9492419.669	2493.156101	47.55	91.98
1	08/04/2008	175	Piper_elongatum	3.1	6.7	7.1	6.9	643575.0715	9492421.93	2493.661156	50.65	91.13
1	08/04/2008	176	Piper_elongatum	3.1	6.7	7.1	6.9	643575.0715	9492421.93	2493.661156	50.65	91.13
1	08/04/2008	177	Piper_elongatum	3.1	6.7	7.1	6.9	643575.0715	9492421.93	2493.661156	50.65	91.13
1	08/04/2008	178	Piper_elongatum	3.1	6.7	7.1	6.9	643575.0715	9492421.93	2493.661156	50.65	91.13
1	08/04/2008	179	Parathesis_Ms	7.5	3.6	3.9	3.75	643573.9114	9492417.94	2493.145038	46.62	90.14
1	08/04/2008	180	Meliosma_Ms1	25.1	61.75211792	61.75211792	61.75211792	643572.5245	9492423.545	2492.424814	50.78	94.14
1	08/04/2008	181	Solanum_Ms1	2.7	1.7	1.1	1.4	643572.7426	9492420.881	2492.647756	48.58	92.62
1	08/04/2008	182	Solanum_Ms1	2.7	1.7	1.1	1.4	643572.7426	9492420.881	2492.647756	48.58	92.62
1	08/04/2008	183	Solanum_Ms1	2.7	1.7	1.1	1.4	643572.7426	9492420.881	2492.647756	48.58	92.62
1	08/04/2008	184	Solanum_Ms1	2.7	1.7	1.1	1.4	643572.7426	9492420.881	2492.647756	48.58	92.62
1	08/04/2008	185	Solanum_Ms1	2.7	1.7	1.1	1.4	643572.7426	9492420.881	2492.647756	48.58	92.62
1	08/04/2008	186	Solanum_Ms1	2.7	1.6	1.6	1.6	643571.073	9492422.247	2491.994881	48.93	94.75
1	08/04/2008	187	Solanum_Ms1	2.7	1.6	1.6	1.6	643571.073	9492422.247	2491.994881	48.93	94.75
1	08/04/2008	188	Solanum_Ms1	2.7	1.6	1.6	1.6	643571.073	9492422.247	2491.994881	48.93	94.75
1	08/04/2008	189	Solanum_Ms1	2.7	1.6	1.6	1.6	643571.073	9492422.247	2491.994881	48.93	94.75
1	08/04/2008	190	Solanum_Ms1	2.7	1.6	1.6	1.6	643571.073	9492422.247	2491.994881	48.93	94.75
1	08/04/2008	191	Solanum_Ms1	2.7	1.6	1.6	1.6	643571.073	9492422.247	2491.994881	48.93	94.75
1	08/04/2008	192	Solanum_Ms1	2.7	1.6	1.6	1.6	643571.073	9492422.247	2491.994881	48.93	94.75
1	08/04/2008	193	Ruagea_glabra	11.3	49.1	54.2	51.65	643581.5396	9492437.09	2495.397829	67.01	93.11
1	08/04/2008	194	Solanum_Ms1	2.4	1.1	1.1	1.1	643571.4285	9492413.223	2492.751252	41.29	89.93
1	08/04/2008	195	Cestrum_auriculatum	9.4	7.7	7.5	7.6	643574.6325	9492413.128	2493.996571	42.81	87.11
1	08/04/2008	196	Morus_insignis	15.2	84.03380995	84.03380995	84.03380995	643569.7378	9492414.685	2492.367269	41.71	92.13
1	08/04/2008	197	Morus_insignis	22.4	57.93239929	57.93239929	57.93239929	643575.5702	9492424.2	2494.181411	52.87	91.83
1	08/04/2008	198	Morus_insignis	11.7	26.1	28	27.05	643581.8824	9492430.287	2495.719338	61.29	89.41
1	08/04/2008	199	Piper_elongatum	8.1	4.1	3.9	4	643575.0195	9492418.941	2493.671757	48.04	89.68
1	08/04/2008	200	Piper_elongatum	5.7	5	5	5	643577.0074	9492417.452	2493.854489	47.74	87.21
1	08/04/2008	201	Parathesis_Ms	4	3.6	3.5	3.55	643576.8078	9492413.856	2494.395866	44.53	85.59
1	08/04/2008	202	Solanum_Ms1	2.1	0.9	0.9	0.9	643575.8023	9492412.104	2494.34225	42.51	85.58
1	08/04/2008	203	Morus_insignis	17.5	36.2	29.5	32.85	643589.6633	9492410.205	2502.089002	47.79	72.63
1	08/04/2008	204	Morus_insignis	13.2	19	17.4	18.2	643582.5022	9492403.089	2498.201971	38.05	75.27
1	08/04/2008	205	Parathesis_Ms	3.4	2.4	2.7	2.55	643573.8457	9492403.588	2494.641871	34.15	83.02
1	08/04/2008	206	Solanum_Ms1	1.6	0.5	0.5	0.5	643572.1486	9492404.29	2493.921782	33.91	84.84
1	08/04/2008	207	Solanum_Ms1	1.6	0.5	0.5	0.5	643572.1486	9492404.29	2493.921782	33.91	84.84
1	08/04/2008	208	Solanum_Ms1	1.6	0.5	0.5	0.5	643572.1486	9492404.29	2493.921782	33.91	84.84
1	08/04/2008	209	Parathesis_Ms	3.5	4.6	4.9	4.75	643558.5977	9492397.421	2493.924349	21.19	93.14
1	08/04/2008	210	Solanum_Ms1	2.7	0.9	1	0.95	643559.1837	9492398.29	2493.529572	22.24	93.07
1	08/04/2008	211	Solanum_Ms1	1.8	0.7	0.7	0.7	643560.4581	9492399.803	2492.777499	24.18	92.72
1	08/04/2008	212	Solanum_Ms1	1.8	0.7	0.7	0.7	643560.4581	9492399.803	2492.777499	24.18	92.72
1	08/04/2008	213	Solanum_Ms1	1.8	0.7	0.7	0.7	643560.4581	9492399.803	2492.777499	24.18	92.72
1	08/04/2008	214	Solanum_Ms1	1.8	0.7	0.7	0.7	643560.4581	9492399.803	2492.777499	24.18	92.72
1	08/04/2008	215	Solanum_Ms1	1.8	0.7	0.7	0.7	643560.4581	9492399.803	2492.777499	24.18	92.72
1	08/04/2008	216	Meliosma_Ms1	13.9	77.98592212	77.98592212	77.98592212	643569.8834	9492400.139	2492.789441	29.19	84.73
1	08/04/2008	217	Cestrum_auriculatum	5.7	5.3	5.2	5.25	643573.8284	9492397.847	2493.942308	29.17	80.16
1	08/04/2008	218	Oreopanax_raimondii	12	55.70423008	55.70423008	55.70423008	643570.77	9492396.516	2492.612605	26.49	82.15
1	08/04/2008	219	Persea_Ms	4.5	4	4.1	4.05	643570.5016	9492397.675	2492.266653	27.36	82.96
1	08/04/2008	220	Persea_Ms	2.6	2	1.9	1.95	643571.5673	9492397.268	2492.457492	27.54	81.83
1	08/04/2008	221	Parathesis_Ms	10.6	2	1.9	1.95	643572.5522	9492396.379	2492.404643	27.26	80.53
1	08/04/2008	222	Ruagea_glabra	5	3.3	3.3	3.3	643573.0152	9492395.742	2492.472573	26.94	79.82
1	08/04/2008	223	Ruagea_glabra	4.5	3.1	2.7	2.9	643572.7392	9492395.719	2492.216746	26.79	80.04
1	08/04/2008	224	Piper_elongatum	3.1	5.5	5.1	5.3	643573.8653	9492395.019	2492.538704	26.74	78.72
1	08/04/2008	225	Parathesis_Ms	2.4	5.5	5.6	5.55	643570.2377	9492406.13	2493.010453	34.55	87.41
1	08/04/2008	226	Solanum_Ms1	2	0.9	0.9	0.9	643569.1877	9492407.278	2492.340915	35.02	88.90
1	08/04/2008	227	Solanum_Ms1	2	0.9	0.9	0.9	643569.1877	9492407.278	2492.340915	35.02	88.90
1	08/04/2008	228	Solanum_Ms1	2	0.9	0.9	0.9	643569.1877	9492407.278	2492.340915	35.02	88.90
1	08/04/2008	229	Solanum_Ms1	2	0.9	0.9	0.9	643569.1877	9492407.278	2492.340915	35.02	88.90
1	08/04/2008	230	Solanum_Ms1	2	0.9	0.9	0.9	643569.1877	9492407.278	2492.340915	35.02	88.90
1	08/04/2008	231	Solanum_Ms1	2	0.9	0.9	0.9	643569.1877	9492407.278	2492.340915	35.02	88.90
1	08/04/2008	232	Delostoma_integrifolium	2.5	2.1	2.6	2.35	643570.7999	9492406.431	2493.452372	35.09	87.08
1	08/04/2008	233	Delostoma_integrifolium	2.2	1.7	1.9	1.8	643570.872	9492406.389	2493.330022	35.09	86.99
1	08/04/2008	234	Solanum_Ms1	2.9	1.2	1.2	1.2	643570.7471	9492408.578	2493.131773	36.93	88.20
1	08/04/2008	235	Solanum_Ms1	2.9	1.2	1.2	1.2	643570.7471	9492408.578	2493.131773	36.93	88.20
1	08/04/2008	236	Solanum_Ms1	2.9	1.2	1.2	1.2	643570.7471	9492408.578	2493.131773	36.93	88.20
1	08/04/2008	237	Solanum_Ms1	2.9	1.2	1.2	1.2	643570.7471	9492408.578	2493.131773	36.93	88.20
1	08/04/2008	238	Solanum_Ms1	2.9	1.2	1.2	1.2	643570.7471	9492408.578	2493.131773	36.93	88.20
1	08/04/2008	239	Solanum_Ms1	2.9	1.2	1.2	1.2	643570.7471	9492408.578	2493.131773	36.93	88.20
1	08/04/2008	240	Solanum_Ms1	2.6	0.9	1	0.95	643569.4522	9492410.263	2492.165387	37.74	90.16
1	08/04/2008	241	Lycianthes_inaequilatera	2.8	0.9	1.1	1	643566.3041	9492410.729	2490.633618	36.57	93.12
1	08/04/2008	242	Lycianthes_inaequilatera	2.8	0.9	1.1	1	643566.3041	9492410.729	2490.633618	36.57	93.12
1	08/04/2008	243	Lycianthes_inaequilatera	2.8	0.9	1.1	1	643566.3041	9492410.729	2490.633618	36.57	93.12
1	08/04/2008	244	Lycianthes_inaequilatera	2.8	0.9	1.1	1	643566.3041	9492410.729	2490.633618	36.57	93.12
1	08/04/2008	245	Solanum_Ms1	2.6	1.4	1.4	1.4	643566.0959	9492410.788	2490.395271	36.52	93.33
1	08/04/2008	246	Solanum_Ms1	2.6	1.4	1.4	1.4	643566.0959	9492410.788	2490.395271	36.52	93.33
1	08/04/2008	247	Solanum_Ms1	2.6	1.4	1.4	1.4	643566.0959	9492410.788	2490.395271	36.52	93.33
1	08/04/2008	248	Solanum_Ms1	2.6	1.4	1.4	1.4	643566.0959	9492410.788	2490.395271	36.52	93.33
1	08/04/2008	249	Piper_elongatum	4.8	6.9	6.7	6.8	643567.4735	9492398.063	2489.380576	26.18	85.77
1	08/04/2008	250	Piper_elongatum	2.7	4.2	4.5	4.35	643567.0143	9492398.934	2489.160683	26.71	86.61
1	08/04/2008	251	Solanum_Ms1	4.5	3	3.2	3.1	643561.9335	9492408.542	2488.760857	32.49	95.81
1	08/04/2008	252	Lycianthes_inaequilatera	2.6	1.2	1.2	1.2	643561.088	9492404.573	2489.229297	28.63	94.56
1	08/04/2008	253	Iochroma_squamosum	2.7	1.2	1.4	1.3	643561.2576	9492404.421	2489.243473	28.58	94.34
1	09/04/2008	254	Morus_insignis	2.5	3.1	3.3	3.2	643572.4234	9492424.034	2494.127207	51.15	94.47
1	09/04/2008	255	Morus_insignis	2.5	1.4	1.6	1.5	643572.829	9492424.781	2494.127207	52.00	94.50
1	09/04/2008	256	Solanum_Ms1	1.9	2.6	2.4	2.5	643572.2925	9492424.405	2494.11523	51.41	94.77
1	09/04/2008	257	Solanum_Ms1	1.9	2.6	2.4	2.5	643572.2925	9492424.405	2494.11523	51.41	94.77
1	09/04/2008	258	Solanum_Ms1	1.9	2.6	2.4	2.5	643572.2925	9492424.405	2494.11523	51.41	94.77
1	09/04/2008	259	Solanum_Ms1	1.9	2.6	2.4	2.5	643572.2925	9492424.405	2494.11523	51.41	94.77
1	09/04/2008	260	Solanum_Ms1	1.9	2.6	2.4	2.5	643572.2925	9492424.405	2494.11523	51.41	94.77
1	09/04/2008	261	Lycianthes_inaequilatera	1.7	0.3	0.3	0.3	643573.3643	9492425.742	2494.121905	53.10	94.51
1	09/04/2008	262	Miconia_firma	3	1.2	1.1	1.15	643570.3752	9492424.926	2492.699628	50.90	96.69
1	09/04/2008	263	Miconia_firma	2.7	1	1.1	1.05	643570.5115	9492425.041	2492.672536	51.07	96.63
1	09/04/2008	264	Miconia_firma	1.9	1.6	1.6	1.6	643570.1227	9492424.959	2492.57384	50.80	96.93
1	09/04/2008	265	Miconia_firma	3.6	1.6	1.6	1.6	643570.4098	9492424.421	2492.659601	50.48	96.41
1	09/04/2008	266	Lycianthes_inaequilatera	3.8	3.6	3.8	3.7	643569.8971	9492423.672	2492.363826	49.57	96.48
1	09/04/2008	267	Piper_elongatum	2	1.4	1.4	1.4	643571.2591	9492424.242	2492.946291	50.75	95.59
1	09/04/2008	268	Piper_elongatum	2	1.4	1.4	1.4	643571.2591	9492424.242	2492.946291	50.75	95.59
1	09/04/2008	269	Piper_elongatum	2	1.4	1.4	1.4	643571.2591	9492424.242	2492.946291	50.75	95.59
1	09/04/2008	270	Piper_elongatum	2	1.4	1.4	1.4	643571.2591	9492424.242	2492.946291	50.75	95.59
1	09/04/2008	271	Piper_elongatum	2	1.4	1.4	1.4	643571.2591	9492424.242	2492.946291	50.75	95.59
1	09/04/2008	272	Piper_elongatum	2	1.4	1.4	1.4	643571.2591	9492424.242	2492.946291	50.75	95.59
1	09/04/2008	273	Piper_elongatum	2	1.4	1.4	1.4	643571.2591	9492424.242	2492.946291	50.75	95.59
1	09/04/2008	274	Lycianthes_inaequilatera	1.8	0.4	0.4	0.4	643571.7529	9492423.728	2493.300361	50.55	94.90
1	09/04/2008	275	Solanum_Ms1	3.8	4	4.1	4.05	643569.6173	9492420.439	2492.756085	46.63	95.11
1	09/04/2008	276	Meliosma_Ms1	3.7	3.6	3.8	3.7	643569.5447	9492420.206	2492.833724	46.40	95.05
1	09/04/2008	277	Solanum_Ms1	4.4	2.5	2.5	2.5	643569.1348	9492422.155	2492.219779	47.88	96.38
1	09/04/2008	278	Solanum_Ms1	4.4	2.5	2.5	2.5	643569.1348	9492422.155	2492.219779	47.88	96.38
1	09/04/2008	279	Solanum_Ms1	3.4	1.2	1.3	1.25	643566.9723	9492424.446	2491.044092	48.78	99.40
1	09/04/2008	280	Solanum_Ms1	3.4	1.2	1.3	1.25	643566.9723	9492424.446	2491.044092	48.78	99.40
1	09/04/2008	281	Solanum_Ms1	3.4	1.2	1.3	1.25	643566.9723	9492424.446	2491.044092	48.78	99.40
1	09/04/2008	282	Solanum_Ms1	1.8	0.7	0.7	0.7	643571.4057	9492433.041	2492.101691	58.44	99.86
1	09/04/2008	283	Solanum_Ms1	1.8	0.7	0.7	0.7	643571.4057	9492433.041	2492.101691	58.44	99.86
1	09/04/2008	284	Solanum_oblongifolium	1.5	0.6	0.6	0.6	643570.878	9492431.927	2492.237526	57.21	99.76
1	09/04/2008	285	Solanum_Ms1	1.9	0.9	0.9	0.9	643572.7011	9492433.036	2492.919759	59.08	98.73
1	09/04/2008	286	Parathesis_Ms	2.3	1.9	1.9	1.9	643574.1228	9492437.141	2493.158562	63.35	99.56
1	09/04/2008	287	Parathesis_Ms	1.7	1.9	2	1.95	643574.1051	9492437.153	2493.013738	63.35	99.58
1	09/04/2008	288	Cestrum_auriculatum	4.3	3.2	3.3	3.25	643576.2763	9492439.854	2493.725408	66.78	99.05
1	09/04/2008	289	Meliosma_Ms2	2.1	1.7	1.6	1.65	643575.6218	9492431.787	2494.436481	59.46	95.58
1	09/04/2008	290	Solanum_Ms1	2.7	1.2	1.2	1.2	643574.0844	9492430.232	2494.077969	57.35	96.13
1	09/04/2008	291	Solanum_Ms1	2.7	1.2	1.2	1.2	643574.0844	9492430.232	2494.077969	57.35	96.13
1	09/04/2008	292	Solanum_Ms1	2.7	1.2	1.2	1.2	643574.0844	9492430.232	2494.077969	57.35	96.13
1	09/04/2008	293	Solanum_Ms1	2.7	1.2	1.2	1.2	643574.0844	9492430.232	2494.077969	57.35	96.13
1	09/04/2008	294	Solanum_Ms1	2.7	1.2	1.2	1.2	643574.0844	9492430.232	2494.077969	57.35	96.13
1	09/04/2008	295	Solanum_Ms1	2.7	1.2	1.2	1.2	643574.0844	9492430.232	2494.077969	57.35	96.13
1	09/04/2008	296	Solanum_Ms1	2.7	1.2	1.2	1.2	643574.0844	9492430.232	2494.077969	57.35	96.13
1	09/04/2008	297	Solanum_Ms1	2.7	1.2	1.2	1.2	643574.0844	9492430.232	2494.077969	57.35	96.13
1	09/04/2008	298	Solanum_Ms1	2.7	1.2	1.2	1.2	643574.0844	9492430.232	2494.077969	57.35	96.13
1	09/04/2008	299	Piper_elongatum	2.5	2	1.8	1.9	643573.6544	9492430.863	2493.870311	57.68	96.82
1	09/04/2008	300	Parathesis_Ms	3.6	2.2	2	2.1	643573.9981	9492430.276	2493.849296	57.34	96.23
1	09/04/2008	301	Piper_elongatum	2.4	2.1	2.1	2.1	643572.9468	9492431.488	2493.18303	57.87	97.75
1	09/04/2008	302	Solanum_Ms1	2.4	1.4	1.4	1.4	643572.1286	9492429.706	2493.024403	55.91	97.56
1	09/04/2008	303	Solanum_Ms1	2.4	1.4	1.4	1.4	643572.1286	9492429.706	2493.024403	55.91	97.56
1	09/04/2008	304	Solanum_Ms1	2.4	1.4	1.4	1.4	643572.1286	9492429.706	2493.024403	55.91	97.56
1	09/04/2008	305	Solanum_Ms1	2.4	1.4	1.4	1.4	643572.1286	9492429.706	2493.024403	55.91	97.56
1	09/04/2008	306	Solanum_Ms1	2.4	1.4	1.4	1.4	643572.1286	9492429.706	2493.024403	55.91	97.56
1	09/04/2008	307	Solanum_Ms1	2.4	1.4	1.4	1.4	643572.1286	9492429.706	2493.024403	55.91	97.56
1	09/04/2008	308	Solanum_Ms1	2.4	1.4	1.4	1.4	643572.1286	9492429.706	2493.024403	55.91	97.56
1	09/04/2008	309	Solanum_Ms1	2.4	1.4	1.4	1.4	643572.1286	9492429.706	2493.024403	55.91	97.56
1	09/04/2008	310	Solanum_Ms1	1.7	0.6	0.6	0.6	643571.384	9492429.013	2492.631834	54.94	97.86
1	09/04/2008	311	Solanum_Ms1	1.7	0.6	0.6	0.6	643571.384	9492429.013	2492.631834	54.94	97.86
1	09/04/2008	312	Solanum_Ms1	1.7	0.6	0.6	0.6	643571.384	9492429.013	2492.631834	54.94	97.86
1	09/04/2008	313	Solanum_Ms1	1.7	0.6	0.6	0.6	643571.384	9492429.013	2492.631834	54.94	97.86
1	09/04/2008	314	Solanum_Ms1	1.7	0.6	0.6	0.6	643571.384	9492429.013	2492.631834	54.94	97.86
1	09/04/2008	315	Solanum_Ms1	1.7	0.6	0.6	0.6	643571.384	9492429.013	2492.631834	54.94	97.86
1	09/04/2008	316	Parathesis_Ms	2.5	3	2.7	2.85	643570.6451	9492427.08	2492.519592	52.90	97.54
1	09/04/2008	317	Piper_elongatum	1.9	2.1	1.7	1.9	643571.7029	9492426.894	2492.885055	53.27	96.53
1	09/04/2008	318	Piper_elongatum	3.2	2.1	2	2.05	643571.7898	9492426.934	2492.946903	53.34	96.47
1	09/04/2008	319	Parathesis_Ms	2.3	2.1	1.8	1.95	643572.5045	9492428.564	2493.08814	55.11	96.67
1	09/04/2008	320	Solanum_Ms1	2.2	1.1	1.1	1.1	643569.3052	9492426.852	2492.088846	52.03	98.58
1	09/04/2008	321	Solanum_Ms1	2.2	1.1	1.1	1.1	643569.3052	9492426.852	2492.088846	52.03	98.58
1	09/04/2008	322	Solanum_Ms1	2.2	1.1	1.1	1.1	643569.3052	9492426.852	2492.088846	52.03	98.58
1	09/04/2008	323	Solanum_Ms1	2.2	1.1	1.1	1.1	643569.3052	9492426.852	2492.088846	52.03	98.58
1	09/04/2008	324	Solanum_Ms1	2.2	1.1	1.1	1.1	643569.3052	9492426.852	2492.088846	52.03	98.58
1	09/04/2008	325	Solanum_Ms1	2.2	1.1	1.1	1.1	643569.3052	9492426.852	2492.088846	52.03	98.58
1	09/04/2008	326	Solanum_Ms1	2.6	1	1.1	1.05	643569.8629	9492428.439	2492.043657	53.68	98.89
1	09/04/2008	327	Persea_Ms	8.4	98.67606472	98.67606472	98.67606472	643567.7831	9492426.554	2491.68127	51.01	99.75
1	09/04/2008	328	Oreopanax_raimondii	10.8	26	29.4	27.7	643583.5556	9492446.53	2496.50266	76.20	96.08
1	09/04/2008	329	Persea_Ms	4.1	5.6	5.2	5.4	643579.6187	9492436.669	2495.439701	65.69	94.56
1	09/04/2008	330	Parathesis_Ms	3.2	5.2	5.2	5.2	643580.1453	9492435.092	2495.645814	64.59	93.32
1	09/04/2008	331	Parathesis_Ms	2.2	1.3	1.4	1.35	643579.1713	9492434.054	2495.305682	63.20	93.64
1	09/04/2008	332	Parathesis_Ms	4.9	5.3	4.8	5.05	643582.9068	9492433.057	2495.910432	64.21	89.91
1	09/04/2008	333	Delostoma_integrifolium	3.2	2.6	2.8	2.7	643580.5467	9492434.738	2496.051955	64.48	92.79
1	09/04/2008	334	Parathesis_Ms	3.3	3.7	4	3.85	643581.33	9492433.771	2496.314121	64.04	91.63
1	09/04/2008	335	Solanum_oblongifolium	3.3	1.6	1.5	1.55	643579.8328	9492432.471	2496.109247	62.16	92.28
1	09/04/2008	336	Piper_elongatum	3.7	3.5	3.4	3.45	643581.7433	9492437.594	2497.303854	67.55	93.18
1	09/04/2008	337	Piper_elongatum	3.7	3.5	3.4	3.45	643581.7433	9492437.594	2497.303854	67.55	93.18
1	09/04/2008	338	Piper_elongatum	3.7	3.5	3.4	3.45	643581.7433	9492437.594	2497.303854	67.55	93.18
1	09/04/2008	339	Persea_Ms	5	6.9	6.9	6.9	643585.0043	9492438.331	2497.583507	69.82	90.73
1	09/04/2008	340	Morus_insignis	17.4	30.9	50	40.45	643588.4514	9492455.3	2498.042914	86.24	96.23
1	09/04/2008	341	Delostoma_integrifolium	5.3	4.1	4	4.05	643580.5625	9492438.776	2495.760932	67.99	94.80
1	09/04/2008	342	Persea_Ms	6.9	2.9	3	2.95	643579.2002	9492438.898	2495.048611	67.41	96.04
1	09/04/2008	343	Delostoma_integrifolium	8	11	14.9	12.95	643580.5513	9492444.939	2495.04482	73.32	97.89
1	09/04/2008	344	Parathesis_Ms	2.3	1.9	1.9	1.9	643586.2497	9492433.176	2499.027989	65.98	87.07
1	09/04/2008	345	Persea_Ms	8.3	6.4	7.2	6.8	643588.6879	9492430.87	2500.924865	65.20	83.81
1	09/04/2008	346	Piper_elongatum	1.9	1.4	1.4	1.4	643585.3074	9492429.859	2499.552706	62.64	86.23
1	09/04/2008	347	Piper_elongatum	1.9	1.4	1.4	1.4	643585.3074	9492429.859	2499.552706	62.64	86.23
1	09/04/2008	348	Piper_elongatum	1.9	1.4	1.4	1.4	643585.3074	9492429.859	2499.552706	62.64	86.23
1	09/04/2008	349	Oreopanax_raimondii	20	33.5	26.3	29.9	643596.7969	9492434.342	2505.692351	72.26	78.52
1	09/04/2008	350	Solanum_Ms1	2.2	0.8	0.9	0.85	643580.692	9492429.503	2496.635317	60.02	90.05
1	09/04/2008	351	Solanum_Ms1	2.5	1.6	1.9	1.75	643580.3918	9492429.648	2497.256266	60.00	90.38
1	09/04/2008	352	Delostoma_integrifolium	10.3	14.6	13.3	13.95	643585.9743	9492430.368	2499.939804	63.41	85.91
1	09/04/2008	353	Parathesis_Ms	2.2	2.5	2.3	2.4	643578.8404	9492430.262	2496.473458	59.75	92.03
1	09/04/2008	354	Miconia_denticulata	2.9	1.1	1.1	1.1	643579.2907	9492428.756	2496.350306	58.67	90.89
1	09/04/2008	355	Meliosma_Ms2	6.9	13.8	13.5	13.65	643580.3471	9492435.06	2496.684006	64.66	93.12
1	09/04/2008	356	Piper_elongatum	2.6	1.5	1.5	1.5	643576.3206	9492429.961	2494.697384	58.23	94.06
1	09/04/2008	357	Piper_elongatum	2.6	1.5	1.5	1.5	643576.3206	9492429.961	2494.697384	58.23	94.06
1	09/04/2008	358	Piper_elongatum	2.6	1.5	1.5	1.5	643576.3206	9492429.961	2494.697384	58.23	94.06
1	09/04/2008	359	Piper_elongatum	2.6	1.5	1.5	1.5	643576.3206	9492429.961	2494.697384	58.23	94.06
1	09/04/2008	360	Piper_elongatum	2.9	2.2	2.1	2.15	643577.8416	9492426.833	2495.604141	56.28	91.18
1	09/04/2008	361	Solanum_Ms1	3.2	1.9	1.8	1.85	643577.494	9492426.72	2495.495467	56.01	91.43
1	09/04/2008	362	Parathesis_Ms	3	1	1.3	1.15	643578.3795	9492425.119	2496.319959	55.07	89.86
1	09/04/2008	363	Piper_elongatum	2.1	1	1	1	643578.5688	9492425.225	2496.315241	55.25	89.75
1	09/04/2008	364	Ruagea_glabra	1.8	0.9	0.7	0.8	643577.8853	9492425.162	2495.98545	54.86	90.31
1	09/04/2008	365	Solanum_Ms1	1.6	0.7	0.7	0.7	643576.656	9492424.229	2495.733738	53.44	90.91
1	09/04/2008	366	Solanum_Ms1	1.6	0.7	0.7	0.7	643576.656	9492424.229	2495.733738	53.44	90.91
1	09/04/2008	367	Solanum_Ms1	1.6	0.7	0.7	0.7	643576.656	9492424.229	2495.733738	53.44	90.91
1	09/04/2008	368	Solanum_Ms1	1.6	0.7	0.7	0.7	643576.656	9492424.229	2495.733738	53.44	90.91
1	09/04/2008	369	Solanum_Ms1	1.6	0.7	0.7	0.7	643576.656	9492424.229	2495.733738	53.44	90.91
1	09/04/2008	370	Solanum_Ms1	1.6	0.7	0.7	0.7	643576.656	9492424.229	2495.733738	53.44	90.91
1	09/04/2008	371	Solanum_Ms1	1.6	0.7	0.7	0.7	643576.656	9492424.229	2495.733738	53.44	90.91
1	09/04/2008	372	Solanum_Ms1	2.6	1.2	1.2	1.2	643576.5282	9492421.859	2495.777552	51.32	89.83
1	09/04/2008	373	Solanum_Ms1	2.6	1.2	1.2	1.2	643576.5282	9492421.859	2495.777552	51.32	89.83
1	09/04/2008	374	Solanum_Ms1	2.6	1.2	1.2	1.2	643576.5282	9492421.859	2495.777552	51.32	89.83
1	09/04/2008	375	Solanum_Ms1	2.6	1.2	1.2	1.2	643576.5282	9492421.859	2495.777552	51.32	89.83
1	09/04/2008	376	Solanum_Ms1	2.6	1.2	1.2	1.2	643576.5282	9492421.859	2495.777552	51.32	89.83
1	09/04/2008	377	Solanum_Ms1	2.6	1.2	1.2	1.2	643576.5282	9492421.859	2495.777552	51.32	89.83
1	09/04/2008	378	Solanum_Ms1	2.6	1.2	1.2	1.2	643576.5282	9492421.859	2495.777552	51.32	89.83
1	09/04/2008	379	Parathesis_Ms	1.5	0.7	0.8	0.75	643576.2739	9492422.053	2495.568625	51.36	90.15
1	09/04/2008	380	Solanum_Ms1	2	2	2.1	2.05	643577.4212	9492419.593	2496.123087	49.80	87.92
1	09/04/2008	381	Piper_elongatum	2.9	3.5	3.3	3.4	643574.1724	9492421.941	2494.37822	50.21	91.91
1	09/04/2008	382	Solanum_Ms1	2.5	0.7	0.6	0.65	643574.4744	9492423.545	2494.258896	51.75	92.45
1	09/04/2008	383	Cestrum_auriculatum	2	0.9	1	0.95	643575.9179	9492423.541	2495.332006	52.47	91.20
1	09/04/2008	384	Solanum_Ms1	2.2	1	1.1	1.05	643576.0599	9492425.883	2495.161557	54.57	92.25
1	09/04/2008	385	Critoniopsis_sevillana	2.2	0.9	0.8	0.85	643575.3378	9492425.472	2494.920488	53.85	92.67
1	09/04/2008	386	Piper_elongatum	3.7	2.9	2.6	2.75	643575.1634	9492424.05	2494.950429	52.53	92.11
1	09/04/2008	387	Piper_elongatum	3.7	2.9	2.6	2.75	643575.1634	9492424.05	2494.950429	52.53	92.11
1	09/04/2008	388	Parathesis_Ms	2.1	0.9	1.1	1	643575.6684	9492426.486	2494.689911	54.90	92.89
1	09/04/2008	389	Parathesis_Ms	2.4	1.5	1.6	1.55	643575.5559	9492427.057	2494.400708	55.33	93.27
1	09/04/2008	390	Morus_insignis	3.9	3.7	3.8	3.75	643576.5945	9492427.879	2494.576577	56.57	92.78
1	09/04/2008	391	Solanum_Ms1	2.2	0.8	0.8	0.8	643575.7667	9492427.246	2494.784409	55.60	93.18
1	09/04/2008	392	Solanum_Ms1	2.2	0.8	0.8	0.8	643575.7667	9492427.246	2494.784409	55.60	93.18
1	09/04/2008	393	Solanum_Ms1	2.2	0.8	0.8	0.8	643575.7667	9492427.246	2494.784409	55.60	93.18
1	09/04/2008	394	Solanum_Ms1	2.2	0.8	0.8	0.8	643575.7667	9492427.246	2494.784409	55.60	93.18
1	09/04/2008	395	Solanum_Ms1	2.2	0.8	0.8	0.8	643575.7667	9492427.246	2494.784409	55.60	93.18
1	09/04/2008	396	Solanum_Ms1	2.2	0.8	0.8	0.8	643575.7667	9492427.246	2494.784409	55.60	93.18
1	09/04/2008	397	Miconia_firma	2.8	1.2	1.4	1.3	643574.8194	9492428.129	2494.127207	55.89	94.45
1	14/04/2008	398	Morus_insignis	3.6	13.3	15.5	14.4	643590.3822	9492441.947	2501.407956	75.64	87.88
1	14/04/2008	399	Ruagea_glabra	9.4	18.8	19.2	19	643591.258	9492445.77	2501.197016	79.39	89.03
1	14/04/2008	400	Ruagea_glabra	6	7.7	7.9	7.8	643590.2923	9492442.669	2500.719643	76.22	88.32
1	14/04/2008	401	Parathesis_Ms	2.5	1.3	1.6	1.45	643587.7527	9492436.038	2499.555835	69.21	87.20
1	14/04/2008	402	Eugenia_Ms	5	4	4.5	4.25	643589.4025	9492435.649	2500.253136	69.70	85.58
1	14/04/2008	403	Miconia_firma	7.6	5	4.5	4.75	643587.9793	9492436.188	2499.819022	69.45	87.08
1	14/04/2008	404	Eugenia_Ms	2.6	1.4	1.5	1.45	643588.9804	9492434.08	2500.298402	68.13	85.16
1	14/04/2008	405	Parathesis_Ms	4.2	2.4	2.3	2.35	643588.8942	9492434.199	2500.541708	68.19	85.29
1	14/04/2008	406	Parathesis_Ms	3.8	2	2	2	643588.3387	9492433.928	2500.035728	67.68	85.64
1	14/04/2008	407	Parathesis_Ms	2.6	4.6	4.5	4.55	643589.2642	9492434.881	2500.299219	68.96	85.31
1	14/04/2008	408	Miconia_firma	3.1	3.5	3.6	3.55	643589.074	9492433.804	2500.201963	67.94	84.94
1	09/04/2008	409	Parathesis_Ms	2.2	2.3	2.4	2.35	643585.1213	9492437.865	2498.053013	69.48	90.39
1	09/04/2008	410	Parathesis_Ms	2.9	2.1	3.2	2.65	643584.0932	9492437.951	2498.002212	69.04	91.33
1	09/04/2008	411	Eugenia_Ms	6	7.5	6.4	6.95	643587.8366	9492437.746	2499.514613	70.73	87.98
1	09/04/2008	412	Piper_elongatum	4.3	10.3	10.5	10.4	643589.2884	9492439.764	2500.220627	73.21	87.73
1	09/04/2008	413	Piper_elongatum	4.3	10.3	10.5	10.4	643589.2884	9492439.764	2500.220627	73.21	87.73
1	09/04/2008	414	Piper_elongatum	4.3	10.3	10.5	10.4	643589.2884	9492439.764	2500.220627	73.21	87.73
1	09/04/2008	415	Morus_insignis	3.6	13.3	15.5	14.4	643590.3822	9492441.947	2501.407956	75.64	87.88
1	09/04/2008	416	Ruagea_glabra	9.4	18.8	19.2	19	643591.258	9492445.77	2501.197016	79.39	89.03
1	09/04/2008	417	Ruagea_glabra	6	7.7	7.9	7.8	643590.2923	9492442.669	2500.719643	76.22	88.32
1	09/04/2008	418	Parathesis_Ms	2.5	1.3	1.6	1.45	643587.7527	9492436.038	2499.555835	69.21	87.20
1	09/04/2008	419	Eugenia_Ms	5	4	4.5	4.25	643589.4025	9492435.649	2500.253136	69.70	85.58
1	09/04/2008	420	Miconia_firma	7.6	5	4.5	4.75	643587.9955	9492436.163	2499.819022	69.44	87.05
1	09/04/2008	421	Eugenia_Ms	2.6	1.4	1.5	1.45	643588.9804	9492434.08	2500.298402	68.13	85.16
1	09/04/2008	422	Parathesis_Ms	4.2	2.4	2.3	2.35	643588.8942	9492434.199	2500.541708	68.19	85.29
1	09/04/2008	423	Parathesis_Ms	3.8	2	2	2	643588.3387	9492433.928	2500.035728	67.68	85.64
1	09/04/2008	424	Parathesis_Ms	2.6	4.6	4.1	4.35	643589.1755	9492434.835	2500.263358	68.88	85.37
1	09/04/2008	425	Miconia_firma	3.1	3.1	2.9	3	643588.8237	9492433.69	2500.10113	67.71	85.10
1	09/04/2008	426	Parathesis_Ms	2.2	2.3	2.4	2.35	643585.1213	9492437.865	2498.053013	69.48	90.39
1	09/04/2008	427	Parathesis_Ms	2.9	2.1	3.2	2.65	643584.0932	9492437.951	2498.002212	69.04	91.33
1	09/04/2008	428	Eugenia_Ms	6	7.5	6.4	6.95	643587.8366	9492437.746	2499.514613	70.73	87.98
1	09/04/2008	429	Piper_elongatum	4.3	10.3	10.5	10.4	643589.2884	9492439.764	2500.220627	73.21	87.73
1	10/04/2009	430	Morus_insignis	9.4	17	17.8	17.4	643577.7346	9492438.119	2495.403039	66.00	96.92
1	10/04/2009	431	Piper_elongatum	2.4	1.8	1.8	1.8	643580.4901	9492440.28	2496.692755	69.25	95.61
1	10/04/2009	432	Piper_elongatum	2.4	1.8	1.8	1.8	643580.4901	9492440.28	2496.692755	69.25	95.61
1	10/04/2009	433	Piper_elongatum	2.4	1.8	1.8	1.8	643580.4901	9492440.28	2496.692755	69.25	95.61
1	10/04/2009	434	Persea_Ms	2.8	2.1	2.2	2.15	643581.1629	9492440.074	2497.014779	69.41	94.92
1	10/04/2009	435	Meliosma_Ms2	18.7	58.88732894	58.88732894	58.88732894	643581.3882	9492442.964	2497.716301	72.03	96.18
1	10/04/2009	436	Miconia_firma	2.2	1.2	1.4	1.3	643578.0948	9492440.931	2494.901086	68.62	98.01
1	10/04/2009	437	Iochroma_squamosum	7.8	23.2	16.8	20	643574.1392	9492433.439	2493.404372	60.15	97.69
1	10/04/2009	438	Eugenia_Ms	1.9	1.5	1.4	1.45	643577.4801	9492442.179	2495.003319	69.39	99.17
1	10/04/2009	439	Eugenia_Ms	4.7	5	5.2	5.1	643577.0734	9492441.707	2494.489606	68.78	99.28
1	10/04/2009	440	Lycianthes_inaequilatera	1.6	0.4	0.4	0.4	643577.2491	9492442.85	2494.474824	69.86	99.70
1	10/04/2009	441	Persea_Ms	3.1	3.4	3.1	3.25	643575.854	9492438.325	2493.827323	65.24	98.65
1	10/04/2009	442	Persea_Ms	1.9	1.1	1.2	1.15	643575.7243	9492438.282	2494.138802	65.14	98.74
1	10/04/2009	443	Piper_elongatum	1.9	0.9	0.9	0.9	643575.9962	9492438.405	2493.695268	65.38	98.57
1	10/04/2009	444	Piper_elongatum	1.9	0.9	0.9	0.9	643575.9962	9492438.405	2493.695268	65.38	98.57
1	10/04/2009	445	Piper_elongatum	1.9	0.9	0.9	0.9	643575.9962	9492438.405	2493.695268	65.38	98.57
1	10/04/2009	446	Piper_elongatum	1.9	0.9	0.9	0.9	643575.9962	9492438.405	2493.695268	65.38	98.57
1	10/04/2009	447	Piper_elongatum	1.9	0.9	0.9	0.9	643575.9962	9492438.405	2493.695268	65.38	98.57
1	10/04/2009	448	Piper_elongatum	1.9	0.9	0.9	0.9	643575.9962	9492438.405	2493.695268	65.38	98.57
1	10/04/2009	449	Piper_elongatum	3.6	4.3	2.3	3.3	643585.7668	9492457.41	2495.746346	86.73	99.61
1	10/04/2009	450	Piper_elongatum	3.6	4.3	2.3	3.3	643585.7668	9492457.41	2495.746346	86.73	99.61
1	11/04/2008	451	Eugenia_Ms	2.8	4.9	4.5	4.7	643584.748	9492451.09	2505.0649	80.74	97.33
1	11/04/2008	452	Eugenia_Ms	2.7	3.4	3.6	3.5	643585.1806	9492451.643	2505.218431	81.44	97.23
1	11/04/2008	453	Eugenia_Ms	2.8	2.6	2.5	2.55	643585.809	9492451.851	2505.259017	81.93	96.79
1	11/04/2008	454	Miconia_firma	5	8.3	7	7.65	643584.1717	9492448.172	2506.580747	77.93	96.37
1	11/04/2008	455	Eugenia_Ms	3	2.3	2.4	2.35	643586.9297	9492451.079	2506.478006	81.82	95.43
1	11/04/2008	456	Oreopanax_raimondii	7	26.7	42.5	34.6	643575.8819	9492440.352	2503.69197	67.01	99.64
1	11/04/2008	457	Lycianthes_inaequilatera	1.7	0.8	0.7	0.75	643586.7221	9492453.605	2506.272903	83.91	96.88
1	11/04/2008	458	Parathesis_Ms	8.9	4.9	5.1	5	643586.9595	9492452.731	2507.331264	83.27	96.23
1	11/04/2008	459	Meliosma_Ms2	5.4	14.9	16	15.45	643588.7414	9492446.736	2509.110077	78.97	91.69
1	11/04/2008	460	Eugenia_Ms	6.3	6.1	5.4	5.75	643591.1352	9492452.33	2508.685001	85.01	92.42
1	11/04/2008	461	Meliosma_Ms1	12.9	17.2	22	19.6	643596.4949	9492448.167	2507.696524	84.09	85.69
1	11/04/2008	462	Morus_insignis	4	18.5	17.2	17.85	643590.4685	9492451.095	2509.362555	83.61	92.38
1	11/04/2008	463	Vallea_stipularis	3.2	6.4	6.8	6.6	643584.4578	9492446.978	2506.284237	77.04	95.52
1	11/04/2008	464	Meliosma_Ms2	12.1	12.5	16	14.25	643582.3312	9492442.525	2506.206146	72.12	95.14
1	11/04/2008	465	Parathesis_Ms	3.3	4.3	3.9	4.1	643586.3183	9492445.837	2506.436439	76.98	93.34
1	11/04/2008	466	Eugenia_Ms	4.4	2.6	2.4	2.5	643586.8341	9492447.238	2506.793612	78.45	93.60
1	11/04/2008	467	Piper_elongatum	2.7	3.9	3.9	3.9	643586.9009	9492447.007	2507.077177	78.28	93.42
1	11/04/2008	468	Persea_Ms	12	34	33.5	33.75	643581.1989	9492424.959	2504.588094	56.34	87.34
1	11/04/2008	469	Morus_insignis	30.8	58.88732894	58.88732894	58.88732894	643581.752	9492424.495	2505.033155	56.21	86.63
1	11/04/2008	470	Miconia_firma	4.3	7.6	8.5	8.05	643588.773	9492447.923	2508.441111	80.01	92.26
1	11/04/2008	471	Ruagea_glabra	3.9	4.2	3.8	4	643591.9376	9492463.507	2505.150673	95.09	97.31
1	11/04/2008	472	Piper_elongatum	3.7	5.9	5.8	5.85	643595.8159	9492464.686	2506.688447	98.05	94.54
1	11/04/2008	473	Morus_insignis	3	3.7	3.5	3.6	643595.3306	9492463.959	2507.080391	97.18	94.60
1	11/04/2008	474	Piper_elongatum	3.6	5.1	5.3	5.2	643590.8839	9492466.741	2503.119141	97.37	99.84
1	11/04/2008	475	Piper_elongatum	3.6	5.1	5.3	5.2	643590.8839	9492466.741	2503.119141	97.37	99.84
1	11/04/2008	476	Piper_elongatum	3.6	5.1	5.3	5.2	643590.8839	9492466.741	2503.119141	97.37	99.84
1	11/04/2008	477	Parathesis_Ms	1.7	1.3	1.3	1.3	643596.6304	9492466.349	2508.309618	99.90	94.67
1	11/04/2008	478	Parathesis_Ms	2	1.4	1.4	1.4	643597.3482	9492464.773	2508.912935	98.89	93.26
1	11/04/2008	479	Piper_elongatum	2.7	2.1	2.3	2.2	643596.661	9492464.305	2508.474495	98.14	93.62
1	11/04/2008	480	Morus_insignis	2.5	4.6	4.9	4.75	643597.8819	9492465.344	2508.663426	99.65	93.08
1	11/04/2008	481	Morus_insignis	7.6	11.9	14.7	13.3	643600.9981	9492463.721	2511.312291	99.81	89.57
1	11/04/2008	482	Lycianthes_inaequilatera	2.9	1.6	1.6	1.6	643595.4183	9492462.221	2509.24164	95.72	93.65
1	11/04/2008	483	Lycianthes_inaequilatera	2.9	1.6	1.6	1.6	643595.4183	9492462.221	2509.24164	95.72	93.65
1	11/04/2008	484	Parathesis_Ms	2.1	2.5	2.6	2.55	643597.6218	9492460.426	2510.872966	95.27	90.85
1	11/04/2008	485	Parathesis_Ms	3.7	6	6.3	6.15	643599.7594	9492460.558	2511.77366	96.45	89.06
1	11/04/2008	486	Parathesis_Ms	2.6	4.2	4.4	4.3	643598.6338	9492460.516	2511.281947	95.85	90.02
1	11/04/2008	487	Parathesis_Ms	3.7	4.1	5.5	4.8	643598.8651	9492460.214	2511.21087	95.70	89.66
1	11/04/2008	488	Eugenia_Ms	3.5	4.2	4.3	4.25	643597.9908	9492458.786	2511.452289	94.03	89.71
1	11/04/2008	489	Eugenia_Ms	3.3	9.4	6.3	7.85	643599.7529	9492458.051	2512.625117	94.27	87.81
1	11/04/2008	490	Ruagea_glabra	4.1	7.2	10	8.6	643601.2664	9492457.397	2513.326299	94.46	86.18
1	11/04/2008	491	Parathesis_Ms	2.5	3	2.9	2.95	643598.5924	9492460.304	2512.032373	95.65	89.95
1	11/04/2008	492	Morus_insignis	6.8	13.9	11	12.45	643601.7246	9492451.016	2514.891963	89.17	82.59
1	11/04/2008	493	Delostoma_integrifolium	3.6	3.1	2.9	3	643599.0287	9492452.819	2513.311097	89.38	85.83
1	11/04/2008	494	Delostoma_integrifolium	3.1	2.4	2.5	2.45	643598.2941	9492453.375	2512.905002	89.50	86.74
1	11/04/2008	495	Delostoma_integrifolium	7.4	14.7	15.9	15.3	643602.7438	9492449.152	2515.488961	88.06	80.77
1	11/04/2008	496	Eugenia_Ms	6.7	13	13.5	13.25	643596.9163	9492447.283	2512.868874	83.53	84.89
1	11/04/2008	497	Solanum_Ms1	2	0.5	0.7	0.6	643594.0197	9492453.356	2510.211644	87.34	90.43
1	11/04/2008	498	Drimys_Ms	10.5	24.1	20	22.05	643595.9594	9492443.386	2512.877987	79.68	83.77
1	11/04/2008	499	Parathesis_Ms	4.5	5.9	5.8	5.85	643596.4739	9492454.013	2511.429701	89.14	88.64
1	11/04/2008	500	Parathesis_Ms	1.8	1	0.8	0.9	643594.6414	9492456.085	2510.504051	90.02	91.26
1	16/04/2008	501	Solanum_Ms1	3.3	3.6	4.1	3.85	643597.5329	9492451.124	2520.832992	87.17	86.27
1	16/04/2008	502	Eugenia_Ms	3.6	5.4	5.9	5.65	643597.689	9492446.873	2521.275428	83.56	84.01
1	16/04/2008	503	Myrcianthes_discolor	3.8	11.6	10.9	11.25	643597.7929	9492444.144	2523.041575	81.25	82.56
1	16/04/2008	504	Miconia_firma	2	7.2	7	7.1	643601.984	9492445.409	2522.850399	84.44	79.56
1	16/04/2008	505	DEAD	8.3	148.0140971	148.0140971	148.0140971	643606.13	9492447.809	2524.595138	88.59	77.17
1	16/04/2008	506	Ruagea_glabra	3.6	3.3	3.5	3.4	643606.5748	9492450.398	2523.922071	91.06	78.08
1	16/04/2008	507	Meliosma_Ms2	6.6	16.6	12.8	14.7	643607.4518	9492443.692	2526.222047	85.69	73.97
1	16/04/2008	508	Solanum_Ms1	2.3	0.7	0.9	0.8	643609.1083	9492452.621	2524.68436	94.25	77.00
1	16/04/2008	509	Myrsine_latifolia	3.4	1.8	1.8	1.8	643608.8853	9492452.932	2524.933244	94.41	77.35
1	16/04/2008	510	Siparuna_muricata	12.1	33.9	17.7	25.8	643619.166	9492443.084	2531.112052	91.02	63.52
1	16/04/2008	511	Solanum_Ms1	2.8	4	4	4	643613.5168	9492452.826	2527.206386	96.63	73.28
1	16/04/2008	512	Solanum_Ms1	2.8	4	4	4	643613.5168	9492452.826	2527.206386	96.63	73.28
1	16/04/2008	513	Solanum_Ms1	2.8	4	4	4	643613.5168	9492452.826	2527.206386	96.63	73.28
1	16/04/2008	514	Solanum_Ms1	2	0.7	0.7	0.7	643613.2098	9492456.493	2527.122066	99.65	75.38
1	16/04/2008	515	Solanum_Ms1	2	0.7	0.7	0.7	643613.2098	9492456.493	2527.122066	99.65	75.38
1	16/04/2008	516	Solanum_Ms1	2	0.7	0.7	0.7	643613.2098	9492456.493	2527.122066	99.65	75.38
1	16/04/2008	517	Solanum_Ms1	2	0.7	0.7	0.7	643613.2098	9492456.493	2527.122066	99.65	75.38
1	16/04/2008	518	Solanum_Ms1	2	0.7	0.7	0.7	643613.2098	9492456.493	2527.122066	99.65	75.38
1	16/04/2008	519	Critoniopsis_sevillana	4.1	6.1	6	6.05	643610.9164	9492446.366	2525.654769	89.74	72.30
1	16/04/2008	520	Ruagea_glabra	3.3	2.4	2.6	2.5	643609.8617	9492447.04	2525.554815	89.79	73.55
1	16/04/2008	521	Parathesis_Ms	3	3.5	3.9	3.7	643607.2906	9492444.55	2525.213135	86.35	74.54
1	16/04/2008	522	Parathesis_Ms	3.8	4.5	4.4	4.45	643606.7501	9492445.364	2525.103947	86.79	75.41
1	16/04/2008	523	Parathesis_Ms	2.3	3.5	2.6	3.05	643606.3636	9492445.56	2524.914344	86.76	75.84
1	16/04/2008	524	Drimys_Ms	9.7	16.4	18.9	17.65	643603.6177	9492442.972	2524.288424	83.15	76.93
1	16/04/2008	525	Drimys_Ms	13.6	32.9	31.5	32.2	643596.0148	9492441.391	2523.575872	77.98	82.72
1	16/04/2008	526	Nectandra_Ms	3.3	7.1	8	7.55	643607.5094	9492454.77	2524.476902	95.31	79.46
1	16/04/2008	527	Solanum_Ms1	2.5	2.7	2.7	2.7	643608.726	9492458.126	2523.697022	98.83	80.08
1	16/04/2008	528	Solanum_Ms1	2.5	2.7	2.7	2.7	643608.726	9492458.126	2523.697022	98.83	80.08
1	16/04/2008	529	Solanum_Ms1	2.5	2.7	2.7	2.7	643608.726	9492458.126	2523.697022	98.83	80.08
1	17/04/2008	530	Solanum_Ms1	2.7	1.3	1.2	1.25	643595.3235	9492452.939	2518.372452	87.63	89.09
1	17/04/2008	531	Morus_insignis	8.7	15	16.7	15.85	643588.9096	9492456.752	2514.728125	87.73	96.56
1	17/04/2008	532	Eugenia_Ms	2.8	3.3	3.6	3.45	643594.2722	9492451.683	2517.431654	86.02	89.38
1	17/04/2008	533	Solanum_Ms1	2.3	0.8	0.9	0.85	643593.8177	9492449.354	2517.936162	83.77	88.61
1	17/04/2008	534	Solanum_Ms1	2.3	0.8	0.9	0.85	643593.8177	9492449.354	2517.936162	83.77	88.61
1	17/04/2008	535	Eugenia_Ms	6.6	4.3	4.2	4.25	643592.9353	9492453.711	2516.899732	87.11	91.55
1	17/04/2008	536	Eugenia_Ms	7.3	7.7	7.7	7.7	643590.2756	9492454.612	2515.575404	86.56	94.30
1	17/04/2008	537	Parathesis_Ms	3.5	1.9	2.1	2	643592.5664	9492451.93	2516.768498	85.38	90.98
1	17/04/2008	538	Parathesis_Ms	3.1	2.8	2.4	2.6	643591.6959	9492451.905	2516.38169	84.92	91.72
1	17/04/2008	539	Parathesis_Ms	4.4	2.3	2.4	2.35	643592.3967	9492450.759	2516.924073	84.28	90.54
1	17/04/2008	540	Parathesis_Ms	3.3	0.8	0.8	0.8	643592.903	9492450.598	2517.301953	84.39	90.02
1	17/04/2008	541	Eugenia_Ms	4.2	4.9	4.4	4.65	643590.7167	9492450.82	2516.0633	83.49	92.02
1	17/04/2008	542	Piper_elongatum	3.6	6.3	5.9	6.1	643590.1405	9492450.961	2515.495094	83.33	92.59
1	17/04/2008	543	Eugenia_Ms	4.9	2.9	3.1	3	643590.9924	9492449.163	2516.129403	82.20	90.96
1	17/04/2008	544	Parathesis_Ms	7.1	5.5	6	5.75	643590.1483	9492449.077	2515.427515	81.70	91.64
1	17/04/2008	545	Parathesis_Ms	5.2	3.6	3.5	3.55	643591.3496	9492448.64	2516.213277	81.92	90.39
1	17/04/2008	546	Parathesis_Ms	3.6	2.7	2.7	2.7	643591.6822	9492448.275	2516.268601	81.77	89.92
1	17/04/2008	547	Solanum_Ms1	4.1	3	3.1	3.05	643592.0062	9492447.928	2516.645043	81.63	89.46
1	17/04/2008	548	Solanum_Ms1	3.7	2.7	2.5	2.6	643592.232	9492447.74	2516.84804	81.58	89.17
1	17/04/2008	549	Parathesis_Ms	4.6	5.6	6.3	5.95	643590.1763	9492454.689	2515.323027	86.57	94.43
1	17/04/2008	550	Eugenia_Ms	6	4.7	5	4.85	643595.2013	9492447.869	2518.130794	83.18	86.67
1	17/04/2008	551	Eugenia_Ms	5.5	8.9	7.9	8.4	643594.0184	9492448.489	2517.24528	83.13	88.00
1	17/04/2008	552	Ruagea_glabra	4.5	3.7	4.5	4.1	643596.9098	9492449.132	2518.997299	85.13	85.82
1	17/04/2008	553	Ruagea_glabra	3.7	1.6	1.6	1.6	643597.9775	9492448.133	2519.607815	84.80	84.39
1	17/04/2008	554	Critoniopsis_sevillana	5.4	11.3	10.3	10.8	643594.9154	9492454.956	2518.391708	89.18	90.46
1	17/04/2008	555	Critoniopsis_sevillana	5.1	10.6	12.3	11.45	643594.4564	9492454.91	2518.037091	88.91	90.83
1	17/04/2008	556	Piper_elongatum	2.8	2.5	2.5	2.5	643597.4612	9492444.576	2519.562212	81.46	83.06
1	17/04/2008	557	Piper_elongatum	2.8	2.5	2.5	2.5	643597.4612	9492444.576	2519.562212	81.46	83.06
1	17/04/2008	558	Piper_elongatum	2.8	2.5	2.5	2.5	643597.4612	9492444.576	2519.562212	81.46	83.06
1	17/04/2008	559	Piper_elongatum	2.1	1.2	1.2	1.2	643599.2829	9492442.236	2520.611484	80.34	80.31
1	17/04/2008	560	Piper_elongatum	2.1	1.2	1.2	1.2	643599.2829	9492442.236	2520.611484	80.34	80.31
1	17/04/2008	561	Piper_elongatum	2.1	1.2	1.2	1.2	643599.2829	9492442.236	2520.611484	80.34	80.31
1	17/04/2008	562	Piper_elongatum	2.1	1.2	1.2	1.2	643599.2829	9492442.236	2520.611484	80.34	80.31
1	17/04/2008	563	Piper_elongatum	2.1	1.2	1.2	1.2	643599.2829	9492442.236	2520.611484	80.34	80.31
1	17/04/2008	564	Piper_elongatum	2.1	1.2	1.2	1.2	643599.2829	9492442.236	2520.611484	80.34	80.31
1	17/04/2008	565	Myrsine_latifolia	5.6	4.9	5	4.95	643596.0582	9492441.608	2519.501199	78.19	82.79
1	17/04/2008	566	Myrsine_latifolia	4.1	4.1	4	4.05	643596.3677	9492441.7	2519.489867	78.42	82.57
1	17/04/2008	567	Morus_insignis	6.8	21.8	19.7	20.75	643585.9806	9492438.277	2513.662382	70.26	89.85
1	17/04/2008	568	Critoniopsis_sevillana	5.5	6.8	6.4	6.6	643592.1663	9492441.236	2516.562307	75.92	85.98
1	17/04/2008	569	Critoniopsis_sevillana	4.3	11.4	11	11.2	643592.187	9492437.246	2517.284078	72.47	83.96
1	17/04/2008	570	Miconia_firma	3.3	9.9	9.4	9.65	643597.5179	9492443.591	2519.080999	80.63	82.52
1	17/04/2008	571	Ruagea_glabra	3.2	4.4	4.2	4.3	643599.7463	9492444.962	2520.455551	82.94	81.28
1	17/04/2008	572	Ruagea_glabra	2.9	4.6	3.8	4.2	643599.6883	9492444.975	2520.484797	82.92	81.33
1	17/04/2008	573	Eugenia_Ms	7.4	9.4	8.4	8.9	643596.3393	9492436.994	2518.971914	74.33	80.24
1	17/04/2008	574	Eugenia_Ms	2.7	1.5	1.5	1.5	643598.9456	9492439.341	2520.326591	77.67	79.16
1	17/04/2008	575	Eugenia_Ms	1.7	1	1.2	1.1	643598.9648	9492439.276	2520.427661	77.62	79.11
1	17/04/2008	576	Persea_Ms	14.4	39.3	41.5	40.4	643587.7489	9492423.049	2514.838009	57.96	80.71
1	17/04/2008	577	Persea_Ms	3.1	1.6	1.6	1.6	643599.2603	9492437.554	2520.581259	76.28	77.99
1	17/04/2008	578	Persea_Ms	3.7	8	13.2	10.6	643596.7643	9492433.879	2518.532937	71.85	78.32
1	17/04/2008	579	Persea_Ms	4.2	2.3	2	2.15	643598.7814	9492437.045	2520.180493	75.60	78.15
1	17/04/2008	580	Drimys_Ms	5.3	3.3	3.4	3.35	643598.528	9492435.227	2519.639328	73.90	77.46
1	17/04/2008	581	Solanum_Ms1	2.5	1	1	1	643600.5573	9492434.224	2520.43797	74.04	75.20
1	17/04/2008	582	Solanum_Ms1	2.5	1	1	1	643600.5573	9492434.224	2520.43797	74.04	75.20
1	17/04/2008	583	Solanum_Ms1	2.5	1	1	1	643600.5573	9492434.224	2520.43797	74.04	75.20
1	17/04/2008	584	Solanum_Ms1	2.5	1	1	1	643600.5573	9492434.224	2520.43797	74.04	75.20
1	17/04/2008	585	Solanum_Ms1	2.5	1	1	1	643600.5573	9492434.224	2520.43797	74.04	75.20
1	17/04/2008	586	Eugenia_Ms	5.3	8.3	7.9	8.1	643596.9766	9492431.119	2518.480496	69.56	76.75
1	17/04/2008	587	Piper_elongatum	3.1	2.3	2.2	2.25	643597.9757	9492430.832	2518.140426	69.81	75.74
1	17/04/2008	588	Parathesis_Ms	2.8	1.9	1.8	1.85	643597.4839	9492430.983	2518.385439	69.70	76.25
1	17/04/2008	589	Eugenia_Ms	3.8	4.9	5.1	5	643594.4556	9492429.676	2517.396605	67.05	78.21
1	17/04/2008	590	Eugenia_Ms	2.8	2.5	2.7	2.6	643595.1053	9492432.87	2517.443547	70.14	79.25
1	17/04/2008	591	Eugenia_Ms	2.5	1.4	1.5	1.45	643595.1253	9492433.091	2517.791968	70.34	79.34
1	17/04/2008	592	Miconia_firma	6	7.4	5.8	6.6	643592.3413	9492430.688	2515.807215	66.87	80.55
1	17/04/2008	593	Miconia_firma	6.2	4.7	4	4.35	643592.7008	9492431.095	2516.574373	67.40	80.44
1	17/04/2008	594	Solanum_Ms1	4.7	3.1	3	3.05	643590.9492	9492430.362	2515.398953	65.89	81.59
1	17/04/2008	595	Parathesis_Ms	1.9	1.1	1.1	1.1	643593.1681	9492430.716	2516.019433	67.31	79.85
1	17/04/2008	596	Critoniopsis_sevillana	5.8	8.5	9.1	8.8	643593.4133	9492433.106	2516.011135	69.50	80.83
1	17/04/2008	597	Miconia_firma	3.9	3.5	3.4	3.45	643596.3405	9492435.511	2518.516133	73.05	79.50
1	17/04/2008	598	Lycianthes_inaequilatera	3.1	1.9	2.2	2.05	643597.4117	9492436.419	2518.943001	74.37	79.03
1	17/04/2008	599	Piper_elongatum	2.5	2.2	1.7	1.95	643595.8828	9492437.088	2518.569488	74.18	80.68
1	17/04/2008	600	Miconia_firma	2.7	0.7	0.6	0.65	643596.3946	9492438.885	2518.789019	76.00	81.14
1	17/04/2008	601	Solanum_Ms1	3.4	2.5	2.4	2.45	643595.1535	9492435.492	2517.887072	72.44	80.52
1	17/04/2008	602	Lycianthes_inaequilatera	1.9	0.6	0.7	0.65	643595.2437	9492436.552	2517.744543	73.40	80.97
1	17/04/2008	603	Piper_elongatum	2.6	1.4	1.4	1.4	643594.5159	9492436.496	2517.236407	72.99	81.57
1	17/04/2008	604	Piper_elongatum	2.6	1.4	1.4	1.4	643594.5159	9492436.496	2517.236407	72.99	81.57
1	17/04/2008	605	Piper_elongatum	2.6	1.4	1.4	1.4	643594.5159	9492436.496	2517.236407	72.99	81.57
1	17/04/2008	606	Piper_elongatum	2.6	1.4	1.4	1.4	643594.5159	9492436.496	2517.236407	72.99	81.57
1	17/04/2008	607	Lycianthes_inaequilatera	2.8	1.4	1.4	1.4	643593.2756	9492437.482	2517.389916	73.22	83.14
1	17/04/2008	608	Guarea_Ms	8.6	24.4	12.1	18.25	643587.0646	9492431.608	2513.696266	65.03	85.58
1	17/04/2008	609	Parathesis_Ms	3.9	4.5	4.8	4.65	643601.3675	9492428.422	2520.921323	69.42	71.60
1	17/04/2008	610	Myrsine_latifolia	2.8	1.2	1.1	1.15	643604.3373	9492431.164	2521.875343	73.28	70.40
1	17/04/2008	611	Myrsine_latifolia	2.3	1.2	1.1	1.15	643604.3374	9492431.16	2521.935235	73.28	70.40
1	17/04/2008	612	Myrsine_latifolia	4.2	2.1	2	2.05	643603.5386	9492430.83	2521.784488	72.59	70.92
1	17/04/2008	613	Piper_elongatum	3.2	3.4	3.3	3.35	643603.6426	9492430.513	2521.335367	72.37	70.68
1	17/04/2008	614	Piper_elongatum	3.3	9.9	7.2	8.55	643602.5892	9492428.165	2521.182554	69.81	70.41
1	17/04/2008	615	Eugenia_Ms	4.7	8.4	7.7	8.05	643603.0965	9492429.453	2521.557859	71.18	70.62
1	17/04/2008	616	Eugenia_Ms	4.4	4.7	4.3	4.5	643606.7213	9492432.23	2522.819926	75.40	68.87
1	17/04/2008	617	Solanum_Ms2	3.7	11.1	13.2	12.15	643606.7302	9492429.153	2523.461259	72.74	67.32
1	17/04/2008	618	Miconia_firma	5.5	5.2	5	5.1	643607.1485	9492432.667	2523.78066	75.99	68.72
1	17/04/2008	619	Solanum_Ms2	5.1	3	2.7	2.85	643606.529	9492432.629	2523.372074	75.65	69.24
1	17/04/2008	620	Eugenia_Ms	6.5	7.7	7.3	7.5	643607.4629	9492433.685	2523.548035	77.03	68.95
1	17/04/2008	621	Morus_insignis	1.6	1.2	1.4	1.3	643608.0564	9492436.255	2524.047744	79.55	69.73
1	17/04/2008	622	Piper_elongatum	2.9	4.5	4.5	4.5	643605.3924	9492436.351	2522.818523	78.30	72.08
1	17/04/2008	623	Parathesis_Ms	2.6	3.3	3.5	3.4	643607.6512	9492440.266	2523.903572	82.82	72.08
1	17/04/2008	624	Parathesis_Ms	2.9	4.6	3.6	4.1	643607.5324	9492440.061	2523.759569	82.58	72.08
1	17/04/2008	625	Parathesis_Ms	3.5	4.9	4.9	4.9	643607.5856	9492439.706	2523.751259	82.30	71.86
1	17/04/2008	626	Piper_elongatum	2.2	2.8	2.8	2.8	643605.7347	9492441.008	2523.115133	82.51	74.11
1	17/04/2008	627	Morus_insignis	7.8	9.3	13	11.15	643610.5507	9492441.651	2524.278311	85.47	70.26
1	17/04/2008	628	Persea_Ms	4.1	4.7	4.5	4.6	643608.5672	9492444.344	2524.870469	86.81	73.33
1	17/04/2008	629	Persea_Ms	7.6	5.9	6.3	6.1	643609.2971	9492444.769	2525.090483	87.54	72.91
1	17/04/2008	630	Persea_Ms	11.7	21.4	16	18.7	643614.6653	9492447.525	2526.893645	92.61	69.64
1	17/04/2008	631	Solanum_Ms2	3.9	8.9	7.8	8.35	643601.1867	9492449.274	2521.751403	87.39	82.18
1	17/04/2008	632	Eugenia_Ms	5.5	5	4.9	4.95	643608.8492	9492432.561	2524.696103	76.75	67.19
1	17/04/2008	633	Eugenia_Ms	4.8	3.6	4.2	3.9	643608.492	9492432.878	2524.65434	76.84	67.66
1	17/04/2008	634	Parathesis_Ms	2.8	6.5	6.9	6.7	643614.9072	9492430.424	2527.514603	77.93	60.88
1	17/04/2008	635	Piper_elongatum	5.1	3.5	3.5	3.5	643614.0995	9492433.285	2526.549285	80.00	63.01
1	17/04/2008	636	Piper_elongatum	5.1	3.5	3.5	3.5	643614.0995	9492433.285	2526.549285	80.00	63.01
1	17/04/2008	637	Piper_elongatum	5.1	3.5	3.5	3.5	643614.0995	9492433.285	2526.549285	80.00	63.01
1	17/04/2008	638	Piper_elongatum	5.1	3.5	3.5	3.5	643614.0995	9492433.285	2526.549285	80.00	63.01
1	17/04/2008	639	Piper_elongatum	5.1	3.5	3.5	3.5	643614.0995	9492433.285	2526.549285	80.00	63.01
1	17/04/2008	640	Piper_elongatum	5.1	3.5	3.5	3.5	643614.0995	9492433.285	2526.549285	80.00	63.01
1	17/04/2008	641	Piper_elongatum	5.1	3.5	3.5	3.5	643614.0995	9492433.285	2526.549285	80.00	63.01
1	17/04/2008	642	Piper_elongatum	5.1	3.5	3.5	3.5	643614.0995	9492433.285	2526.549285	80.00	63.01
1	17/04/2008	643	Piper_elongatum	5.1	3.5	3.5	3.5	643614.0995	9492433.285	2526.549285	80.00	63.01
1	17/04/2008	644	Piper_elongatum	5.1	3.5	3.5	3.5	643614.0995	9492433.285	2526.549285	80.00	63.01
1	17/04/2008	645	Critoniopsis_sevillana	7.1	20	24	22	643622.337	9492428.429	2531.159007	79.91	53.44
1	17/04/2008	646	Critoniopsis_sevillana	14.7	23.8	30	26.9	643613.1387	9492418.507	2526.404362	66.72	56.45
1	17/04/2008	647	Critoniopsis_sevillana	12.1	23.9	39.4	31.65	643612.1482	9492415.021	2527.399151	63.21	55.56
1	17/04/2008	648	Parathesis_Ms	4.4	4.9	5.5	5.2	643607.417	9492430.233	2524.239958	74.02	67.27
1	17/04/2008	649	Parathesis_Ms	4.3	10.7	9.3	10	643608.2578	9492427.371	2524.765446	71.96	65.11
1	25/04/2008	650	Critoniopsis_sevillana	11.8	21.7	18.4	20.05	643620.7704	9492435.323	2530.247646	85.10	58.25
1	25/04/2008	651	Critoniopsis_sevillana	9	16.9	16.2	16.55	643624.7115	9492439.049	2532.850041	90.30	56.70
1	25/04/2008	652	Parathesis_Ms	2.7	1.2	1.2	1.2	643614.5917	9492452.943	2527.59978	97.27	72.41
1	25/04/2008	653	Parathesis_Ms	3.3	1	1.1	1.05	643614.5272	9492453.207	2527.610924	97.47	72.60
1	17/04/2008	654	Piper_elongatum	3.3	1.8	1.8	1.8	643584.1754	9492426.657	2511.154	59.30	85.61
1	17/04/2008	655	Piper_elongatum	3.3	1.8	1.8	1.8	643584.1754	9492426.657	2511.154	59.30	85.61
1	17/04/2008	656	Piper_elongatum	3.3	1.8	1.8	1.8	643584.1754	9492426.657	2511.154	59.30	85.61
1	17/04/2008	657	Piper_elongatum	3.3	1.8	1.8	1.8	643584.1754	9492426.657	2511.154	59.30	85.61
1	17/04/2008	658	Parathesis_Ms	2.8	4	4.2	4.1	643583.8247	9492428.013	2510.570722	60.30	86.59
1	17/04/2008	659	Miconia_firma	2.6	2.3	2.1	2.2	643582.9483	9492428.715	2510.314897	60.47	87.70
1	17/04/2008	660	Miconia_media	2.4	3.1	3.1	3.1	643581.3919	9492426.848	2509.031067	58.07	88.11
1	17/04/2008	661	Oreopanax_raimondii	2.1	2.9	2.4	2.65	643581.1631	9492426.559	2509.706107	57.71	88.17
1	17/04/2008	662	Solanum_Ms1	2.6	0.9	0.9	0.9	643582.1893	9492425.945	2510.273698	57.69	86.97
1	17/04/2008	663	Ruagea_glabra	4.5	4.7	4.3	4.5	643579.4706	9492425.925	2509.92476	56.31	89.32
1	17/04/2008	664	Piper_elongatum	5	8.9	7.7	8.3	643581.1858	9492425.263	2508.937261	56.60	87.50
1	17/04/2008	665	Solanum_Ms1	2.9	2	2	2	643583.7932	9492423.961	2510.161327	56.77	84.59
1	17/04/2008	666	Solanum_Ms1	2.9	2	2	2	643583.7932	9492423.961	2510.161327	56.77	84.59
1	17/04/2008	667	Solanum_Ms1	2.9	2	2	2	643583.7932	9492423.961	2510.161327	56.77	84.59
1	17/04/2008	668	Solanum_Ms1	2.9	2	2	2	643583.7932	9492423.961	2510.161327	56.77	84.59
1	17/04/2008	669	Solanum_Ms1	2.7	1	1	1	643581.5361	9492423.981	2509.593141	55.66	86.56
1	17/04/2008	670	Solanum_Ms1	2.7	1	1	1	643581.5361	9492423.981	2509.593141	55.66	86.56
1	17/04/2008	671	Solanum_Ms1	2.7	1	1	1	643581.5361	9492423.981	2509.593141	55.66	86.56
1	17/04/2008	672	Solanum_Ms1	8.5	13.1	7	10.05	643577.8138	9492418.026	2507.647842	48.64	86.80
1	17/04/2008	673	Solanum_Ms1	6.9	4.5	4.2	4.35	643580.3262	9492418.877	2508.723189	50.64	85.05
1	17/04/2008	674	Solanum_Ms1	2.1	1.2	1.3	1.25	643580.5478	9492419.633	2509.406867	51.40	85.24
1	17/04/2008	675	Parathesis_Ms	5.1	2.9	2.7	2.8	643580.4144	9492418.003	2508.404026	49.92	84.54
1	17/04/2008	676	Parathesis_Ms	4	1.2	1.8	1.5	643581.2594	9492418.087	2508.63866	50.42	83.85
1	17/04/2008	677	Iochroma_squamosum	3.6	3.5	3.3	3.4	643580.0303	9492417.325	2508.475803	49.14	84.53
1	17/04/2008	678	Parathesis_Ms	2.7	5.1	5.5	5.3	643582.6321	9492422.353	2509.42513	54.80	84.79
1	17/04/2008	679	Parathesis_Ms	3.8	3.3	3.4	3.35	643583.5601	9492422.574	2509.9475	55.45	84.10
1	17/04/2008	680	Iochroma_squamosum	4.7	2.9	2.7	2.8	643586.5211	9492422.007	2511.225726	56.44	81.25
1	17/04/2008	681	Iochroma_squamosum	3	1.9	2.2	2.05	643586.8587	9492422.278	2511.283385	56.85	81.09
1	17/04/2008	682	Iochroma_squamosum	4.9	3	3.3	3.15	643586.0904	9492422.184	2511.270493	56.38	81.71
1	17/04/2008	683	Iochroma_squamosum	3.7	2.8	2.7	2.75	643586.46	9492422.344	2511.145722	56.70	81.47
1	17/04/2008	684	Solanum_Ms1	5.2	2.9	2.7	2.8	643586.5138	9492422.578	2511.300098	56.93	81.54
1	17/04/2008	685	Solanum_Ms1	2.9	3.5	3.5	3.5	643584.9722	9492415.462	2510.588251	50.00	79.32
1	17/04/2008	686	Solanum_Ms1	2.9	3.5	3.5	3.5	643584.9722	9492415.462	2510.588251	50.00	79.32
1	17/04/2008	687	Solanum_Ms1	2.9	3.5	3.5	3.5	643584.9722	9492415.462	2510.588251	50.00	79.32
1	17/04/2008	688	Solanum_Ms1	2.9	3.5	3.5	3.5	643584.9722	9492415.462	2510.588251	50.00	79.32
1	17/04/2008	689	Solanum_Ms1	2.9	3.5	3.5	3.5	643584.9722	9492415.462	2510.588251	50.00	79.32
1	17/04/2008	690	Parathesis_Ms	5	2.1	1.9	2	643587.3974	9492417.413	2511.969755	52.90	78.20
1	17/04/2008	691	Ruagea_glabra	3	5.3	5.2	5.25	643587.4832	9492417.592	2512.095377	53.10	78.21
1	17/04/2008	692	Piper_elongatum	3.9	8.4	7.7	8.05	643586.7866	9492413.746	2511.797391	49.42	76.89
1	17/04/2008	693	Drimys_Ms	6	8.1	8.5	8.3	643586.2459	9492413.127	2512.235033	48.62	77.05
1	17/04/2008	694	Drimys_Ms	4	2.3	2.2	2.25	643588.8237	9492414.902	2512.989966	51.44	75.70
1	17/04/2008	695	Eugenia_Ms	3	3.5	3.6	3.55	643590.2636	9492417.387	2513.574951	54.31	75.70
1	17/04/2008	696	Eugenia_Ms	3.2	3.5	3.6	3.55	643590.5098	9492417.204	2513.60986	54.28	75.40
1	17/04/2008	697	Eugenia_Ms	3.7	4.9	6	5.45	643589.9981	9492416.301	2513.267173	53.24	75.39
1	17/04/2008	698	Critoniopsis_sevillana	5	4.8	4.9	4.85	643590.6329	9492417.76	2513.614069	54.82	75.57
1	17/04/2008	699	Meliosma_Ms2	7.5	10.9	10	10.45	643589.2921	9492420.325	2513.250111	56.37	78.01
1	17/04/2008	700	Meliosma_Ms2	3.2	3.7	4.2	3.95	643592.0976	9492421.645	2514.536512	58.92	76.24
1	17/04/2008	701	Meliosma_Ms2	3.2	7.3	7.3	7.3	643590.1742	9492421.424	2513.132697	57.77	77.80
1	17/04/2008	702	Lycianthes_inaequilatera	2.8	1.2	1.1	1.15	643593.0414	9492422.519	2514.525129	60.15	75.86
1	17/04/2008	703	Parathesis_Ms	3.3	4.4	4.4	4.4	643589.6635	9492422.795	2512.932291	58.70	78.92
1	17/04/2008	704	Piper_elongatum	2.6	1.8	1.8	1.8	643588.0872	9492426.345	2512.290536	60.98	82.06
1	17/04/2008	705	Piper_elongatum	2.6	1.8	1.8	1.8	643588.0872	9492426.345	2512.290536	60.98	82.06
1	17/04/2008	706	Piper_elongatum	2.6	1.8	1.8	1.8	643588.0872	9492426.345	2512.290536	60.98	82.06
1	17/04/2008	707	Piper_elongatum	2.6	1.8	1.8	1.8	643588.0872	9492426.345	2512.290536	60.98	82.06
1	17/04/2008	708	Piper_elongatum	2.6	1.8	1.8	1.8	643588.0872	9492426.345	2512.290536	60.98	82.06
1	17/04/2008	709	Solanum_Ms1	2.3	0.7	0.6	0.65	643589.1706	9492425.454	2512.665848	60.75	80.68
1	17/04/2008	710	Lycianthes_inaequilatera	2.2	0.7	0.6	0.65	643588.9269	9492424.1	2512.80253	59.46	80.21
1	17/04/2008	711	Lycianthes_inaequilatera	2.2	0.7	0.6	0.65	643588.9269	9492424.1	2512.80253	59.46	80.21
1	17/04/2008	712	Lycianthes_inaequilatera	2.2	0.7	0.6	0.65	643588.9269	9492424.1	2512.80253	59.46	80.21
1	17/04/2008	713	Lycianthes_inaequilatera	2.2	0.7	0.6	0.65	643588.9269	9492424.1	2512.80253	59.46	80.21
1	17/04/2008	714	Eugenia_Ms	4.4	13	15.5	14.25	643583.8047	9492428.61	2510.580727	60.80	86.91
1	17/04/2008	715	Solanum_Ms1	3.7	4.6	4.4	4.5	643588.5691	9492427.258	2512.597685	62.01	82.10
1	17/04/2008	716	Critoniopsis_sevillana	8.2	11.8	14	12.9	643584.597	9492434.621	2510.180107	66.41	89.22
1	17/04/2008	717	Cestrum_auriculatum	11.8	11.2	14.9	13.05	643583.6582	9492435.515	2509.73076	66.71	90.48
1	17/04/2008	718	Solanum_Ms1	4.5	2.2	2.2	2.2	643589.1878	9492432.442	2512.096692	66.81	84.16
1	17/04/2008	719	Solanum_Ms1	4.5	2.2	2.2	2.2	643589.1878	9492432.442	2512.096692	66.81	84.16
1	17/04/2008	720	Solanum_Ms1	4.5	2.2	2.2	2.2	643589.1878	9492432.442	2512.096692	66.81	84.16
1	17/04/2008	721	Parathesis_Ms	3.3	2.9	2.7	2.8	643589.8089	9492432.212	2512.736609	66.92	83.51
1	17/04/2008	722	Solanum_Ms1	4.5	3.7	3.9	3.8	643590.5035	9492430.695	2512.943248	65.96	82.15
1	17/04/2008	723	Solanum_Ms1	4.6	4.9	4.2	4.55	643590.0595	9492430.906	2512.995969	65.92	82.64
1	17/04/2008	724	Meliosma_Ms2	3.5	4.9	6.1	5.5	643591.2381	9492425.647	2514.130668	61.95	78.99
1	17/04/2008	725	Meliosma_Ms2	4.7	9.1	8.9	9	643589.5419	9492425.932	2513.582461	61.35	80.60
1	17/04/2008	726	Meliosma_Ms2	6.4	44.4	25.3	34.85	643576.9322	9492428.203	2508.823917	57.02	92.65
1	17/04/2008	727	Meliosma_Ms2	10.4	120.6394469	120.6394469	120.6394469	643578.5654	9492427.321	2510.535517	57.07	90.80
1	17/04/2008	728	Meliosma_Ms2	8.4	14	16.6	15.3	643586.4015	9492423.825	2512.572558	57.96	82.26
1	17/04/2008	729	Meliosma_Ms2	8.7	23	15.3	19.15	643583.8361	9492425.191	2509.801277	57.86	85.17
1	17/04/2008	730	Parathesis_Ms	2.8	4.9	4.8	4.85	643594.07	9492427.527	2514.87361	65.00	77.47
1	17/04/2008	731	Piper_elongatum	2.3	1.6	1.7	1.65	643596.483	9492425.211	2516.442467	64.20	74.23
1	17/04/2008	732	Ruagea_glabra	12	20.9	23.7	22.3	643591.7918	9492435.189	2513.415292	70.49	83.28
1	17/04/2008	733	Ruagea_glabra	10.8	14.7	16.9	15.8	643592.9001	9492432.217	2514.426059	68.48	80.83
1	17/04/2008	734	Ruagea_glabra	2.9	5.4	4.6	5	643596.4472	9492428.736	2516.171369	67.23	76.02
1	17/04/2008	735	Ruagea_glabra	2.9	16.6	10.7	13.65	643593.7855	9492432.233	2514.57202	68.93	80.07
1	17/04/2008	736	Ruagea_glabra	4.1	2.3	2.4	2.35	643596.7485	9492427.291	2516.408962	66.13	75.04
1	17/04/2008	737	Piper_elongatum	2.8	6.2	6	6.1	643600.4575	9492428.972	2517.409553	69.44	72.66
1	17/04/2008	738	Parathesis_Ms	2.4	1.1	1.1	1.1	643599.4364	9492426.181	2517.074575	66.52	72.15
1	17/04/2008	739	Solanum_Ms1	5.9	11.2	11.1	11.15	643606.6065	9492427.083	2520.238354	70.88	66.39
1	17/04/2008	740	Oreopanax_raimondii	5.8	7	7.1	7.05	643603.6977	9492418.298	2520.363911	61.82	64.52
1	17/04/2008	741	Oreopanax_raimondii	8.2	13.1	12.2	12.65	643604.8721	9492416.091	2520.911772	60.50	62.40
1	17/04/2008	742	Solanum_Ms1	2.5	2.3	2.7	2.5	643601.6624	9492418.752	2519.509546	61.20	66.51
1	17/04/2008	743	Eugenia_Ms	3.3	6.9	7.1	7	643606.5989	9492416.683	2522.119426	61.87	61.20
1	17/04/2008	744	Eugenia_Ms	3.2	2.5	2.6	2.55	643605.1173	9492418.164	2521.133054	62.41	63.23
1	17/04/2008	745	Solanum_Ms1	2.3	0.7	0.7	0.7	643604.5918	9492418.69	2520.824065	62.61	63.94
1	17/04/2008	746	Solanum_Ms1	2.3	0.7	0.7	0.7	643604.5918	9492418.69	2520.824065	62.61	63.94
1	17/04/2008	747	Solanum_Ms1	2.3	0.7	0.7	0.7	643604.5918	9492418.69	2520.824065	62.61	63.94
1	17/04/2008	748	Solanum_Ms1	2.3	0.7	0.7	0.7	643604.5918	9492418.69	2520.824065	62.61	63.94
1	17/04/2008	749	Solanum_Ms1	2.3	0.7	0.7	0.7	643604.5918	9492418.69	2520.824065	62.61	63.94
1	17/04/2008	750	Solanum_Ms1	2.2	0.9	0.9	0.9	643604.1864	9492416.679	2520.883743	60.66	63.29
1	17/04/2008	751	Solanum_Ms1	2.2	0.9	0.9	0.9	643604.1864	9492416.679	2520.883743	60.66	63.29
1	17/04/2008	752	Solanum_Ms1	2.2	0.9	0.9	0.9	643604.1864	9492416.679	2520.883743	60.66	63.29
1	17/04/2008	753	Solanum_Ms1	2.2	0.9	0.9	0.9	643604.1864	9492416.679	2520.883743	60.66	63.29
1	17/04/2008	754	Solanum_Ms1	2.2	0.9	0.9	0.9	643604.1864	9492416.679	2520.883743	60.66	63.29
1	17/04/2008	755	Solanum_Ms1	2.2	0.9	0.9	0.9	643604.1864	9492416.679	2520.883743	60.66	63.29
1	17/04/2008	756	Solanum_Ms1	2.2	0.9	0.9	0.9	643604.1864	9492416.679	2520.883743	60.66	63.29
1	17/04/2008	757	Morus_insignis	10.3	17.4	17.8	17.6	643607.6813	9492410.403	2523.264248	56.97	57.12
1	17/04/2008	758	Eugenia_Ms	2.6	2.5	2.6	2.55	643602.3483	9492413.034	2520.035621	56.59	63.06
1	17/04/2008	759	Parathesis_Ms	2.6	3.6	3.5	3.55	643600.5006	9492412.985	2519.288038	55.62	64.63
1	17/04/2008	760	Eugenia_Ms	3.4	8.5	7.2	7.85	643597.421	9492412.278	2517.970291	53.47	66.95
1	17/04/2008	761	Eugenia_Ms	3.3	4.6	4.7	4.65	643599.253	9492416.037	2518.677662	57.64	67.24
1	17/04/2008	762	Eugenia_Ms	2.8	4.6	5.2	4.9	643599.4569	9492415.825	2518.875692	57.56	66.96
1	17/04/2008	763	Eugenia_Ms	4.6	13.6	11.5	12.55	643598.5409	9492412.186	2517.997089	53.95	65.93
1	17/04/2008	764	Eugenia_Ms	4	3.1	3.1	3.1	643597.6675	9492417.972	2517.109068	58.52	69.58
1	17/04/2008	765	Parathesis_Ms	3.1	4.5	4.9	4.7	643598.304	9492417.893	2517.420399	58.77	68.99
1	17/04/2008	766	Parathesis_Ms	2.6	4.8	4.7	4.75	643597.639	9492418.059	2517.04214	58.58	69.65
1	18/04/2008	767	Solanum_Ms1	2.5	0.6	0.6	0.6	643605.0076	9492426.838	2519.331988	69.87	67.66
1	18/04/2008	768	Solanum_Ms1	2.5	0.6	0.6	0.6	643605.0076	9492426.838	2519.331988	69.87	67.66
1	18/04/2008	769	Solanum_Ms1	2.5	0.6	0.6	0.6	643605.0076	9492426.838	2519.331988	69.87	67.66
1	18/04/2008	770	Critoniopsis_sevillana	5.9	12.7	12	12.35	643610.8307	9492432.088	2522.201388	77.33	65.24
1	18/04/2008	771	Parathesis_Ms	2.4	1.5	1.2	1.35	643605.8593	9492428.649	2520.221862	71.86	67.82
1	18/04/2008	772	Miconia_firma	8.2	13.7	13.9	13.8	643608.0578	9492436.339	2521.198479	79.62	69.77
1	18/04/2008	773	Miconia_firma	6.2	7.9	11	9.45	643606.5569	9492434.757	2520.538255	77.50	70.27
1	18/04/2008	774	Critoniopsis_sevillana	6.4	22.8	21.3	22.05	643620.7884	9492428.164	2527.165836	78.91	54.65
1	18/04/2008	775	Critoniopsis_sevillana	5.6	16.1	13.8	14.95	643617.0085	9492427.395	2525.328749	76.35	57.54
1	18/04/2008	776	Eugenia_Ms	4.5	8.7	9	8.85	643613.779	9492419.853	2525.137905	68.21	56.57
1	18/04/2008	777	Drimys_Ms	9.8	20.8	23.3	22.05	643619.7793	9492418.569	2528.546569	70.09	50.73
1	18/04/2008	778	Miconia_firma	2.6	5.9	4.9	5.4	643607.1771	9492413.763	2522.072227	59.63	59.24
1	18/04/2008	779	Eugenia_Ms	3	2.4	2.6	2.5	643607.5973	9492419.587	2522.149751	64.89	61.79
1	18/04/2008	780	Solanum_Ms1	2.4	2.1	2.4	2.25	643607.2615	9492417.504	2522.165965	62.91	61.04
1	18/04/2008	781	Parathesis_Ms	1.9	1.2	1.2	1.2	643600.5332	9492423.606	2517.89502	64.83	69.92
1	18/04/2008	782	Solanum_Ms1	10.2	8.1	8.2	8.15	643576.6234	9492397.042	2504.93798	29.87	77.34
1	18/04/2008	783	Delostoma_integrifolium	8.6	9.7	10.2	9.95	643576.2689	9492400.226	2504.926968	32.45	79.24
1	18/04/2008	784	Delostoma_integrifolium	4.8	6.2	6.3	6.25	643577.3161	9492400.357	2505.663985	33.09	78.40
1	18/04/2008	785	Delostoma_integrifolium	5.2	8	6.5	7.25	643577.0662	9492400.088	2505.344071	32.73	78.48
1	18/04/2008	786	Piper_elongatum	2.9	2.3	2.3	2.3	643581.9672	9492401.434	2507.164541	36.35	74.91
1	18/04/2008	787	Iochroma_squamosum	2.1	1.5	1.5	1.5	643582.1207	9492401.162	2507.071754	36.19	74.64
1	18/04/2008	788	Piper_elongatum	4.3	2.7	2.9	2.8	643581.3911	9492397.577	2506.098233	32.72	73.48
1	18/04/2008	789	Solanum_Ms1	2.9	1.4	1.4	1.4	643584.9123	9492399.618	2508.297086	36.25	71.45
1	18/04/2008	790	Meliosma_Ms2	7.8	7	7.2	7.1	643586.0066	9492395.374	2508.777001	33.12	68.38
1	18/04/2008	791	Parathesis_Ms	4.1	3.7	3.8	3.75	643587.4978	9492397.829	2509.598849	35.99	68.32
1	18/04/2008	792	Parathesis_Ms	3.4	1.9	1.9	1.9	643587.6476	9492398.638	2509.704729	36.77	68.59
1	18/04/2008	793	Parathesis_Ms	3.6	1.6	1.6	1.6	643587.4777	9492398.515	2509.77347	36.58	68.68
1	18/04/2008	794	Delostoma_integrifolium	4.4	5.9	6	5.95	643586.36	9492398.112	2509.689798	35.67	69.44
1	18/04/2008	795	Miconia_firma	1.8	1	1	1	643588.4134	9492396.384	2509.534928	35.20	66.80
1	18/04/2008	796	Solanum_Ms1	6.7	8.1	9.1	8.6	643587.9283	9492392.898	2509.655011	31.94	65.48
1	18/04/2008	797	Meliosma_Ms2	13.4	27	27.9	27.45	643583.9606	9492381.229	2506.986974	19.85	63.08
1	18/04/2008	798	Solanum_Ms1	2.5	1.2	1.2	1.2	643586.0869	9492401.768	2509.351543	38.70	71.51
1	18/04/2008	799	Solanum_Ms1	2.5	1.2	1.2	1.2	643586.0869	9492401.768	2509.351543	38.70	71.51
1	18/04/2008	800	Solanum_Ms1	2.5	1.2	1.2	1.2	643586.0869	9492401.768	2509.351543	38.70	71.51
1	18/04/2008	801	Solanum_Ms1	2.5	1.2	1.2	1.2	643586.0869	9492401.768	2509.351543	38.70	71.51
1	18/04/2008	802	Delostoma_integrifolium	3.8	2.3	2.4	2.35	643584.7353	9492402.681	2508.694213	38.81	73.13
1	18/04/2008	803	Delostoma_integrifolium	3.9	2	2.1	2.05	643584.4286	9492403.346	2508.634105	39.24	73.73
1	18/04/2008	804	Solanum_Ms1	1.7	0.7	0.7	0.7	643585.7696	9492404.241	2509.172999	40.68	73.02
1	18/04/2008	805	Solanum_Ms1	1.7	0.7	0.7	0.7	643585.7696	9492404.241	2509.172999	40.68	73.02
1	18/04/2008	806	Solanum_Ms1	1.7	0.7	0.7	0.7	643585.7696	9492404.241	2509.172999	40.68	73.02
1	18/04/2008	807	Solanum_Ms1	1.7	0.7	0.7	0.7	643585.7696	9492404.241	2509.172999	40.68	73.02
1	18/04/2008	808	Delostoma_integrifolium	7	25.8	48.4	37.1	643585.164	9492384.144	2511.630745	22.97	63.50
1	18/04/2008	809	Eugenia_Ms	4.3	2.4	2.3	2.35	643588.4859	9492400.506	2510.559528	38.81	68.80
1	18/04/2008	810	Parathesis_Ms	3.8	6	6.1	6.05	643588.6664	9492401.334	2510.301052	39.61	69.06
1	18/04/2008	811	Parathesis_Ms	4.7	5.9	5.8	5.85	643588.5949	9492401.543	2510.361478	39.76	69.22
1	18/04/2008	812	Parathesis_Ms	3.3	4.6	4.9	4.75	643588.3188	9492402.035	2510.277279	40.05	69.71
1	18/04/2008	813	Solanum_Ms1	1.9	1.1	1.1	1.1	643587.0845	9492406.128	2509.720368	42.97	72.82
1	18/04/2008	814	Solanum_Ms1	1.9	1.1	1.1	1.1	643587.0845	9492406.128	2509.720368	42.97	72.82
1	18/04/2008	815	Solanum_Ms1	1.9	1.1	1.1	1.1	643587.0845	9492406.128	2509.720368	42.97	72.82
1	18/04/2008	816	Solanum_Ms1	1.9	1.1	1.1	1.1	643587.0845	9492406.128	2509.720368	42.97	72.82
1	18/04/2008	817	Solanum_Ms1	1.9	1.1	1.1	1.1	643587.0845	9492406.128	2509.720368	42.97	72.82
1	18/04/2008	818	Solanum_Ms1	1.9	1.1	1.1	1.1	643587.0845	9492406.128	2509.720368	42.97	72.82
1	18/04/2008	819	Solanum_Ms1	1.9	1.1	1.1	1.1	643587.0845	9492406.128	2509.720368	42.97	72.82
1	18/04/2008	820	Solanum_Ms1	1.9	1.1	1.1	1.1	643587.0845	9492406.128	2509.720368	42.97	72.82
1	18/04/2008	821	Solanum_Ms1	1.9	1.1	1.1	1.1	643587.0845	9492406.128	2509.720368	42.97	72.82
1	18/04/2008	822	Solanum_Ms1	1.9	1.1	1.1	1.1	643587.0845	9492406.128	2509.720368	42.97	72.82
1	18/04/2008	823	Lycianthes_inaequilatera	1.6	0.6	0.6	0.6	643588.8007	9492407.654	2509.894705	45.15	72.10
1	18/04/2008	824	Eugenia_Ms	4.7	9.1	8.9	9	643589.1954	9492414.074	2508.671382	50.91	74.97
1	18/04/2008	825	Critoniopsis_sevillana	7.3	20.1	22.7	21.4	643595.8381	9492421.704	2511.102709	60.84	73.03
1	18/04/2008	826	Eugenia_Ms	5	8.2	7.4	7.8	643593.2354	9492416.079	2510.624906	54.67	72.47
1	18/04/2008	827	Delostoma_integrifolium	3.3	1.4	1.6	1.5	643592.5629	9492411.54	2511.137273	50.40	70.79
1	18/04/2008	828	Delostoma_integrifolium	3.6	1.9	1.9	1.9	643592.6899	9492411.817	2511.1747	50.70	70.81
1	18/04/2008	829	Delostoma_integrifolium	2.8	1.3	1.4	1.35	643592.5427	9492411.335	2511.145136	50.21	70.70
1	18/04/2008	830	Critoniopsis_sevillana	6.1	28.7	25	26.85	643603.6591	9492414.202	2515.160008	58.25	62.51
1	18/04/2008	831	Piper_elongatum	2.8	3	3	3	643594.3266	9492417.292	2511.321254	56.26	72.13
1	18/04/2008	832	Piper_elongatum	2.8	3	3	3	643594.3266	9492417.292	2511.321254	56.26	72.13
1	18/04/2008	833	Piper_elongatum	2.8	3	3	3	643594.3266	9492417.292	2511.321254	56.26	72.13
1	18/04/2008	834	Drimys_Ms	4.9	9.9	9.8	9.85	643594.8977	9492420.913	2511.356182	59.68	73.45
1	18/04/2008	835	Parathesis_Ms	2.8	4.2	4	4.1	643589.6611	9492415.313	2509.039634	52.22	75.18
1	18/04/2008	836	Eugenia_Ms	2.3	2.6	2.7	2.65	643594.5064	9492417.421	2511.631412	56.46	72.04
1	18/04/2008	837	Piper_elongatum	4	4.2	4.1	4.15	643596.8918	9492414.676	2512.513746	55.28	68.60
1	18/04/2008	838	Solanum_Ms1	4.5	4.3	4.4	4.35	643595.2121	9492415.324	2511.574961	55.00	70.38
1	18/04/2008	839	Solanum_Ms1	2.5	1.6	1.6	1.6	643593.5519	9492414.782	2511.025035	53.70	71.55
1	18/04/2008	840	Parathesis_Ms	2.6	2.3	2.4	2.35	643594.375	9492413.991	2511.145242	53.43	70.44
1	18/04/2008	841	Parathesis_Ms	2.2	1	1	1	643591.8237	9492413.304	2510.60284	51.56	72.31
1	18/04/2008	842	Lycianthes_inaequilatera	2	0.8	0.9	0.85	643592.3688	9492412.859	2510.620365	51.44	71.61
1	18/04/2008	843	Solanum_Ms1	2.2	0.9	1	0.95	643587.9883	9492408.3	2509.346491	45.31	73.13
1	18/04/2008	844	Solanum_Ms1	2.2	0.9	1	0.95	643587.9883	9492408.3	2509.346491	45.31	73.13
1	18/04/2008	845	Piper_elongatum	2.8	3.6	3.7	3.65	643586.0468	9492408.313	2508.571608	44.35	74.81
1	18/04/2008	846	Piper_elongatum	2.8	3.6	3.7	3.65	643586.0468	9492408.313	2508.571608	44.35	74.81
1	18/04/2008	847	Lycianthes_inaequilatera	2.7	0.9	1	0.95	643586.9339	9492407.227	2509.023557	43.85	73.50
1	18/04/2008	848	Delostoma_integrifolium	4.3	2.2	2.1	2.15	643585.5575	9492409.637	2508.137903	45.25	75.90
1	18/04/2008	849	Delostoma_integrifolium	2.5	1.1	1.3	1.2	643585.9342	9492409.568	2508.409314	45.38	75.54
1	18/04/2008	850	Delostoma_integrifolium	2.9	0.9	0.8	0.85	643585.441	9492409.47	2508.160376	45.05	75.92
1	18/04/2008	851	Solanum_Ms1	3.2	1.6	1.5	1.55	643585.2585	9492409.452	2508.026998	44.94	76.07
1	18/04/2008	852	Solanum_Ms1	2.6	2.2	2.2	2.2	643584.1375	9492409.293	2507.652965	44.24	76.96
1	18/04/2008	853	Solanum_Ms1	2.6	2.2	2.2	2.2	643584.1375	9492409.293	2507.652965	44.24	76.96
1	18/04/2008	854	Solanum_Ms1	2.6	2.2	2.2	2.2	643584.1375	9492409.293	2507.652965	44.24	76.96
1	18/04/2008	855	Solanum_Ms1	2.6	2.2	2.2	2.2	643584.1375	9492409.293	2507.652965	44.24	76.96
1	18/04/2008	856	Ocotea_Ms2	5.4	2.6	2.6	2.6	643584.9915	9492410.706	2507.908565	45.89	76.93
1	18/04/2008	857	Ocotea_Ms2	6	2.7	2.5	2.6	643586.0176	9492411.432	2507.955427	47.03	76.40
1	18/04/2008	858	Ocotea_Ms2	5	3.9	3.9	3.9	643586.1453	9492412.759	2507.774352	48.25	76.95
1	18/04/2008	859	Ocotea_Ms2	7.4	8.3	8.1	8.2	643583.4716	9492413.753	2506.72429	47.77	79.77
1	18/04/2008	860	Meliosma_Ms2	4	1.8	1.9	1.85	643584.897	9492410.947	2507.349202	46.05	77.13
1	18/04/2008	861	Oreopanax_raimondii	2	3	2.6	2.8	643585.4359	9492413.038	2507.325839	48.13	77.71
1	18/04/2008	862	Oreopanax_raimondii	6	7.4	7.5	7.45	643583.691	9492415.692	2506.154712	49.56	80.54
1	18/04/2008	863	Miconia_media	3.6	2.7	2.7	2.7	643584.037	9492413.522	2506.938132	47.85	79.16
1	18/04/2008	864	Solanum_Ms1	3.6	2.5	2.3	2.4	643583.9168	9492414.516	2506.899092	48.65	79.76
1	18/04/2008	865	Miconia_firma	4.8	3.5	3.9	3.7	643587.2877	9492416.12	2508.096929	51.73	77.64
1	18/04/2008	866	Parathesis_Ms	3.3	4.2	3.5	3.85	643583.1167	9492414.619	2506.206213	48.34	80.51
1	18/04/2008	867	Solanum_Ms1	2.5	2.4	1.4	1.9	643582.1783	9492413.838	2505.956535	47.20	80.93
1	18/04/2008	868	Parathesis_Ms	6.1	4.1	4.2	4.15	643580.0321	9492414.688	2504.886271	46.86	83.21
1	18/04/2008	869	Piper_elongatum	6.1	8.5	8.5	8.5	643577.7338	9492414.326	2504.090543	45.40	85.02
1	18/04/2008	870	Piper_elongatum	6.1	8.5	8.5	8.5	643577.7338	9492414.326	2504.090543	45.40	85.02
1	18/04/2008	871	Piper_elongatum	6.1	8.5	8.5	8.5	643577.7338	9492414.326	2504.090543	45.40	85.02
1	18/04/2008	872	Piper_elongatum	6.1	8.5	8.5	8.5	643577.7338	9492414.326	2504.090543	45.40	85.02
1	18/04/2008	873	Piper_elongatum	6.1	8.5	8.5	8.5	643577.7338	9492414.326	2504.090543	45.40	85.02
1	18/04/2008	874	Piper_elongatum	6.1	8.5	8.5	8.5	643577.7338	9492414.326	2504.090543	45.40	85.02
1	18/04/2008	875	Delostoma_integrifolium	2.5	0.6	0.7	0.65	643582.8232	9492411.931	2506.58579	45.87	79.42
1	18/04/2008	876	Solanum_Ms1	2.6	0.7	0.7	0.7	643583.8967	9492409.363	2507.567393	44.18	77.20
1	18/04/2008	877	Solanum_Ms1	2.6	0.7	0.7	0.7	643583.8967	9492409.363	2507.567393	44.18	77.20
1	18/04/2008	878	Solanum_Ms1	2.6	0.7	0.7	0.7	643583.8967	9492409.363	2507.567393	44.18	77.20
1	18/04/2008	879	Solanum_Ms1	2.6	0.7	0.7	0.7	643583.8967	9492409.363	2507.567393	44.18	77.20
1	18/04/2008	880	Solanum_Ms1	2.6	0.7	0.7	0.7	643583.8967	9492409.363	2507.567393	44.18	77.20
1	18/04/2008	881	Miconia_firma	2.8	3.1	3	3.05	643581.4978	9492411.408	2506.091501	44.75	80.30
1	18/04/2008	882	Miconia_firma	3.9	2.1	2.1	2.1	643581.6782	9492410.941	2506.253698	44.44	79.91
1	18/04/2008	883	Parathesis_Ms	2	0.7	0.6	0.65	643580.7063	9492409.214	2506.07444	42.46	79.89
1	18/04/2008	884	Miconia_firma	3.5	1.9	1.9	1.9	643580.5798	9492411.378	2505.601392	44.27	81.08
1	18/04/2008	885	Solanum_Ms1	2.5	0.5	0.9	0.7	643580.6763	9492410.491	2505.874861	43.55	80.56
1	18/04/2008	886	Solanum_Ms1	2.5	0.5	0.9	0.7	643580.6763	9492410.491	2505.874861	43.55	80.56
1	18/04/2008	887	Solanum_Ms1	2.5	0.5	0.9	0.7	643580.6763	9492410.491	2505.874861	43.55	80.56
1	18/04/2008	888	Solanum_Ms1	2.5	0.5	0.9	0.7	643580.6763	9492410.491	2505.874861	43.55	80.56
1	18/04/2008	889	Solanum_Ms1	2	1	0.6	0.8	643580.3892	9492407.48	2506.062892	40.80	79.30
1	18/04/2008	890	Solanum_Ms1	2	1	0.6	0.8	643580.3892	9492407.48	2506.062892	40.80	79.30
1	18/04/2008	891	Solanum_Ms1	2	1	0.6	0.8	643580.3892	9492407.48	2506.062892	40.80	79.30
1	18/04/2008	892	Solanum_Ms1	2	1	0.6	0.8	643580.3892	9492407.48	2506.062892	40.80	79.30
1	18/04/2008	893	Solanum_Ms1	2	1	0.6	0.8	643580.3892	9492407.48	2506.062892	40.80	79.30
1	18/04/2008	894	Solanum_Ms1	2.2	0.9	0.5	0.7	643580.3801	9492404.538	2506.473932	38.24	77.83
1	18/04/2008	895	Solanum_Ms1	2.2	0.9	0.5	0.7	643580.3801	9492404.538	2506.473932	38.24	77.83
1	18/04/2008	896	Solanum_Ms1	2.2	0.9	0.5	0.7	643580.3801	9492404.538	2506.473932	38.24	77.83
1	18/04/2008	897	Solanum_Ms1	1.8	0.8	0.9	0.85	643583.1619	9492404.927	2507.960738	39.97	75.62
1	18/04/2008	898	Solanum_Ms1	1.8	0.8	0.9	0.85	643583.1619	9492404.927	2507.960738	39.97	75.62
1	18/04/2008	899	Parathesis_Ms	2.6	4	4.1	4.05	643575.4031	9492407.118	2504.436078	37.99	83.44
1	18/04/2008	900	Solanum_Ms1	3.4	1.5	1.4	1.45	643579.7553	9492415.692	2504.842441	47.59	83.95
1	18/04/2008	901	Solanum_Ms1	3.5	1.7	1.7	1.7	643583.8443	9492417.722	2505.901232	51.39	81.43
1	18/04/2008	902	Piper_elongatum	2.9	7	6.8	6.9	643599.752	9492414.355	2513.948364	56.43	65.97
1	18/04/2008	903	Piper_elongatum	5.5	12.4	16.6	14.5	643604.1583	9492415.141	2515.37708	59.32	62.54
1	18/04/2008	904	Piper_elongatum	3.6	7.2	6.8	7	643601.3285	9492411.078	2514.984537	54.38	62.96
1	18/04/2008	905	Iochroma_squamosum	12.8	17.2	14.1	15.65	643607.1795	9492414.115	2518.08176	59.94	59.41
1	18/04/2008	906	Eugenia_Ms	3.1	3.9	3.7	3.8	643600.0921	9492413.894	2514.179965	56.20	65.44
1	18/04/2008	907	Parathesis_Ms	5.5	6.8	7.1	6.95	643601.998	9492414.679	2514.885234	57.84	64.18
1	18/04/2008	908	Parathesis_Ms	2	3	2.9	2.95	643600.4337	9492413.839	2514.517762	56.33	65.12
1	18/04/2008	909	Parathesis_Ms	2.5	2.4	2.3	2.35	643600.2333	9492413.849	2514.622179	56.23	65.30
1	18/04/2008	910	Parathesis_Ms	3.9	3.5	3.3	3.4	643600.7788	9492414.348	2514.513063	56.94	65.07
1	18/04/2008	911	Oreopanax_raimondii	10.9	10.1	18.5	14.3	643603.4744	9492411.299	2516.392192	55.65	61.22
1	18/04/2008	912	Parathesis_Ms	2.8	2.4	2.6	2.5	643597.4867	9492409.598	2513.485688	51.18	65.55
1	18/04/2008	913	Piper_elongatum	2.8	2.1	2.6	2.35	643596.7452	9492408.822	2513.222199	50.14	65.80
1	18/04/2008	914	Piper_elongatum	2.8	2.1	2.6	2.35	643596.7452	9492408.822	2513.222199	50.14	65.80
1	18/04/2008	915	Piper_elongatum	2.8	2.1	2.6	2.35	643596.7452	9492408.822	2513.222199	50.14	65.80
1	18/04/2008	916	Parathesis_Ms	1.7	1.2	1.2	1.2	643595.3079	9492410.133	2512.584989	50.55	67.70
1	18/04/2008	917	Critoniopsis_sevillana	2.2	2.9	3	2.95	643597.8455	9492412.191	2513.343327	53.60	66.54
1	18/04/2008	918	Critoniopsis_sevillana	1.6	0.5	0.5	0.5	643596.7891	9492411.518	2512.743633	52.49	67.11
1	18/04/2008	919	Critoniopsis_sevillana	1.7	1.2	1.1	1.15	643596.9298	9492411.703	2512.840075	52.72	67.09
1	18/04/2008	920	Critoniopsis_sevillana	3.8	1.8	1.7	1.75	643597.5127	9492412.187	2512.795607	53.43	66.82
1	18/04/2008	921	Parathesis_Ms	3.2	7.4	6.9	7.15	643601.5858	9492406.095	2515.900075	50.20	60.25
1	18/04/2008	922	Parathesis_Ms	3.1	6	6.2	6.1	643601.0956	9492406.221	2515.807033	50.06	60.74
1	18/04/2008	923	Critoniopsis_sevillana	10.3	24.7	25.1	24.9	643609.7914	9492403.366	2521.321834	51.94	51.78
1	18/04/2008	924	Parathesis_Ms	4	5	5.2	5.1	643600.8671	9492403.712	2517.19051	47.77	59.68
1	18/04/2008	925	Parathesis_Ms	5.8	5.8	5.9	5.85	643600.9468	9492404.555	2516.979616	48.54	60.03
1	18/04/2008	926	Parathesis_Ms	4.4	4.5	4.7	4.6	643601.0045	9492403.234	2517.195734	47.43	59.32
1	18/04/2008	927	Parathesis_Ms	3.6	5.3	5.3	5.3	643600.7823	9492401.931	2516.559567	46.19	58.86
1	18/04/2008	928	Solanum_Ms1	2	1	1	1	643598.7286	9492400.286	2515.646246	43.74	59.82
1	18/04/2008	929	Critoniopsis_sevillana	8.2	12.7	13.7	13.2	643603.0759	9492397.754	2517.830245	43.72	54.79
1	18/04/2008	930	Parathesis_Ms	2.3	3.4	2.7	3.05	643595.8478	9492398.194	2514.255337	40.48	61.27
1	18/04/2008	931	Parathesis_Ms	2	0.9	0.8	0.85	643595.6307	9492398.892	2513.874868	40.98	61.80
1	18/04/2008	932	Lycianthes_inaequilatera	1.7	0.5	0.4	0.45	643595.5617	9492399.369	2513.776535	41.36	62.10
1	18/04/2008	933	Parathesis_Ms	3.1	1.4	1.3	1.35	643594.7337	9492397.672	2513.723466	39.47	61.97
1	18/04/2008	934	Parathesis_Ms	3.6	2.9	2.6	2.75	643594.9199	9492396.611	2513.990117	38.65	61.28
1	18/04/2008	935	Parathesis_Ms	3.8	4.8	4.2	4.5	643595.1868	9492395.713	2514.159316	38.00	60.60
1	18/04/2008	936	Parathesis_Ms	3.4	3.7	3.7	3.7	643595.1837	9492395.939	2514.059413	38.20	60.72
1	18/04/2008	937	Parathesis_Ms	2.5	2.6	2.6	2.6	643594.8952	9492396.449	2513.9886	38.50	61.22
1	18/04/2008	938	Meliosma_Ms2	12.1	48.2	50	49.1	643600.2465	9492375.247	2517.970569	22.81	45.98
1	18/04/2008	939	Solanum_Ms1	2.6	0.7	0.7	0.7	643595.5957	9492403.273	2513.525899	44.76	64.03
1	18/04/2008	940	Solanum_Ms1	2.6	0.7	0.7	0.7	643595.5957	9492403.273	2513.525899	44.76	64.03
1	18/04/2008	941	Solanum_Ms1	2.6	0.7	0.7	0.7	643595.5957	9492403.273	2513.525899	44.76	64.03
1	18/04/2008	942	Solanum_Ms1	2.6	0.7	0.7	0.7	643595.5957	9492403.273	2513.525899	44.76	64.03
1	18/04/2008	943	Parathesis_Ms	1.8	3	3.1	3.05	643592.0357	9492399.448	2512.406951	39.66	65.20
1	18/04/2008	944	Solanum_Ms1	2.8	1.5	1.5	1.5	643589.8849	9492400.017	2511.321597	39.08	67.34
1	18/04/2008	945	Solanum_Ms1	2.8	1.5	1.5	1.5	643589.8849	9492400.017	2511.321597	39.08	67.34
1	18/04/2008	946	Solanum_Ms1	2.8	1.5	1.5	1.5	643589.8849	9492400.017	2511.321597	39.08	67.34
1	18/04/2008	947	Solanum_Ms1	2.8	1.5	1.5	1.5	643589.8849	9492400.017	2511.321597	39.08	67.34
1	18/04/2008	948	Parathesis_Ms	3.1	3.9	3.7	3.8	643590.0663	9492396.919	2511.123054	36.49	65.64
1	18/04/2008	949	Parathesis_Ms	2.5	4.3	3.9	4.1	643590.1957	9492395.575	2511.181602	35.39	64.85
1	18/04/2008	950	Delostoma_integrifolium	8	7.5	9.3	8.4	643589.4759	9492393.446	2510.528157	33.19	64.41
1	18/04/2008	951	Delostoma_integrifolium	3.4	4.9	3.2	4.05	643589.3211	9492395.717	2510.436698	35.08	65.68
1	18/04/2008	952	Ruagea_glabra	3.7	2.7	2.8	2.75	643589.2419	9492393.87	2509.795414	33.44	64.83
1	18/04/2008	953	Piper_elongatum	2.3	1.1	1.2	1.15	643594.025	9492391.985	2512.432408	34.20	59.74
1	18/04/2008	954	Solanum_Ms1	4.4	8	8.6	8.3	643590.8367	9492395.678	2512.562831	35.80	64.35
1	18/04/2008	955	Parathesis_Ms	4.4	3.4	3.9	3.65	643594.2703	9492395.968	2514.278889	37.77	61.52
1	18/04/2008	956	Miconia_firma	2.8	3	3	3	643593.0498	9492395.685	2512.717224	36.91	62.44
1	18/04/2008	957	Lycianthes_inaequilatera	2.1	0.8	0.9	0.85	643593.545	9492395.078	2513.478459	36.63	61.70
1	18/04/2008	958	Solanum_Ms1	3	1.7	1.2	1.45	643596.1004	9492393.317	2514.227845	36.39	58.61
1	18/04/2008	959	Solanum_Ms1	3	1.7	1.2	1.45	643596.1004	9492393.317	2514.227845	36.39	58.61
1	18/04/2008	960	Solanum_Ms1	1.8	0.7	0.7	0.7	643598.4543	9492394.363	2515.488145	38.47	57.09
1	18/04/2008	961	Solanum_Ms1	1.8	0.7	0.7	0.7	643598.4543	9492394.363	2515.488145	38.47	57.09
1	18/04/2008	962	Solanum_Ms1	1.8	0.7	0.7	0.7	643598.4543	9492394.363	2515.488145	38.47	57.09
1	18/04/2008	963	Solanum_Ms1	2.5	0.7	0.7	0.7	643597.9646	9492395.575	2515.771633	39.27	58.12
1	18/04/2008	964	Solanum_Ms1	2.5	0.7	0.7	0.7	643597.9646	9492395.575	2515.771633	39.27	58.12
1	18/04/2008	965	Solanum_Ms1	2.5	0.7	0.7	0.7	643597.9646	9492395.575	2515.771633	39.27	58.12
1	18/04/2008	966	Solanum_Ms1	2.5	0.7	0.7	0.7	643597.9646	9492395.575	2515.771633	39.27	58.12
1	18/04/2008	967	Solanum_Ms1	2.5	0.7	0.7	0.7	643597.9646	9492395.575	2515.771633	39.27	58.12
1	18/04/2008	968	Iochroma_squamosum	2	1	1	1	643598.5347	9492395.818	2516.1974	39.77	57.75
1	18/04/2008	969	Iochroma_squamosum	2.1	0.6	0.6	0.6	643598.3786	9492395.948	2516.050875	39.80	57.95
1	18/04/2008	970	Iochroma_squamosum	2.1	1.3	1.3	1.3	643598.5282	9492398.939	2516.491186	42.47	59.32
1	18/04/2008	971	Critoniopsis_sevillana	4.5	4.3	4.5	4.4	643599.4747	9492400.937	2517.434266	44.67	59.50
1	18/04/2008	972	Critoniopsis_sevillana	4	5.7	5.6	5.65	643600.1657	9492401.664	2517.884836	45.65	59.26
1	18/04/2008	973	Parathesis_Ms	4.6	7.1	7.1	7.1	643603.4633	9492401.9	2519.783034	47.50	56.53
1	18/04/2008	974	Parathesis_Ms	2.4	4.4	4.8	4.6	643602.2532	9492401.676	2519.061955	46.70	57.46
1	18/04/2008	975	Parathesis_Ms	3.6	6.3	7	6.65	643602.4007	9492403.222	2519.458603	48.11	58.11
1	18/04/2008	976	Parathesis_Ms	1.7	2	1.9	1.95	643601.6148	9492401.253	2518.56998	46.02	57.80
1	18/04/2008	977	Parathesis_Ms	2	5.8	6.3	6.05	643603.6768	9492402.8	2519.418192	48.39	56.79
1	18/04/2008	978	Morus_insignis	14.5	18.8	22.2	20.5	643607.2126	9492404.359	2523.589179	51.51	54.51
1	18/04/2008	979	Parathesis_Ms	4.4	2.5	2.4	2.45	643601.7194	9492396.647	2517.995606	42.08	55.41
1	18/04/2008	980	Parathesis_Ms	3	3.7	3.5	3.6	643601.8387	9492397.104	2518.149563	42.54	55.53
1	18/04/2008	981	Parathesis_Ms	4.6	5	4.8	4.9	643602.2569	9492397.707	2518.592098	43.27	55.47
1	18/04/2008	982	Parathesis_Ms	4.2	2.5	2.5	2.5	643601.3243	9492396.805	2517.96688	42.02	55.83
1	18/04/2008	983	Parathesis_Ms	6.3	2.7	2.6	2.65	643601.5483	9492397.237	2517.828982	42.51	55.85
1	18/04/2008	984	Parathesis_Ms	3.2	4.6	4.5	4.55	643602.7915	9492397.339	2518.647275	43.22	54.83
1	18/04/2008	985	Parathesis_Ms	2.5	2.8	2.9	2.85	643601.104	9492396.509	2518.104385	41.65	55.87
1	18/04/2008	986	Parathesis_Ms	3.3	6	5.8	5.9	643602.0282	9492397.515	2518.86131	42.99	55.58
1	18/04/2008	987	Solanum_Ms1	5.7	7.4	8.2	7.8	643606.1578	9492389.24	2518.383758	37.89	47.86
1	18/04/2008	988	Solanum_Ms1	3.7	6.2	6.5	6.35	643604.8556	9492389.535	2517.863523	37.49	49.14
1	18/04/2008	989	Miconia_firma	1.8	0.5	0.6	0.55	643601.5849	9492389.779	2515.953728	36.07	52.09
1	18/04/2008	990	Lycianthes_inaequilatera	2	0.6	0.6	0.6	643600.4191	9492390.457	2515.47229	36.07	53.44
1	18/04/2008	991	Lycianthes_inaequilatera	2	0.6	0.6	0.6	643600.4191	9492390.457	2515.47229	36.07	53.44
1	18/04/2008	992	Piper_elongatum	3.9	4.3	3.3	3.8	643601.8277	9492387.682	2515.884218	34.37	50.83
1	18/04/2008	993	Piper_elongatum	3.9	4.3	3.3	3.8	643601.8277	9492387.682	2515.884218	34.37	50.83
1	18/04/2008	994	Piper_elongatum	3.9	4.3	3.3	3.8	643601.8277	9492387.682	2515.884218	34.37	50.83
1	18/04/2008	995	Piper_elongatum	3.9	4.3	3.3	3.8	643601.8277	9492387.682	2515.884218	34.37	50.83
1	18/04/2008	996	Piper_elongatum	3.9	4.3	3.3	3.8	643601.8277	9492387.682	2515.884218	34.37	50.83
1	18/04/2008	997	Solanum_Ms1	4.5	1.6	1.7	1.65	643599.606	9492389.022	2515.029879	34.42	53.43
1	18/04/2008	998	Parathesis_Ms	4.5	7.3	7.3	7.3	643601.6166	9492389.115	2516.190769	35.51	51.73
1	18/04/2008	999	Meliosma_Ms2	7.2	8.3	6.7	7.5	643601.6934	9492387.234	2515.179256	33.92	50.73
1	18/04/2008	1000	Miconia_media	3.7	2	1.6	1.8	643597.4378	9492393.026	2514.588804	36.80	57.31
1	18/04/2008	1001	Meliosma_Ms2	4.4	2	2.3	2.15	643597.2947	9492392.675	2514.754019	36.43	57.26
1	18/04/2008	1002	Iochroma_squamosum	7.2	6.5	5.4	5.95	643598.1215	9492394.854	2515.618544	38.73	57.63
1	18/04/2008	1003	Solanum_Ms1	1.9	0.9	0.9	0.9	643595.9537	9492393.101	2513.93686	36.13	58.63
1	18/04/2008	1004	Solanum_Ms1	1.9	0.9	0.9	0.9	643595.9537	9492393.101	2513.93686	36.13	58.63
1	18/04/2008	1005	Solanum_Ms1	1.9	0.9	0.9	0.9	643595.9537	9492393.101	2513.93686	36.13	58.63
1	18/04/2008	1006	Solanum_Ms1	1.9	0.9	0.9	0.9	643595.9537	9492393.101	2513.93686	36.13	58.63
1	18/04/2008	1007	Parathesis_Ms	2.6	8.1	5.7	6.9	643597.7613	9492395.433	2515.639677	39.05	58.23
1	18/04/2008	1008	Oreopanax_raimondii	6.6	4.8	5.2	5	643597.6569	9492392.955	2514.923637	36.85	57.08
1	18/04/2008	1009	Oreopanax_raimondii	3.8	4.4	4.1	4.25	643597.2223	9492392.777	2514.661154	36.48	57.37
1	18/04/2008	1010	Piper_elongatum	4.9	7.4	7.4	7.4	643597.7527	9492386.927	2513.201301	31.68	53.98
1	18/04/2008	1011	Piper_elongatum	4.9	7.4	7.4	7.4	643597.7527	9492386.927	2513.201301	31.68	53.98
1	18/04/2008	1012	Parathesis_Ms	6.4	3.9	4	3.95	643597.4426	9492387.203	2512.700445	31.76	54.39
1	18/04/2008	1013	Morus_insignis	11.8	25.3	15.5	20.4	643605.0518	9492383.326	2514.418724	32.21	45.86
1	18/04/2008	1014	Morus_insignis	7.9	5.2	4.8	5	643599.9538	9492386.5	2513.005653	32.41	51.86
1	18/04/2008	1015	Meliosma_Ms2	2.8	3.6	3.5	3.55	643600.192	9492386.754	2513.479853	32.75	51.79
1	18/04/2008	1016	Parathesis_Ms	2.7	3.2	3	3.1	643598.3916	9492384.525	2512.558074	29.92	52.23
1	18/04/2008	1017	Morus_insignis	1.8	1.2	1.3	1.25	643595.6312	9492382.082	2512.365426	26.42	53.40
1	18/04/2008	1018	Piper_elongatum	1.6	0.5	0.5	0.5	643597.7676	9492381.981	2513.818292	27.40	51.50
1	18/04/2008	1019	Piper_elongatum	1.6	0.5	0.5	0.5	643597.7676	9492381.981	2513.818292	27.40	51.50
1	18/04/2008	1020	Miconia_denticulata	3.3	2.5	2.7	2.6	643597.8663	9492381.262	2513.856877	26.83	51.05
1	18/04/2008	1021	Parathesis_Ms	4.5	3.6	3.7	3.65	643596.7444	9492379.679	2513.348704	24.90	51.23
1	18/04/2008	1022	Parathesis_Ms	2.5	4.1	3.9	4	643596.9773	9492379.598	2513.552422	24.94	50.99
1	18/04/2008	1023	Parathesis_Ms	2.8	2.6	2.7	2.65	643596.5056	9492379.796	2513.170901	24.88	51.50
1	18/04/2008	1024	Piper_elongatum	2.1	1.2	0.5	0.85	643597.6798	9492379.432	2514.135395	25.15	50.30
1	18/04/2008	1025	Piper_elongatum	2.1	1.2	0.5	0.85	643597.6798	9492379.432	2514.135395	25.15	50.30
1	18/04/2008	1026	Piper_elongatum	2.1	1.2	0.5	0.85	643597.6798	9492379.432	2514.135395	25.15	50.30
1	18/04/2008	1027	Parathesis_Ms	2.7	2.5	2.4	2.45	643597.8855	9492378.05	2514.547567	24.06	49.43
1	18/04/2008	1028	Parathesis_Ms	2	1	1	1	643597.3814	9492378.774	2514.03167	24.43	50.23
1	18/04/2008	1029	Solanum_Ms1	1.9	0.5	0.5	0.5	643597.2776	9492379.353	2514.102944	24.88	50.61
1	18/04/2008	1030	Solanum_Ms1	1.9	0.5	0.5	0.5	643597.2776	9492379.353	2514.102944	24.88	50.61
1	18/04/2008	1031	Solanum_Ms1	1.9	0.5	0.5	0.5	643597.2776	9492379.353	2514.102944	24.88	50.61
1	18/04/2008	1032	Solanum_Ms1	1.8	1	1	1	643596.9636	9492377.169	2514.672728	22.83	49.79
1	18/04/2008	1033	Solanum_Ms1	1.8	1	1	1	643596.9636	9492377.169	2514.672728	22.83	49.79
1	18/04/2008	1034	Solanum_Ms1	1.8	1	1	1	643596.9636	9492377.169	2514.672728	22.83	49.79
1	18/04/2008	1035	Meliosma_Ms2	11.9	13	14.9	13.95	643598.2677	9492370.715	2516.081124	17.90	45.43
1	18/04/2008	1036	Piper_elongatum	6.4	2.8	2.6	2.7	643598.94	9492374.491	2515.940808	21.50	46.74
1	18/04/2008	1037	Eugenia_Ms	7.8	7.1	6.9	7	643600.3468	9492372.994	2517.045956	20.91	44.77
1	18/04/2008	1038	Eugenia_Ms	4.6	2.3	2.4	2.35	643599.3499	9492375.029	2516.518795	22.17	46.65
1	18/04/2008	1039	Critoniopsis_sevillana	16.1	11.9	14	12.95	643601.1191	9492369.626	2518.190846	18.38	42.42
1	18/04/2008	1040	Solanum_Ms1	3.1	1.2	1.2	1.2	643600.1764	9492379.668	2515.758537	26.60	48.26
1	18/04/2008	1041	Solanum_Ms1	3.1	1.2	1.2	1.2	643600.1764	9492379.668	2515.758537	26.60	48.26
1	18/04/2008	1042	Solanum_Ms1	3.1	1.2	1.2	1.2	643600.1764	9492379.668	2515.758537	26.60	48.26
1	18/04/2008	1043	Solanum_Ms1	3.1	1.2	1.2	1.2	643600.1764	9492379.668	2515.758537	26.60	48.26
1	18/04/2008	1044	Solanum_Ms1	3.1	1.2	1.2	1.2	643600.1764	9492379.668	2515.758537	26.60	48.26
1	18/04/2008	1045	Solanum_Ms1	3.1	1.2	1.2	1.2	643600.1764	9492379.668	2515.758537	26.60	48.26
1	18/04/2008	1046	Solanum_Ms1	3.1	1.2	1.2	1.2	643600.1764	9492379.668	2515.758537	26.60	48.26
1	18/04/2008	1047	Solanum_Ms1	3.1	1.2	1.2	1.2	643600.1764	9492379.668	2515.758537	26.60	48.26
1	18/04/2008	1048	Piper_elongatum	1.6	0.6	0.6	0.6	643599.9753	9492379.37	2515.613347	26.25	48.28
1	18/04/2008	1049	Solanum_Ms1	1.7	0.5	0.7	0.6	643599.8471	9492381.38	2515.136445	27.92	49.40
1	18/04/2008	1050	Solanum_Ms1	1.7	0.5	0.7	0.6	643599.8471	9492381.38	2515.136445	27.92	49.40
1	18/04/2008	1051	Solanum_Ms1	1.7	0.5	0.7	0.6	643599.8471	9492381.38	2515.136445	27.92	49.40
1	18/04/2008	1052	Parathesis_Ms	4.8	4.6	5.6	5.1	643603.3746	9492381.939	2516.667346	30.17	46.62
1	18/04/2008	1053	Parathesis_Ms	4.4	3.4	3.4	3.4	643604.3383	9492384.244	2516.710951	32.65	46.94
1	18/04/2008	1054	Lycianthes_inaequilatera	2.6	1.1	1.8	1.45	643603.7552	9492384.196	2516.668713	32.32	47.42
1	18/04/2008	1055	Lycianthes_inaequilatera	2.6	1.1	1.8	1.45	643603.7552	9492384.196	2516.668713	32.32	47.42
1	18/04/2008	1056	Piper_elongatum	3.9	2.2	2.4	2.3	643604.7172	9492383.783	2517.143905	32.44	46.38
1	18/04/2008	1057	Piper_elongatum	3.9	2.2	2.4	2.3	643604.7172	9492383.783	2517.143905	32.44	46.38
1	18/04/2008	1058	Piper_elongatum	3.9	2.2	2.4	2.3	643604.7172	9492383.783	2517.143905	32.44	46.38
1	18/04/2008	1059	Piper_elongatum	3.9	2.2	2.4	2.3	643604.7172	9492383.783	2517.143905	32.44	46.38
1	18/04/2008	1060	Piper_elongatum	3.9	2.2	2.4	2.3	643604.7172	9492383.783	2517.143905	32.44	46.38
1	18/04/2008	1061	Piper_elongatum	3.9	2.2	2.4	2.3	643604.7172	9492383.783	2517.143905	32.44	46.38
1	18/04/2008	1062	Piper_elongatum	3.9	2.2	2.4	2.3	643604.7172	9492383.783	2517.143905	32.44	46.38
1	18/04/2008	1063	Meliosma_Ms2	23.4	143.2394488	143.2394488	143.2394488	643601.472	9492394.246	2517.463804	39.88	54.42
1	19/04/2008	1064	Solanum_Ms1	1.7	0.5	1	0.75	643593.7613	9492384.221	2511.195896	27.34	56.09
1	19/04/2008	1065	Solanum_Ms1	1.7	0.5	1	0.75	643593.7613	9492384.221	2511.195896	27.34	56.09
1	19/04/2008	1066	Solanum_Ms1	1.7	0.5	1	0.75	643593.7613	9492384.221	2511.195896	27.34	56.09
1	19/04/2008	1067	Solanum_Ms1	1.7	0.5	1	0.75	643593.7613	9492384.221	2511.195896	27.34	56.09
1	19/04/2008	1068	Solanum_Ms1	1.7	0.5	1	0.75	643593.7613	9492384.221	2511.195896	27.34	56.09
1	19/04/2008	1069	Parathesis_Ms	1.9	0.6	0.7	0.65	643593.8245	9492380.638	2511.616668	24.27	54.24
1	19/04/2008	1070	Lycianthes_inaequilatera	2.4	0.6	0.6	0.6	643594.9092	9492378.289	2512.647249	22.78	52.13
1	19/04/2008	1071	Solanum_Ms1	2.2	1	1.3	1.15	643594.0781	9492378.203	2512.168312	22.29	52.80
1	19/04/2008	1072	Solanum_Ms1	2.2	1	1.3	1.15	643594.0781	9492378.203	2512.168312	22.29	52.80
1	19/04/2008	1073	Solanum_Ms1	2.2	1	1.3	1.15	643594.0781	9492378.203	2512.168312	22.29	52.80
1	19/04/2008	1074	Solanum_Ms1	2.2	1	1.3	1.15	643594.0781	9492378.203	2512.168312	22.29	52.80
1	19/04/2008	1075	Meliosma_Ms1	19.5	31.5	36.1	33.8	643596.6002	9492360.677	2516.220254	8.37	41.86
1	19/04/2008	1076	Meliosma_Ms1	14.5	35	35.7	35.35	643595.8699	9492360.117	2516.198576	7.52	42.21
1	19/04/2008	1077	Meliosma_Ms1	2	1.8	1.7	1.75	643596.2637	9492369.932	2514.976323	16.22	46.78
1	19/04/2008	1078	Piper_elongatum	3	5	5	5	643595.1725	9492371.786	2514.984727	17.28	48.65
1	19/04/2008	1079	Piper_elongatum	3	5	5	5	643595.1725	9492371.786	2514.984727	17.28	48.65
1	19/04/2008	1080	Piper_elongatum	3	5	5	5	643595.1725	9492371.786	2514.984727	17.28	48.65
1	19/04/2008	1081	Piper_elongatum	3	5	5	5	643595.1725	9492371.786	2514.984727	17.28	48.65
1	19/04/2008	1082	Piper_elongatum	3	5	5	5	643595.1725	9492371.786	2514.984727	17.28	48.65
1	19/04/2008	1083	Piper_elongatum	3	5	5	5	643595.1725	9492371.786	2514.984727	17.28	48.65
1	19/04/2008	1084	Eugenia_Ms	1.7	0.4	0.4	0.4	643594.2488	9492373.7	2514.528694	18.47	50.41
1	19/04/2008	1085	Meliosma_Ms1	6.9	3.9	4	3.95	643594.9261	9492370.906	2515.146111	16.39	48.42
1	19/04/2008	1086	Lycianthes_inaequilatera	1.9	1.5	0.6	1.05	643594.4893	9492372.322	2514.868868	17.40	49.51
1	19/04/2008	1087	Eugenia_Ms	2.6	1.2	1.2	1.2	643591.7515	9492371.192	2514.519261	15.05	51.31
1	19/04/2008	1088	Parathesis_Ms	4.4	4.2	4.2	4.2	643591.8531	9492372.482	2513.644468	16.22	51.87
1	19/04/2008	1089	Ruagea_glabra	3.8	3.8	4.1	3.95	643591.0308	9492369.096	2514.924738	12.88	50.89
1	19/04/2008	1090	Morus_insignis	5.7	3.7	3.5	3.6	643592.8562	9492367.983	2515.157905	12.82	48.75
1	19/04/2008	1091	Piper_elongatum	4.8	5.7	5.5	5.6	643588.782	9492368.217	2514.318925	10.99	52.40
1	19/04/2008	1092	Piper_elongatum	4.8	5.7	5.5	5.6	643588.782	9492368.217	2514.318925	10.99	52.40
1	19/04/2008	1093	Piper_elongatum	4.8	5.7	5.5	5.6	643588.782	9492368.217	2514.318925	10.99	52.40
1	19/04/2008	1094	Solanum_Ms1	3.9	5.8	4.5	5.15	643589.9657	9492369.451	2514.24087	12.65	51.99
1	19/04/2008	1095	Iochroma_squamosum	4.9	10.8	13.1	11.95	643591.7271	9492365.358	2516.483355	9.99	48.42
1	19/04/2008	1096	Solanum_Ms1	2.3	1.5	1.9	1.7	643591.7171	9492368.322	2515.317873	12.55	49.91
1	19/04/2008	1097	Solanum_Ms1	2.3	1.5	1.9	1.7	643591.7171	9492368.322	2515.317873	12.55	49.91
1	19/04/2008	1098	Parathesis_Ms	2.6	2.8	3	2.9	643591.2054	9492366.853	2515.450335	11.02	49.62
1	19/04/2008	1099	Parathesis_Ms	2	2.8	3	2.9	643590.8116	9492367.01	2515.558236	10.96	50.04
1	19/04/2008	1100	Parathesis_Ms	3.1	2	1.9	1.95	643592.2452	9492367.288	2516.608513	11.92	48.93
1	19/04/2008	1101	Piper_elongatum	2	0.7	0.6	0.65	643595.086	9492369.079	2516.698973	14.89	47.37
1	19/04/2008	1102	Piper_elongatum	2	0.7	0.6	0.65	643595.086	9492369.079	2516.698973	14.89	47.37
1	19/04/2008	1103	Piper_elongatum	2	0.7	0.6	0.65	643595.086	9492369.079	2516.698973	14.89	47.37
1	19/04/2008	1104	Parathesis_Ms	4.1	4.3	4	4.15	643597.9191	9492369.051	2517.70803	16.28	44.90
1	19/04/2008	1105	Solanum_Ms1	3.4	1.7	1.8	1.75	643596.6058	9492370.048	2516.75398	16.49	46.54
1	19/04/2008	1106	Solanum_Ms1	3.4	1.7	1.8	1.75	643596.6058	9492370.048	2516.75398	16.49	46.54
1	19/04/2008	1107	Eugenia_Ms	2.2	1.5	1.3	1.4	643594.9131	9492366.26	2517.783303	12.36	46.11
1	19/04/2008	1108	Eugenia_Ms	7	6.2	4.6	5.4	643594.8106	9492364.513	2518.09937	10.80	45.33
1	19/04/2008	1109	Morus_insignis	5	3.9	4.4	4.15	643592.5543	9492363.841	2517.389304	9.09	46.94
1	19/04/2008	1110	Solanum_Ms1	1.6	1	1	1	643592.7888	9492364.119	2517.229371	9.44	46.88
1	19/04/2008	1111	Solanum_Ms1	1.6	1	1	1	643592.7888	9492364.119	2517.229371	9.44	46.88
1	19/04/2008	1112	Solanum_Ms1	1.6	1	1	1	643592.7888	9492364.119	2517.229371	9.44	46.88
1	19/04/2008	1113	Solanum_Ms1	1.6	1	1	1	643592.7888	9492364.119	2517.229371	9.44	46.88
1	19/04/2008	1114	Solanum_Ms1	1.6	1	1	1	643592.7888	9492364.119	2517.229371	9.44	46.88
1	19/04/2008	1115	Solanum_Ms1	1.6	1	1	1	643592.7888	9492364.119	2517.229371	9.44	46.88
1	19/04/2008	1116	Solanum_Ms1	1.6	1	1	1	643592.7888	9492364.119	2517.229371	9.44	46.88
1	19/04/2008	1117	Solanum_Ms1	1.6	1	1	1	643592.7888	9492364.119	2517.229371	9.44	46.88
1	19/04/2008	1118	Solanum_Ms1	1.6	1	1	1	643592.7888	9492364.119	2517.229371	9.44	46.88
1	19/04/2008	1119	Solanum_Ms1	1.6	1	1	1	643592.7888	9492364.119	2517.229371	9.44	46.88
1	19/04/2008	1120	Solanum_Ms1	2.2	0.9	1	0.95	643590.2131	9492365.467	2515.758207	9.32	49.78
1	19/04/2008	1121	Solanum_Ms1	2.9	2.9	3	2.95	643589.1236	9492364.135	2515.460024	7.63	50.06
1	19/04/2008	1122	Eugenia_Ms	3.3	3.7	3.8	3.75	643586.2118	9492365.623	2513.712662	7.46	53.33
1	19/04/2008	1123	Eugenia_Ms	4	12.4	14	13.2	643583.7082	9492363.947	2513.080609	4.76	54.66
1	19/04/2008	1124	Solanum_Ms1	2.9	1	1	1	643589.8741	9492367.601	2512.401795	11.00	51.14
1	19/04/2008	1125	Iochroma_squamosum	11.4	13.6	13.2	13.4	643581.714	9492366.506	2511.645875	5.97	57.66
1	19/04/2008	1126	Solanum_Ms1	2.5	0.8	0.8	0.8	643585.9821	9492373.038	2511.008639	13.77	57.23
1	19/04/2008	1127	Solanum_Ms1	2.5	0.8	0.8	0.8	643585.9821	9492373.038	2511.008639	13.77	57.23
1	19/04/2008	1128	Solanum_Ms1	2.5	0.8	0.8	0.8	643585.9821	9492373.038	2511.008639	13.77	57.23
1	19/04/2008	1129	Solanum_Ms1	2.5	0.8	0.8	0.8	643585.9821	9492373.038	2511.008639	13.77	57.23
1	19/04/2008	1130	Solanum_Ms1	2.5	0.8	0.8	0.8	643585.9821	9492373.038	2511.008639	13.77	57.23
1	19/04/2008	1131	Solanum_Ms1	2.5	0.8	0.8	0.8	643585.9821	9492373.038	2511.008639	13.77	57.23
1	19/04/2008	1132	Lycianthes_inaequilatera	2.2	0.6	0.6	0.6	643587.6467	9492373.891	2511.20372	15.34	56.22
1	19/04/2008	1133	Iochroma_squamosum	3.2	1.6	1.3	1.45	643586.2936	9492374.535	2510.631168	15.22	57.71
1	19/04/2008	1134	Iochroma_squamosum	2.2	1.5	1.6	1.55	643586.0554	9492374.372	2510.573388	14.96	57.84
1	19/04/2008	1135	Miconia_firma	1.9	0.8	0.8	0.8	643589.5376	9492375.815	2511.915732	17.95	55.54
1	19/04/2008	1136	Solanum_Ms1	3.1	1.3	1.3	1.3	643591.1627	9492375.341	2512.069388	18.35	53.90
1	19/04/2008	1137	Solanum_Ms1	3.1	1.3	1.3	1.3	643591.1627	9492375.341	2512.069388	18.35	53.90
1	19/04/2008	1138	Solanum_Ms1	3.1	1.3	1.3	1.3	643591.1627	9492375.341	2512.069388	18.35	53.90
1	19/04/2008	1139	Solanum_Ms1	3.1	1.3	1.3	1.3	643591.1627	9492375.341	2512.069388	18.35	53.90
1	19/04/2008	1140	Solanum_Ms1	3.1	1.3	1.3	1.3	643591.1627	9492375.341	2512.069388	18.35	53.90
1	19/04/2008	1141	Solanum_Ms1	3.1	1.3	1.3	1.3	643591.1627	9492375.341	2512.069388	18.35	53.90
1	19/04/2008	1142	Solanum_Ms1	3.1	1.3	1.3	1.3	643591.1627	9492375.341	2512.069388	18.35	53.90
1	19/04/2008	1143	Solanum_Ms1	3.1	1.3	1.3	1.3	643591.1627	9492375.341	2512.069388	18.35	53.90
1	19/04/2008	1144	Solanum_Ms1	5.4	3.1	3.2	3.15	643590.1977	9492375.175	2511.835114	17.72	54.65
1	19/04/2008	1145	Solanum_Ms1	5.4	3.1	3.2	3.15	643590.1977	9492375.175	2511.835114	17.72	54.65
1	19/04/2008	1146	Iochroma_squamosum	4.2	15	17.3	16.15	643588.0357	9492370.71	2509.886243	12.78	54.29
1	19/04/2008	1147	Miconia_firma	1.9	0.4	0.4	0.4	643591.247	9492378.823	2510.254057	21.41	55.57
1	19/04/2008	1148	Solanum_Ms1	3.6	1.5	1.6	1.55	643591.5273	9492381.316	2509.946106	23.71	56.57
1	19/04/2008	1149	Delostoma_integrifolium	7.8	21.5	18.4	19.95	643590.1922	9492374.448	2507.04967	17.09	54.29
1	19/04/2008	1150	Parathesis_Ms	3.4	4.1	4.8	4.45	643594.3364	9492386.331	2510.806641	29.45	56.64
1	19/04/2008	1151	Parathesis_Ms	3.3	6	5.2	5.6	643589.7206	9492381.845	2507.895858	23.26	58.40
1	19/04/2008	1152	Morus_insignis	7.2	13.9	13.2	13.55	643584.7125	9492379.225	2506.000299	18.49	61.43
1	19/04/2008	1153	Solanum_Ms1	2	1.6	1.2	1.4	643587.7661	9492382.023	2507.738498	22.44	60.18
1	19/04/2008	1154	Solanum_Ms1	2	1.6	1.2	1.4	643587.7661	9492382.023	2507.738498	22.44	60.18
1	19/04/2008	1155	Solanum_Ms1	2	1.6	1.2	1.4	643587.7661	9492382.023	2507.738498	22.44	60.18
1	19/04/2008	1156	Solanum_Ms1	2	1.6	1.2	1.4	643587.7661	9492382.023	2507.738498	22.44	60.18
1	19/04/2008	1157	Solanum_Ms1	2	1.6	1.2	1.4	643587.7661	9492382.023	2507.738498	22.44	60.18
1	19/04/2008	1158	Solanum_Ms1	2	1.6	1.2	1.4	643587.7661	9492382.023	2507.738498	22.44	60.18
1	19/04/2008	1159	Ruagea_glabra	4.2	10	10.1	10.05	643584.8688	9492377.959	2506.70466	17.47	60.66
1	19/04/2008	1160	Meliosma_Ms2	3.1	1.5	1.5	1.5	643587.3852	9492381.459	2508.100511	21.76	60.23
1	19/04/2008	1161	Ruagea_glabra	8.7	11.4	13.4	12.4	643582.7162	9492376.67	2505.591694	15.28	61.88
1	19/04/2008	1162	Oreopanax_raimondii	6.8	6.1	7.4	6.75	643585.8666	9492380.53	2506.335415	20.20	61.08
1	19/04/2008	1163	Lycianthes_inaequilatera	1.6	0.2	0.2	0.2	643585.6225	9492382.252	2506.830709	21.57	62.15
1	19/04/2008	1164	Meliosma_Ms2	2.4	1.1	1.1	1.1	643584.9384	9492377.597	2508.333067	17.19	60.42
1	19/04/2008	1165	Meliosma_Ms2	1.6	1.1	1	1.05	643586.9769	9492375.732	2509.92729	16.60	57.72
1	19/04/2008	1166	Eugenia_Ms	5.2	3.5	3.7	3.6	643582.1021	9492369.191	2509.930637	8.49	58.67
1	19/04/2008	1167	Meliosma_Ms2	2.8	2	2	2	643583.1763	9492369.504	2510.495227	9.30	57.90
1	19/04/2008	1168	Solanum_Ms1	1.9	1.1	1	1.05	643583.7406	9492369.765	2510.452164	9.81	57.54
1	19/04/2008	1169	Parathesis_Ms	2.4	3.9	3.9	3.9	643583.8994	9492369.641	2510.855811	9.78	57.34
1	19/04/2008	1170	Parathesis_Ms	5.1	5.9	6.8	6.35	643581.2582	9492365.571	2510.330248	4.94	57.59
1	19/04/2008	1171	Solanum_Ms1	2.5	1.1	1.1	1.1	643579.6899	9492370.788	2510.809267	8.67	61.56
1	19/04/2008	1172	Solanum_Ms1	2.5	1.1	1.1	1.1	643579.6899	9492370.788	2510.809267	8.67	61.56
1	19/04/2008	1173	Solanum_Ms1	2.5	1.1	1.1	1.1	643579.6899	9492370.788	2510.809267	8.67	61.56
1	19/04/2008	1174	Solanum_Ms1	2.5	1.1	1.1	1.1	643579.6899	9492370.788	2510.809267	8.67	61.56
1	19/04/2008	1175	Solanum_Ms1	2.5	1.1	1.1	1.1	643579.6899	9492370.788	2510.809267	8.67	61.56
1	19/04/2008	1176	Solanum_Ms1	2.5	1.1	1.1	1.1	643579.6899	9492370.788	2510.809267	8.67	61.56
1	19/04/2008	1177	Solanum_Ms1	2.5	1.1	1.1	1.1	643579.6899	9492370.788	2510.809267	8.67	61.56
1	19/04/2008	1178	Solanum_Ms1	2.5	1.1	1.1	1.1	643579.6899	9492370.788	2510.809267	8.67	61.56
1	19/04/2008	1179	Solanum_Ms1	2.5	1.1	1.1	1.1	643579.6899	9492370.788	2510.809267	8.67	61.56
1	19/04/2008	1180	Solanum_Ms1	2.5	1.1	1.1	1.1	643579.6899	9492370.788	2510.809267	8.67	61.56
1	19/04/2008	1181	Parathesis_Ms	2.1	0.9	0.9	0.9	643580.2554	9492370.889	2508.574719	9.04	61.12
1	19/04/2008	1182	Lycianthes_inaequilatera	2.6	0.9	0.9	0.9	643579.7978	9492370.942	2508.672359	8.86	61.54
1	19/04/2008	1183	Lycianthes_inaequilatera	2.6	0.9	0.9	0.9	643579.7978	9492370.942	2508.672359	8.86	61.54
1	19/04/2008	1184	Lycianthes_inaequilatera	2.6	0.9	0.9	0.9	643579.7978	9492370.942	2508.672359	8.86	61.54
1	19/04/2008	1185	Lycianthes_inaequilatera	2.6	0.9	0.9	0.9	643579.7978	9492370.942	2508.672359	8.86	61.54
1	19/04/2008	1186	Lycianthes_inaequilatera	2.6	0.9	0.9	0.9	643579.7978	9492370.942	2508.672359	8.86	61.54
1	19/04/2008	1187	Piper_elongatum	2.6	1.9	1.8	1.85	643579.8632	9492371.386	2509.80499	9.28	61.71
1	19/04/2008	1188	Piper_elongatum	2.6	1.9	1.8	1.85	643579.8632	9492371.386	2509.80499	9.28	61.71
1	19/04/2008	1189	Piper_elongatum	2.6	1.9	1.8	1.85	643579.8632	9492371.386	2509.80499	9.28	61.71
1	19/04/2008	1190	Piper_elongatum	2.6	1.9	1.8	1.85	643579.8632	9492371.386	2509.80499	9.28	61.71
1	19/04/2008	1191	Piper_elongatum	2.1	1.8	1.9	1.85	643584.7379	9492371.481	2508.173896	11.79	57.53
1	19/04/2008	1192	Piper_elongatum	2.1	1.8	1.9	1.85	643584.7379	9492371.481	2508.173896	11.79	57.53
1	19/04/2008	1193	Parathesis_Ms	4.2	2.9	3	2.95	643577.5832	9492372.129	2506.823897	8.78	64.05
1	19/04/2008	1194	Meliosma_Ms2	7.3	8.2	9	8.6	643576.1442	9492370.123	2505.926597	6.32	64.30
1	19/04/2008	1195	Parathesis_Ms	5.5	5.8	6.8	6.3	643578.9017	9492372.746	2506.771828	9.97	63.22
1	19/04/2008	1196	Meliosma_Ms2	2.3	1.1	1.1	1.1	643581.3683	9492374.096	2507.885683	12.37	61.76
1	19/04/2008	1197	Iochroma_squamosum	2.5	0.4	0.4	0.4	643577.6861	9492372.247	2507.057189	8.93	64.02
1	19/04/2008	1198	Eugenia_Ms	4.5	5.3	5.4	5.35	643574.9467	9492371.525	2504.883515	6.94	66.03
1	19/04/2008	1199	DEAD	6.3	14.8	16.7	15.75	643567.5276	9492371.46	2501.775253	3.17	72.43
1	19/04/2008	1200	Meliosma_Ms2	22.9	60.47887837	60.47887837	60.47887837	643570.1333	9492368.594	2501.154177	1.99	68.74
1	19/04/2008	1201	Lycianthes_inaequilatera	1.7	0.4	0.5	0.45	643577.6094	9492378.785	2504.359956	14.56	67.36
1	19/04/2008	1202	Parathesis_Ms	3	1.2	1.3	1.25	643575.8041	9492378.381	2503.960105	13.30	68.72
1	19/04/2008	1203	Oreopanax_raimondii	3.7	3.1	3.5	3.3	643576.2828	9492379.75	2502.906038	14.73	68.99
1	19/04/2008	1204	Solanum_Ms1	2.3	1.4	1.5	1.45	643578.5912	9492380.988	2503.618865	16.96	67.61
1	19/04/2008	1205	Parathesis_Ms	1.7	0.9	0.9	0.9	643579.8656	9492382.106	2503.750882	18.56	67.06
1	19/04/2008	1206	Parathesis_Ms	1.8	0.9	0.7	0.8	643579.4733	9492382.353	2503.650904	18.58	67.53
1	19/04/2008	1207	Parathesis_Ms	1.8	0.8	0.8	0.8	643578.3214	9492382.541	2503.0272	18.16	68.62
1	19/04/2008	1208	Meliosma_Ms2	3.4	1.8	1.9	1.85	643577.1684	9492383.485	2502.384554	18.41	70.09
1	19/04/2008	1209	Solanum_Ms1	2.5	1.2	0.5	0.85	643578.2897	9492384.553	2502.724015	19.89	69.65
1	19/04/2008	1210	Solanum_Ms1	2.5	1.2	0.5	0.85	643578.2897	9492384.553	2502.724015	19.89	69.65
1	19/04/2008	1211	Solanum_Ms1	2.5	1.2	0.5	0.85	643578.2897	9492384.553	2502.724015	19.89	69.65
1	19/04/2008	1212	Solanum_Ms1	2.5	1.2	0.5	0.85	643578.2897	9492384.553	2502.724015	19.89	69.65
1	19/04/2008	1213	Solanum_Ms1	2.5	1.2	0.5	0.85	643578.2897	9492384.553	2502.724015	19.89	69.65
1	19/04/2008	1214	Solanum_Ms1	3.6	1.8	1.7	1.75	643576.2416	9492383.956	2501.87784	18.35	71.13
1	19/04/2008	1215	Solanum_Ms1	2.2	1.5	1.5	1.5	643566.6862	9492378.871	2498.773931	9.17	76.86
1	19/04/2008	1216	Solanum_Ms1	2.2	1.5	1.5	1.5	643566.6862	9492378.871	2498.773931	9.17	76.86
1	19/04/2008	1217	Solanum_Ms1	2.2	1.5	1.5	1.5	643566.6862	9492378.871	2498.773931	9.17	76.86
1	19/04/2008	1218	Solanum_Ms1	2.2	1.5	1.5	1.5	643566.6862	9492378.871	2498.773931	9.17	76.86
1	19/04/2008	1219	Solanum_Ms1	2.2	1.5	1.5	1.5	643566.6862	9492378.871	2498.773931	9.17	76.86
1	19/04/2008	1220	Solanum_Ms1	2.2	1.5	1.5	1.5	643566.6862	9492378.871	2498.773931	9.17	76.86
1	19/04/2008	1221	Solanum_Ms1	2.2	1.5	1.5	1.5	643566.6862	9492378.871	2498.773931	9.17	76.86
1	19/04/2008	1222	Solanum_Ms1	2.2	1.5	1.5	1.5	643566.6862	9492378.871	2498.773931	9.17	76.86
1	19/04/2008	1223	Solanum_Ms1	2.2	1.5	1.5	1.5	643566.6862	9492378.871	2498.773931	9.17	76.86
1	19/04/2008	1224	Solanum_Ms1	2.2	1.5	1.5	1.5	643566.6862	9492378.871	2498.773931	9.17	76.86
1	19/04/2008	1225	Parathesis_Ms	1.8	0.7	0.6	0.65	643567.8359	9492379.359	2498.991488	10.17	76.11
1	19/04/2008	1226	Critoniopsis_sevillana	2.8	2.2	2.2	2.2	643567.2238	9492380.673	2498.681865	11.00	77.30
1	19/04/2008	1227	Critoniopsis_sevillana	2.6	1.2	1.1	1.15	643567.5589	9492381.3	2498.930802	11.71	77.32
1	19/04/2008	1228	Parathesis_Ms	2.2	1.4	1.5	1.45	643569.9763	9492379.54	2499.422809	11.39	74.35
1	19/04/2008	1229	Ruagea_glabra	3.2	3	2.8	2.9	643568.8693	9492382.924	2498.545844	13.77	77.00
1	19/04/2008	1230	Lycianthes_inaequilatera	2.3	0.4	0.6	0.5	643571.2061	9492387.633	2499.257991	19.02	77.33
1	19/04/2008	1231	Lycianthes_inaequilatera	2.3	0.4	0.6	0.5	643571.2061	9492387.633	2499.257991	19.02	77.33
1	19/04/2008	1232	Lycianthes_inaequilatera	2.3	0.4	0.6	0.5	643571.2061	9492387.633	2499.257991	19.02	77.33
1	19/04/2008	1233	Meliosma_Ms2	19.3	57.29577951	57.29577951	57.29577951	643569.3623	9492389.727	2498.463691	19.91	79.97
1	19/04/2008	1234	Myrcianthes_fimbriata	3.6	2	2.2	2.1	643569.7068	9492394.506	2499.112096	24.22	82.06
1	19/04/2008	1235	Delostoma_integrifolium	1.7	0.8	0.9	0.85	643570.4676	9492394.16	2499.758252	24.30	81.23
1	19/04/2008	1236	Critoniopsis_sevillana	2.4	1	1.9	1.45	643571.3325	9492394.602	2500.474485	25.12	80.70
1	19/04/2008	1237	Solanum_Ms1	2.8	0.8	0.9	0.85	643572.4393	9492394.566	2500.175991	25.64	79.73
1	19/04/2008	1238	Eugenia_Ms	1.8	1.4	1.5	1.45	643574.3664	9492393.984	2502.188071	26.10	77.77
1	19/04/2008	1239	Lycianthes_inaequilatera	2.4	0.9	1	0.95	643574.6211	9492394.614	2501.689374	26.77	77.86
1	19/04/2008	1240	Piper_elongatum	3.4	2.7	3.4	3.05	643573.6005	9492390.144	2500.668404	22.39	76.51
1	19/04/2008	1241	Piper_elongatum	3.4	2.7	3.4	3.05	643573.6005	9492390.144	2500.668404	22.39	76.51
1	19/04/2008	1242	Piper_elongatum	3.4	2.7	3.4	3.05	643573.6005	9492390.144	2500.668404	22.39	76.51
1	19/04/2008	1243	Solanum_Ms1	2.4	0.8	0.7	0.75	643576.2422	9492388.056	2501.483722	21.90	73.18
1	19/04/2008	1244	Piper_elongatum	5.6	5.9	6	5.95	643573.1622	9492389.091	2500.184043	21.26	76.36
1	19/04/2008	1245	Lycianthes_inaequilatera	2.2	1.5	1.2	1.35	643578.5056	9492379.436	2501.278059	15.57	66.91
1	19/04/2008	1246	Parathesis_Ms	3.5	2.5	2.3	2.4	643574.323	9492386.466	2500.927314	19.56	74.04
1	19/04/2008	1247	Parathesis_Ms	2.9	3.4	2.5	2.95	643574.1149	9492386.252	2500.750581	19.28	74.12
1	19/04/2008	1248	Parathesis_Ms	3.2	1.1	0.9	1	643575.1416	9492386.461	2501.356191	19.97	73.33
1	19/04/2008	1249	Oreopanax_raimondii	5	5.4	5.2	5.3	643573.1288	9492386.778	2500.071323	19.24	75.23
1	19/04/2008	1250	Piper_elongatum	5.1	10.3	10.3	10.3	643569.3388	9492384.625	2498.747029	15.48	77.44
1	19/04/2008	1251	Piper_elongatum	3.7	3.6	2.6	3.1	643573.0892	9492383.4	2500.465916	16.29	73.58
1	19/04/2008	1252	Lycianthes_inaequilatera	2.1	0.8	0.7	0.75	643580.4483	9492385.738	2504.904422	22.00	68.38
1	19/04/2008	1253	Parathesis_Ms	2.7	3.3	2.2	2.75	643579.9122	9492388.86	2503.610965	24.43	70.40
1	19/04/2008	1254	Solanum_Ms1	2.4	0.8	0.9	0.85	643581.7363	9492388.731	2504.734324	25.23	68.76
1	19/04/2008	1255	Solanum_Ms1	2.4	0.8	0.9	0.85	643581.7363	9492388.731	2504.734324	25.23	68.76
1	19/04/2008	1256	Eugenia_Ms	5.5	9.2	8.7	8.95	643576.5601	9492394.149	2503.135444	27.34	75.95
1	19/04/2008	1257	Eugenia_Ms	4.8	4.2	4.5	4.35	643577.7811	9492393.149	2503.612631	27.08	74.39
1	19/04/2008	1258	Eugenia_Ms	7.9	5.4	5	5.2	643576.4369	9492396.095	2504.283268	28.96	77.03
1	19/04/2008	1259	Critoniopsis_sevillana	9.1	37.5	24.5	31	643566.8379	9492403.89	2500.613667	30.91	89.24
1	19/04/2008	1260	Piper_elongatum	6.4	12	17.7	14.85	643575.2845	9492395.293	2504.283819	27.69	77.63
1	19/04/2008	1261	Piper_elongatum	5.7	6.4	6.5	6.45	643581.6333	9492391.466	2505.580963	27.55	70.21
1	19/04/2008	1262	Piper_elongatum	5.7	6.4	6.5	6.45	643581.6333	9492391.466	2505.580963	27.55	70.21
1	19/04/2008	1263	Piper_elongatum	5.7	6.4	6.5	6.45	643581.6333	9492391.466	2505.580963	27.55	70.21
1	19/04/2008	1264	Piper_elongatum	5.7	6.4	6.5	6.45	643581.6333	9492391.466	2505.580963	27.55	70.21
1	19/04/2008	1265	Piper_elongatum	5.7	6.4	6.5	6.45	643581.6333	9492391.466	2505.580963	27.55	70.21
1	19/04/2008	1266	Piper_elongatum	5.7	6.4	6.5	6.45	643581.6333	9492391.466	2505.580963	27.55	70.21
1	19/04/2008	1267	Piper_elongatum	5.7	6.4	6.5	6.45	643581.6333	9492391.466	2505.580963	27.55	70.21
1	19/04/2008	1268	Eugenia_Ms	3.9	8.9	8	8.45	643581.14	9492390.461	2505.053039	26.43	70.14
1	19/04/2008	1269	Solanum_Ms1	2.8	4.3	4.3	4.3	643584.0226	9492388.93	2506.163037	26.55	66.88
1	19/04/2008	1270	Solanum_Ms1	2.8	4.3	4.3	4.3	643584.0226	9492388.93	2506.163037	26.55	66.88
1	19/04/2008	1271	Solanum_Ms1	2.8	4.3	4.3	4.3	643584.0226	9492388.93	2506.163037	26.55	66.88
1	19/04/2008	1272	Solanum_Ms1	2.8	4.3	4.3	4.3	643584.0226	9492388.93	2506.163037	26.55	66.88
1	19/04/2008	1273	Solanum_Ms1	2.8	4.3	4.3	4.3	643584.0226	9492388.93	2506.163037	26.55	66.88
1	19/04/2008	1274	Solanum_Ms1	3.7	1	2.5	1.75	643585.2902	9492386.35	2506.194591	24.95	64.49
1	19/04/2008	1275	Solanum_Ms1	3.7	1	2.5	1.75	643585.2902	9492386.35	2506.194591	24.95	64.49
1	19/04/2008	1276	Solanum_Ms1	3.7	1	2.5	1.75	643585.2902	9492386.35	2506.194591	24.95	64.49
1	19/04/2008	1277	Solanum_Ms1	6.7	9	7.5	8.25	643583.0664	9492383.66	2504.126978	21.51	65.07
1	19/04/2008	1278	Eugenia_Ms	4.2	2.8	2.5	2.65	643584.1459	9492383.288	2505.866964	21.72	63.95
1	19/04/2008	1279	Critoniopsis_sevillana	12.2	25.7	31.1	28.4	643572.047	9492376.379	2499.134319	9.69	70.97
1	19/04/2008	1280	Meliosma_Ms2	4	2.6	3	2.8	643588.3765	9492384.643	2507.142902	25.01	60.96
1	19/04/2008	1281	Miconia_firma	2.9	1.1	1	1.05	643589.356	9492386.324	2507.88548	26.96	60.95
1	19/04/2008	1282	Nectandra_Ms	1.9	0.7	0.6	0.65	643588.9899	9492388.069	2508.288565	28.29	62.14
1	19/04/2008	1283	Solanum_Ms1	1.8	0.6	1	0.8	643587.5914	9492389.198	2508.431984	28.56	63.92
1	19/04/2008	1284	Solanum_Ms1	1.8	0.6	1	0.8	643587.5914	9492389.198	2508.431984	28.56	63.92
1	19/04/2008	1285	Solanum_Ms1	1.8	0.6	1	0.8	643587.5914	9492389.198	2508.431984	28.56	63.92
1	19/04/2008	1286	Solanum_Ms1	1.8	0.6	1	0.8	643587.5914	9492389.198	2508.431984	28.56	63.92
1	19/04/2008	1287	Solanum_Ms1	1.8	0.6	1	0.8	643587.5914	9492389.198	2508.431984	28.56	63.92
1	19/04/2008	1288	Eugenia_Ms	3	2.4	2.3	2.35	643587.0087	9492392.05	2509.049203	30.74	65.85
1	19/04/2008	1289	Oreopanax_raimondii	4.8	13	12.8	12.9	643580.2788	9492395.25	2507.349428	30.15	73.28
1	19/04/2008	1290	Critoniopsis_sevillana	3.5	2	1.9	1.95	643585.7226	9492394.059	2509.159406	31.84	67.97
1	19/04/2008	1291	Critoniopsis_sevillana	3.2	1.6	1.5	1.55	643585.7926	9492394.274	2509.312642	32.06	68.02
1	19/04/2008	1292	Eugenia_Ms	3.2	2	2.1	2.05	643588.3587	9492393.96	2510.035067	33.07	65.64
1	19/04/2008	1293	Eugenia_Ms	3.2	2.5	2.6	2.55	643588.1149	9492394.079	2510.022315	33.05	65.91
1	19/04/2008	1294	Solanum_Ms1	2.7	2.2	2.3	2.25	643588.2523	9492393.447	2509.997391	32.58	65.47
1	19/04/2008	1295	Delostoma_integrifolium	2	0.6	0.7	0.65	643589.2093	9492392.674	2510.240363	32.38	64.26
1	19/04/2008	1296	Delostoma_integrifolium	1.6	0.5	0.5	0.5	643589.1897	9492392.686	2510.243384	32.39	64.28
1	19/04/2008	1297	Solanum_Ms1	2.2	0.7	0.7	0.7	643591.5208	9492391.489	2511.24761	32.51	61.66
1	19/04/2008	1298	Delostoma_integrifolium	5.6	55.3859202	55.3859202	55.3859202	643590.8599	9492389.229	2510.335002	30.23	61.10
1	19/04/2008	1299	Delostoma_integrifolium	4.8	7.1	6.7	6.9	643588.0252	9492389.595	2509.506568	29.13	63.74
1	19/04/2008	1300	Delostoma_integrifolium	5.1	5.4	6.9	6.15	643588.5043	9492389.222	2509.485395	29.04	63.14
1	19/04/2008	1301	Delostoma_integrifolium	3.8	4	3.8	3.9	643589.7896	9492389.088	2510.058909	29.57	61.96
1	21/04/2008	1302	Piper_elongatum	2.5	2.5	2.5	2.5	643567.6832	9492369.219	2502.987769	1.31	71.17
1	21/04/2008	1303	Piper_elongatum	2.5	2.5	2.5	2.5	643567.6832	9492369.219	2502.987769	1.31	71.17
1	21/04/2008	1304	Piper_elongatum	2.5	2.5	2.5	2.5	643567.6832	9492369.219	2502.987769	1.31	71.17
1	21/04/2008	1305	Piper_elongatum	2.5	2.5	2.5	2.5	643567.6832	9492369.219	2502.987769	1.31	71.17
1	21/04/2008	1306	Piper_elongatum	2.5	2.5	2.5	2.5	643567.6832	9492369.219	2502.987769	1.31	71.17
1	21/04/2008	1307	Piper_elongatum	2.5	2.5	2.5	2.5	643567.6832	9492369.219	2502.987769	1.31	71.17
1	21/04/2008	1308	Piper_elongatum	2.5	2.5	2.5	2.5	643567.6832	9492369.219	2502.987769	1.31	71.17
1	21/04/2008	1309	Piper_elongatum	2.5	2.5	2.5	2.5	643567.6832	9492369.219	2502.987769	1.31	71.17
1	21/04/2008	1310	Piper_elongatum	2.4	1.2	1.2	1.2	643568.7218	9492372.069	2503.038634	4.30	71.70
1	21/04/2008	1311	Piper_elongatum	2.4	1.2	1.2	1.2	643568.7218	9492372.069	2503.038634	4.30	71.70
1	21/04/2008	1312	Piper_elongatum	2.4	1.2	1.2	1.2	643568.7218	9492372.069	2503.038634	4.30	71.70
1	21/04/2008	1313	Piper_elongatum	2.4	1.2	1.2	1.2	643568.7218	9492372.069	2503.038634	4.30	71.70
1	21/04/2008	1314	Piper_elongatum	2.4	1.2	1.2	1.2	643568.7218	9492372.069	2503.038634	4.30	71.70
1	21/04/2008	1315	Parathesis_Ms	1.7	0.8	0.8	0.8	643574.8582	9492374.088	2506.232666	9.11	67.39
1	21/04/2008	1316	Piper_elongatum	1.9	1.2	1.2	1.2	643573.3546	9492372.523	2506.603244	7.01	67.91
1	21/04/2008	1317	Piper_elongatum	1.9	1.2	1.2	1.2	643573.3546	9492372.523	2506.603244	7.01	67.91
1	21/04/2008	1318	Piper_elongatum	1.9	1.2	1.2	1.2	643573.3546	9492372.523	2506.603244	7.01	67.91
1	21/04/2008	1319	Piper_elongatum	1.9	1.2	1.2	1.2	643573.3546	9492372.523	2506.603244	7.01	67.91
1	21/04/2008	1320	Solanum_Ms1	2.5	1.2	1.2	1.2	643571.6555	9492369.723	2505.268564	3.73	67.98
1	21/04/2008	1321	Eugenia_Ms	4.2	2.3	2.4	2.35	643575.3309	9492370.862	2507.115265	6.56	65.37
1	21/04/2008	1322	Lycianthes_inaequilatera	2	1.3	1.3	1.3	643576.8933	9492370.412	2507.958814	6.95	63.79
1	21/04/2008	1323	Lycianthes_inaequilatera	2	1.3	1.3	1.3	643576.8933	9492370.412	2507.958814	6.95	63.79
1	21/04/2008	1324	Lycianthes_inaequilatera	2	1.3	1.3	1.3	643576.8933	9492370.412	2507.958814	6.95	63.79
1	21/04/2008	1325	Lycianthes_inaequilatera	2	1.3	1.3	1.3	643576.8933	9492370.412	2507.958814	6.95	63.79
1	21/04/2008	1326	Lycianthes_inaequilatera	2	1.3	1.3	1.3	643576.8933	9492370.412	2507.958814	6.95	63.79
1	21/04/2008	1327	Lycianthes_inaequilatera	2	1.3	1.3	1.3	643576.8933	9492370.412	2507.958814	6.95	63.79
1	21/04/2008	1328	Lycianthes_inaequilatera	2	1.3	1.3	1.3	643576.8933	9492370.412	2507.958814	6.95	63.79
1	21/04/2008	1329	Lycianthes_inaequilatera	2	1.3	1.3	1.3	643576.8933	9492370.412	2507.958814	6.95	63.79
1	21/04/2008	1330	Lycianthes_inaequilatera	2.4	1.1	1.1	1.1	643577.9587	9492370.313	2508.117071	7.39	62.82
1	21/04/2008	1331	Critoniopsis_sevillana	2.2	0.9	0.8	0.85	643578.5186	9492364.046	2509.345144	2.25	59.20
1	21/04/2008	1332	Piper_elongatum	2.7	1.7	1.2	1.45	643578.7094	9492366.062	2509.46295	4.09	60.04
1	21/04/2008	1333	Piper_elongatum	2.8	1.1	1.1	1.1	643578.3051	9492368.096	2509.291192	5.65	61.41
1	21/04/2008	1334	Piper_elongatum	2.8	1.1	1.1	1.1	643578.3051	9492368.096	2509.291192	5.65	61.41
1	21/04/2008	1335	Solanum_Ms1	1.7	0.6	0.6	0.6	643578.0234	9492362.37	2509.406428	0.55	58.79
1	21/04/2008	1336	Oreopanax_raimondii	4.2	6.2	6.3	6.25	643568.7797	9492374.21	2502.872961	6.18	72.72
1	21/04/2008	1337	Meliosma_Ms2	4.3	3.1	2.9	3	643569.9545	9492374.695	2504.082472	7.19	71.94
1	21/04/2008	1338	Meliosma_Ms2	3.5	2.4	2.3	2.35	643569.8525	9492374.557	2504.446947	7.02	71.96
1	21/04/2008	1339	Ruagea_glabra	7.8	7	6.1	6.55	643564.3784	9492372.812	2500.185297	2.77	75.83
1	21/04/2008	1340	Solanum_Ms1	2.2	2.1	2.2	2.15	643579.4079	9492362.456	2510.050409	1.31	57.64
1	21/04/2008	1341	Solanum_Ms1	2.2	2.1	2.2	2.15	643579.4079	9492362.456	2510.050409	1.31	57.64
1	21/04/2008	1342	Solanum_Ms1	2.2	2.1	2.2	2.15	643579.4079	9492362.456	2510.050409	1.31	57.64
1	21/04/2008	1343	Parathesis_Ms	3.2	2.3	1.5	1.9	643580.2531	9492363.478	2510.53496	2.62	57.42
1	21/04/2008	1344	Solanum_Ms1	2.4	1.6	1.4	1.5	643580.2125	9492364.464	2510.780275	3.46	57.94
1	21/04/2008	1345	Solanum_Ms1	2.4	1.6	1.4	1.5	643580.2125	9492364.464	2510.780275	3.46	57.94
1	21/04/2008	1346	DEAD	4.6	34.1	34.6	34.35	643566.8258	9492377.862	2502.475748	8.37	76.24
1	21/04/2008	1347	Parathesis_Ms	2.7	1.6	1.5	1.55	643577.1152	9492371.413	2508.272311	7.93	64.10
1	21/04/2008	1348	Parathesis_Ms	3.2	1.6	1.6	1.6	643576.6784	9492371.508	2508.107747	7.79	64.53
1	21/04/2008	1349	Solanum_Ms1	4.3	3.9	3.5	3.7	643583.816	9492368.114	2512.965358	8.42	56.65
1	21/04/2008	1350	Parathesis_Ms	4	2.8	2.7	2.75	643585.4303	9492367.736	2513.654396	8.90	55.06
1	21/04/2008	1351	Lycianthes_inaequilatera	1.3	0.8	0.8	0.8	643585.1319	9492367.29	2513.81083	8.36	55.10
1	21/04/2008	1352	Miconia_firma	3.2	1.9	2	1.95	643584.5721	9492368.826	2513.358758	9.41	56.35
1	21/04/2008	1353	Solanum_Ms1	2.4	1.4	1.4	1.4	643585.5864	9492369.182	2513.564053	10.23	55.65
1	21/04/2008	1354	Solanum_Ms2	2.7	1.5	1.5	1.5	643584.6503	9492370.236	2513.115121	10.67	56.99
1	21/04/2008	1355	Parathesis_Ms	2.1	1.5	1.4	1.45	643587.9759	9492371.595	2514.531451	13.51	54.79
1	21/04/2008	1356	Parathesis_Ms	2.2	5	4.2	4.6	643583.9603	9492365.125	2513.355905	5.90	55.03
1	21/04/2008	1357	Parathesis_Ms	2.2	4.3	4	4.15	643583.6267	9492365.43	2513.456279	6.00	55.47
1	21/04/2008	1358	Meliosma_Ms2	14.5	60.47887837	60.47887837	60.47887837	643582.2191	9492363.854	2512.988709	3.93	55.90
1	21/04/2008	1359	Parathesis_Ms	3	1.9	1.7	1.8	643584.1967	9492361.618	2513.221229	2.98	53.07
1	21/04/2008	1360	Parathesis_Ms	1.9	0.7	0.9	0.8	643583.4652	9492361.786	2512.710598	2.76	53.79
1	21/04/2008	1361	Parathesis_Ms	3.1	2.5	2.6	2.55	643587.4044	9492360.493	2515.113691	3.61	49.73
1	21/04/2008	1362	Myrcianthes_Ms	5.2	7.6	8.1	7.85	643587.1861	9492358.797	2515.621064	2.03	49.07
1	21/04/2008	1363	Meliosma_Ms2	2.2	0.9	1	0.95	643585.9626	9492361.249	2514.053602	3.55	51.36
1	21/04/2008	1364	Solanum_Ms1	2.5	1.1	1	1.05	643588.5689	9492363.016	2515.605716	6.38	49.98
1	21/04/2008	1365	Solanum_Ms1	2.5	1.1	1	1.05	643588.5689	9492363.016	2515.605716	6.38	49.98
1	21/04/2008	1366	Solanum_Ms1	2.1	1	0.9	0.95	643589.8528	9492360.823	2516.28275	5.12	47.77
1	21/04/2008	1367	Solanum_Ms1	2.1	1	0.9	0.95	643589.8528	9492360.823	2516.28275	5.12	47.77
1	21/04/2008	1368	Parathesis_Ms	3	4.1	3.9	4	643591.6367	9492359.428	2517.651314	4.81	45.53
1	21/04/2008	1369	Delostoma_integrifolium	8.3	4.5	5.1	4.8	643592.9513	9492365.094	2518.011027	10.37	47.23
1	21/04/2008	1370	Iochroma_squamosum	4.3	4	3.2	3.6	643592.8428	9492366.642	2518.301094	11.66	48.09
1	21/04/2008	1371	Iochroma_squamosum	2.7	1.3	1.5	1.4	643590.9219	9492365.326	2516.935163	9.56	49.10
1	21/04/2008	1372	Parathesis_Ms	5.4	3.2	3	3.1	643594.0256	9492365.26	2518.657025	11.05	46.38
1	21/04/2008	1373	Meliosma_Ms2	4.7	4	3.6	3.8	643594.5559	9492362.396	2519.309144	8.84	44.49
1	21/04/2008	1374	Delostoma_integrifolium	2.5	1.2	1.5	1.35	643592.9278	9492362.135	2518.436347	7.80	45.77
1	21/04/2008	1375	Oreopanax_raimondii	5.1	4.9	4.5	4.7	643593.5394	9492361.937	2518.727476	7.93	45.14
1	21/04/2008	1376	Morus_insignis	2.1	0.9	1	0.95	643591.3558	9492363.763	2517.510889	8.42	47.94
1	21/04/2008	1377	Citronella_incarium	20.9	33	28.8	30.9	643605.3636	9492355.612	2527.281149	8.36	31.74
1	21/04/2008	1378	Parathesis_Ms	2.3	2.7	2.6	2.65	643594.8078	9492358.364	2519.633447	5.47	42.25
1	21/04/2008	1379	Meliosma_Ms1	1.7	0.9	0.9	0.9	643593.8557	9492358.168	2519.129514	4.82	42.98
1	21/04/2008	1380	Siparuna_muricata	2.5	1.4	1.4	1.4	643593.9193	9492356.806	2519.199543	3.68	42.24
1	21/04/2008	1381	Parathesis_Ms	2.1	1	1.1	1.05	643592.7718	9492355.518	2518.840755	1.99	42.59
1	21/04/2008	1382	Meliosma_Ms2	2.2	1.2	1.2	1.2	643593.8552	9492355.851	2519.319929	2.82	41.82
1	21/04/2008	1383	Solanum_Ms1	2	1	0.6	0.8	643593.6763	9492355.34	2519.435445	2.29	41.72
1	21/04/2008	1384	Solanum_Ms1	2	1	0.6	0.8	643593.6763	9492355.34	2519.435445	2.29	41.72
1	21/04/2008	1385	Solanum_Ms1	2	1	0.6	0.8	643593.6763	9492355.34	2519.435445	2.29	41.72
1	21/04/2008	1386	Solanum_Ms1	2	1	0.6	0.8	643593.6763	9492355.34	2519.435445	2.29	41.72
1	21/04/2008	1387	Parathesis_Ms	3.9	1.4	1.3	1.35	643592.055	9492356.638	2518.11807	2.60	43.77
1	21/04/2008	1388	Parathesis_Ms	1.7	2	0.9	1.45	643592.2008	9492356.714	2518.159726	2.74	43.69
1	21/04/2008	1389	Parathesis_Ms	3.4	1.7	1.5	1.6	643591.3782	9492356.079	2517.916385	1.78	44.08
1	21/04/2008	1390	Parathesis_Ms	6.6	4.7	4.5	4.6	643593.3487	9492358.979	2518.549773	5.27	43.82
1	21/04/2008	1391	Parathesis_Ms	4.1	4.2	4	4.1	643592.714	9492359.137	2518.087429	5.09	44.45
1	21/04/2008	1392	Parathesis_Ms	4.2	5.3	5.9	5.6	643593.1072	9492358.692	2518.334051	4.90	43.89
1	21/04/2008	1393	Critoniopsis_sevillana	2.7	1.2	1.3	1.25	643590.6376	9492356.498	2517.194877	1.77	44.93
1	21/04/2008	1394	Critoniopsis_sevillana	2.3	1	1.1	1.05	643590.4075	9492356.454	2517.118626	1.62	45.11
1	21/04/2008	1395	Meliosma_Ms2	14.4	61.75211792	61.75211792	61.75211792	643600.6651	9492363.427	2533.510734	12.78	39.71
1	21/04/2008	1396	Solanum_Ms1	2.4	0.9	1	0.95	643600.6607	9492364.683	2532.903049	13.87	40.34
1	21/04/2008	1397	Solanum_Ms1	2.4	0.9	1	0.95	643600.6607	9492364.683	2532.903049	13.87	40.34
1	21/04/2008	1398	Solanum_Ms1	2.4	0.9	1	0.95	643600.6607	9492364.683	2532.903049	13.87	40.34
1	21/04/2008	1399	Solanum_Ms1	2.4	0.9	1	0.95	643600.6607	9492364.683	2532.903049	13.87	40.34
1	21/04/2008	1400	Solanum_Ms1	2.4	0.9	1	0.95	643600.6607	9492364.683	2532.903049	13.87	40.34
1	21/04/2008	1401	Lycianthes_inaequilatera	2.8	0.4	0.4	0.4	643600.737	9492364.769	2532.704969	13.98	40.32
1	21/04/2008	1402	Parathesis_Ms	4.5	4.1	4.3	4.2	643601.8873	9492367.326	2532.697723	16.77	40.60
1	21/04/2008	1403	Parathesis_Ms	5.1	6.4	7.4	6.9	643600.435	9492368.619	2532.161039	17.17	42.51
1	21/04/2008	1404	Parathesis_Ms	4.5	5.4	5.6	5.5	643600.849	9492368.351	2532.006081	17.14	42.01
1	21/04/2008	1405	Meliosma_Ms1	19.7	31.2	40	35.6	643593.0266	9492379.892	2525.454657	23.22	54.56
1	21/04/2008	1406	Eugenia_Ms	2.5	11.1	13.9	12.5	643601.0894	9492371.446	2531.310284	19.94	43.35
1	21/04/2008	1407	Piper_elongatum	3.1	2.2	2	2.1	643605.0512	9492367.908	2533.992333	18.86	38.15
1	21/04/2008	1408	Piper_elongatum	3.1	2.2	2	2.1	643605.0512	9492367.908	2533.992333	18.86	38.15
1	21/04/2008	1409	Piper_elongatum	3.1	2.2	2	2.1	643605.0512	9492367.908	2533.992333	18.86	38.15
1	21/04/2008	1410	Eugenia_Ms	6.5	5.3	5.1	5.2	643605.724	9492368.064	2534.631458	19.33	37.65
1	21/04/2008	1411	Delostoma_integrifolium	11.5	31.7	43.5	37.6	643595.266	9492382.151	2527.354891	26.30	53.75
1	21/04/2008	1412	Critoniopsis_sevillana	8.5	6.7	8.6	7.65	643603.199	9492365.439	2534.112443	15.79	38.52
1	21/04/2008	1413	Parathesis_Ms	3.5	2.8	2.3	2.55	643603.9985	9492362.654	2535.079783	13.78	36.44
1	21/04/2008	1414	Parathesis_Ms	2.5	0.5	0.5	0.5	643605.3632	9492361.905	2535.906275	13.81	34.88
1	21/04/2008	1415	Delostoma_integrifolium	6.1	6.1	7.2	6.65	643602.8403	9492363.306	2534.270876	13.77	37.77
1	21/04/2008	1416	Delostoma_integrifolium	3.8	3.9	4	3.95	643603.807	9492362.603	2534.889231	13.64	36.58
1	21/04/2008	1417	Parathesis_Ms	3.3	2.2	2.4	2.3	643603.001	9492359.361	2535.098834	10.43	35.66
1	21/04/2008	1418	Morus_insignis	12.3	23	23.8	23.4	643592.0783	9492360.296	2528.92573	5.78	45.58
1	21/04/2008	1419	Morus_insignis	9.5	22.1	27.6	24.85	643590.4289	9492359.153	2529.084883	3.96	46.44
1	21/04/2008	1420	Morus_insignis	10.2	18.7	20.2	19.45	643593.2217	9492360.388	2530.648924	6.43	44.64
1	21/04/2008	1421	Morus_insignis	7.4	6.6	6.9	6.75	643599.635	9492357.639	2533.943285	7.26	37.71
1	21/04/2008	1422	Piper_elongatum	3	2.6	1.4	2	643602.0217	9492360.17	2534.359123	10.64	36.91
1	21/04/2008	1423	Piper_elongatum	3	2.6	1.4	2	643602.0217	9492360.17	2534.359123	10.64	36.91
1	21/04/2008	1424	Piper_elongatum	3	2.6	1.4	2	643602.0217	9492360.17	2534.359123	10.64	36.91
1	21/04/2008	1425	Piper_elongatum	3	2.6	1.4	2	643602.0217	9492360.17	2534.359123	10.64	36.91
1	21/04/2008	1426	Piper_elongatum	3	2.6	1.4	2	643602.0217	9492360.17	2534.359123	10.64	36.91
1	21/04/2008	1427	Piper_elongatum	3	2.6	1.4	2	643602.0217	9492360.17	2534.359123	10.64	36.91
1	21/04/2008	1428	Solanum_Ms1	2	0.5	0.5	0.5	643602.4558	9492361.588	2534.143648	12.09	37.24
1	21/04/2008	1429	Parathesis_Ms	4	2.8	2	2.4	643598.8847	9492360.621	2532.516042	9.46	39.85
1	21/04/2008	1430	Parathesis_Ms	3	2.6	2.5	2.55	643598.7866	9492360.774	2532.41621	9.55	40.01
1	21/04/2008	1431	Delostoma_integrifolium	2.8	3	2.2	2.6	643597.617	9492358.445	2532.159738	6.95	39.86
1	21/04/2008	1432	Solanum_Ms1	3	1.3	1.2	1.25	643598.2045	9492357.902	2532.77024	6.77	39.08
1	21/04/2008	1433	Parathesis_Ms	3.5	10.4	11	10.7	643594.0096	9492355.551	2529.890468	2.63	41.54
1	21/04/2008	1434	Iochroma_squamosum	4.9	5.3	5.2	5.25	643598.0762	9492352.111	2533.544145	1.69	36.30
1	21/04/2008	1435	Lycianthes_inaequilatera	2.2	1.2	1.1	1.15	643601.4194	9492355.771	2534.506385	6.53	35.23
1	21/04/2008	1436	Solanum_Ms1	2	0.5	0.3	0.4	643601.2668	9492356.016	2534.663372	6.67	35.49
1	21/04/2008	1437	Solanum_Ms1	2	0.5	0.3	0.4	643601.2668	9492356.016	2534.663372	6.67	35.49
1	21/04/2008	1438	Solanum_Ms1	2	0.5	0.3	0.4	643601.2668	9492356.016	2534.663372	6.67	35.49
1	21/04/2008	1439	Solanum_Ms1	2	0.5	0.3	0.4	643601.2668	9492356.016	2534.663372	6.67	35.49
1	21/04/2008	1440	Piper_elongatum	2.5	3.1	3	3.05	643600.1476	9492355.682	2533.558209	5.82	36.29
1	21/04/2008	1441	Parathesis_Ms	4.9	6.7	7.2	6.95	643597.5209	9492356.207	2532.033933	4.96	38.82
1	21/04/2008	1442	Morus_insignis	11.6	20.1	24.4	22.25	643592.3329	9492354.808	2529.507668	1.15	42.62
1	21/04/2008	1443	Solanum_Ms1	3.6	1.7	2	1.85	643603.158	9492355.685	2535.574713	7.33	33.68
1	21/04/2008	1444	Solanum_Ms1	3.6	1.7	2	1.85	643603.158	9492355.685	2535.574713	7.33	33.68
1	21/04/2008	1445	Solanum_Ms1	3.6	1.7	2	1.85	643603.158	9492355.685	2535.574713	7.33	33.68
1	21/04/2008	1446	Solanum_Ms1	3.6	1.7	2	1.85	643603.158	9492355.685	2535.574713	7.33	33.68
1	21/04/2008	1447	Solanum_Ms1	3.6	1.7	2	1.85	643603.158	9492355.685	2535.574713	7.33	33.68
1	21/04/2008	1448	Solanum_Ms1	3.6	1.7	2	1.85	643603.158	9492355.685	2535.574713	7.33	33.68
1	21/04/2008	1449	Solanum_Ms1	3.6	1.7	2	1.85	643603.158	9492355.685	2535.574713	7.33	33.68
1	21/04/2008	1450	Morus_insignis	4.3	4.8	4.3	4.55	643602.1245	9492354.142	2535.036745	5.47	33.81
1	21/04/2008	1451	Solanum_Ms1	3.1	1.6	1.6	1.6	643603.1053	9492354.832	2535.943508	6.56	33.30
1	21/04/2008	1452	Solanum_Ms1	3.1	1.6	1.6	1.6	643603.1053	9492354.832	2535.943508	6.56	33.30
1	21/04/2008	1453	Delostoma_integrifolium	2.8	1	1	1	643603.4657	9492354.559	2535.967819	6.50	32.85
1	21/04/2008	1454	Iochroma_squamosum	3.3	3.2	3.7	3.45	643600.932	9492348.702	2534.873387	0.16	32.12
1	21/04/2008	1455	Morus_insignis	5.4	3.4	3.2	3.3	643601.5419	9492352.804	2536.359816	4.02	33.64
1	21/04/2008	1456	Morus_insignis	2.5	1.9	2	1.95	643602.1102	9492352.382	2536.330972	3.94	32.94
1	21/04/2008	1457	Morus_insignis	4.7	4.9	4.8	4.85	643600.6233	9492351.922	2535.763493	2.80	34.00
1	22/04/2008	1458	Meliosma_Ms2	7.4	13.7	9.2	11.45	643610.4134	9492370.338	2536.223685	23.64	34.73
1	22/04/2008	1459	Oreopanax_raimondii	3.5	2.7	2.7	2.7	643609.5163	9492366.505	2536.471819	19.87	33.59
1	22/04/2008	1460	Oreopanax_raimondii	6.6	7.6	6.1	6.85	643608.187	9492368.714	2535.870574	21.12	35.84
1	22/04/2008	1461	Eugenia_Ms	5.4	6.6	6.3	6.45	643609.0996	9492367.919	2535.83941	20.89	34.65
1	22/04/2008	1462	Solanum_Ms1	1.9	0.8	0.4	0.6	643609.5852	9492362.419	2537.688633	16.37	31.48
1	22/04/2008	1463	Solanum_Ms1	1.9	0.8	0.4	0.6	643609.5852	9492362.419	2537.688633	16.37	31.48
1	22/04/2008	1464	Solanum_Ms1	1.9	0.8	0.4	0.6	643609.5852	9492362.419	2537.688633	16.37	31.48
1	22/04/2008	1465	Solanum_Ms1	1.9	0.8	0.4	0.6	643609.5852	9492362.419	2537.688633	16.37	31.48
1	22/04/2008	1466	Solanum_Ms1	1.9	0.8	0.4	0.6	643609.5852	9492362.419	2537.688633	16.37	31.48
1	22/04/2008	1467	Solanum_Ms1	2.6	0.5	1.1	0.8	643607.2269	9492361.211	2537.194916	14.15	32.92
1	22/04/2008	1468	Solanum_Ms1	2.6	0.5	1.1	0.8	643607.2269	9492361.211	2537.194916	14.15	32.92
1	22/04/2008	1469	Solanum_Ms1	2.6	0.5	1.1	0.8	643607.2269	9492361.211	2537.194916	14.15	32.92
1	22/04/2008	1470	Solanum_Ms1	2.6	0.5	1.1	0.8	643607.2269	9492361.211	2537.194916	14.15	32.92
1	22/04/2008	1471	Solanum_Ms1	2.6	0.5	1.1	0.8	643607.2269	9492361.211	2537.194916	14.15	32.92
1	22/04/2008	1472	Solanum_Ms1	2.6	0.5	1.1	0.8	643607.2269	9492361.211	2537.194916	14.15	32.92
1	22/04/2008	1473	Solanum_Ms1	2.6	0.5	1.1	0.8	643607.2269	9492361.211	2537.194916	14.15	32.92
1	22/04/2008	1474	Solanum_Ms1	2.6	0.5	1.1	0.8	643607.2269	9492361.211	2537.194916	14.15	32.92
1	22/04/2008	1475	Solanum_Ms1	2.6	0.5	1.1	0.8	643607.2269	9492361.211	2537.194916	14.15	32.92
1	22/04/2008	1476	Solanum_Ms1	2.6	0.5	1.1	0.8	643607.2269	9492361.211	2537.194916	14.15	32.92
1	22/04/2008	1477	Solanum_Ms1	2.6	0.5	1.1	0.8	643607.2269	9492361.211	2537.194916	14.15	32.92
1	22/04/2008	1478	Solanum_Ms1	2.6	0.5	1.1	0.8	643607.2269	9492361.211	2537.194916	14.15	32.92
1	22/04/2008	1479	Solanum_Ms1	2.6	0.5	1.1	0.8	643607.2269	9492361.211	2537.194916	14.15	32.92
1	22/04/2008	1480	Solanum_Ms1	2.6	0.5	1.1	0.8	643607.2269	9492361.211	2537.194916	14.15	32.92
1	22/04/2008	1481	Solanum_Ms1	2.6	0.5	1.1	0.8	643607.2269	9492361.211	2537.194916	14.15	32.92
1	22/04/2008	1482	Parathesis_Ms	4.2	3.1	3.1	3.1	643607.0895	9492360.584	2537.129698	13.53	32.73
1	22/04/2008	1483	Solanum_Ms1	2.5	1.3	1.3	1.3	643607.5761	9492359.085	2537.290774	12.48	31.56
1	22/04/2008	1484	Parathesis_Ms	5	3.6	3.5	3.55	643606.1262	9492357.217	2536.972277	10.14	31.88
1	22/04/2008	1485	Meliosma_Ms2	5.3	4.6	4.7	4.65	643604.8247	9492352.495	2536.500302	5.40	30.64
1	22/04/2008	1486	Lycianthes_inaequilatera	3.6	2.3	2.2	2.25	643605.2316	9492354.045	2536.746696	6.94	31.07
1	22/04/2008	1487	Lycianthes_inaequilatera	2.6	1	0.5	0.75	643605.6256	9492351.233	2537.366137	4.70	29.32
1	22/04/2008	1488	Lycianthes_inaequilatera	2.6	1	0.5	0.75	643605.6256	9492351.233	2537.366137	4.70	29.32
1	22/04/2008	1489	Lycianthes_inaequilatera	2.6	1	0.5	0.75	643605.6256	9492351.233	2537.366137	4.70	29.32
1	22/04/2008	1490	Lycianthes_inaequilatera	2.6	1	0.5	0.75	643605.6256	9492351.233	2537.366137	4.70	29.32
1	22/04/2008	1491	Lycianthes_inaequilatera	2	1.2	1.1	1.15	643606.8748	9492350.737	2537.830689	4.90	27.99
1	22/04/2008	1492	Lycianthes_inaequilatera	2	1.2	1.1	1.15	643606.8748	9492350.737	2537.830689	4.90	27.99
1	22/04/2008	1493	Parathesis_Ms	2.4	1.9	2.2	2.05	643605.014	9492346.246	2537.779158	0.08	27.36
1	22/04/2008	1494	Parathesis_Ms	2.2	1.9	2	1.95	643604.9751	9492346.769	2537.955311	0.51	27.65
1	22/04/2008	1495	Parathesis_Ms	1.8	0.6	0.6	0.6	643605.3673	9492347.569	2538.03129	1.40	27.71
1	22/04/2008	1496	Solanum_Ms1	1.9	1.1	1.1	1.1	643604.6543	9492346.64	2538.004963	0.24	27.86
1	22/04/2008	1497	Solanum_Ms1	1.9	1.1	1.1	1.1	643604.6543	9492346.64	2538.004963	0.24	27.86
1	22/04/2008	1498	Solanum_Ms1	1.9	1.1	1.1	1.1	643604.6543	9492346.64	2538.004963	0.24	27.86
1	22/04/2008	1499	Solanum_Ms1	2.3	0.7	0.7	0.7	643609.4658	9492347.628	2540.006374	3.50	24.19
1	22/04/2008	1500	Solanum_Ms1	2.3	0.7	0.7	0.7	643609.4658	9492347.628	2540.006374	3.50	24.19
1	22/04/2008	1501	Solanum_Ms1	2.3	0.7	0.7	0.7	643609.4658	9492347.628	2540.006374	3.50	24.19
1	22/04/2008	1502	Solanum_Ms1	3.8	1.9	1.4	1.65	643609.9368	9492349.604	2540.108762	5.45	24.77
1	22/04/2008	1503	Solanum_Ms1	3.8	1.9	1.4	1.65	643609.9368	9492349.604	2540.108762	5.45	24.77
1	22/04/2008	1504	Solanum_Ms1	3.8	1.9	1.4	1.65	643609.9368	9492349.604	2540.108762	5.45	24.77
1	22/04/2008	1505	Piper_elongatum	4.5	1.6	4.4	3	643612.1437	9492345.75	2541.08243	3.21	20.93
1	22/04/2008	1506	Piper_elongatum	4.5	1.6	4.4	3	643612.1437	9492345.75	2541.08243	3.21	20.93
1	22/04/2008	1507	Piper_elongatum	4.5	1.6	4.4	3	643612.1437	9492345.75	2541.08243	3.21	20.93
1	22/04/2008	1508	Parathesis_Ms	3.1	3.7	3	3.35	643613.167	9492346.757	2541.875329	4.60	20.55
1	22/04/2008	1509	Parathesis_Ms	2	2.3	2.5	2.4	643613.8616	9492347.148	2543.112078	5.28	20.14
1	22/04/2008	1510	Solanum_Ms1	1.7	2.1	0.7	1.4	643614.8259	9492348.463	2543.335768	6.90	19.97
1	22/04/2008	1511	Solanum_Ms1	2.2	2.4	2.3	2.35	643613.7878	9492351.01	2542.240389	8.59	22.14
1	22/04/2008	1512	Solanum_Ms1	4	4.4	4.2	4.3	643611.6421	9492349.33	2541.458907	6.06	23.16
1	22/04/2008	1513	Parathesis_Ms	2.4	5.3	3.1	4.2	643609.2068	9492350.119	2539.328359	5.53	25.66
1	22/04/2008	1514	Parathesis_Ms	2.2	3.7	3.8	3.75	643608.9357	9492350.868	2539.339134	6.04	26.27
1	22/04/2008	1515	Oreopanax_raimondii	5.8	16	21.4	18.7	643604.3461	9492346.548	2538.687238	0.01	28.08
1	22/04/2008	1516	Oreopanax_raimondii	6.1	34.2	24	29.1	643594.4043	9492355.426	2539.050459	2.72	41.13
1	22/04/2008	1517	Solanum_Ms2	4.2	3.3	3.4	3.35	643613.1019	9492359.71	2539.932608	15.78	27.08
1	22/04/2008	1518	Piper_elongatum	2.6	1.5	3.3	2.4	643611.6038	9492360.877	2539.407186	16.04	28.96
1	22/04/2008	1519	Solanum_Ms2	2.1	0.9	1	0.95	643612.5696	9492360.093	2539.691945	15.85	27.74
1	22/04/2008	1520	Oreopanax_raimondii	3.3	2.5	2.4	2.45	643611.6045	9492363.124	2538.607874	17.99	30.09
1	22/04/2008	1521	Citronella_incarium	5.2	4.4	4.1	4.25	643610.629	9492363.905	2538.233708	18.18	31.32
1	22/04/2008	1522	Persea_Ms	2	1.2	1.1	1.15	643614.5316	9492363.485	2539.68781	19.77	27.73
1	22/04/2008	1523	Parathesis_Ms	2.1	5.6	5.3	5.45	643615.6111	9492363.249	2540.577425	20.10	26.68
1	22/04/2008	1524	Drimys_Ms	2.9	1.4	1.4	1.4	643614.4384	9492360.516	2540.96657	17.15	26.33
1	22/04/2008	1525	Piper_elongatum	3.1	2.4	2.4	2.4	643614.0694	9492361.229	2540.570029	17.58	27.00
1	22/04/2008	1526	Ruagea_glabra	1.8	2.7	3	2.85	643616.0349	9492360.576	2541.855106	18.00	24.98
1	22/04/2008	1527	Oreopanax_raimondii	5.8	39.1	17.5	28.3	643624.7446	9492368.585	2545.764034	29.29	21.44
1	22/04/2008	1528	Solanum_Ms1	2.7	1.2	1	1.1	643614.7334	9492358.543	2541.779723	15.59	25.09
1	22/04/2008	1529	Solanum_Ms1	2.7	1.2	1	1.1	643614.7334	9492358.543	2541.779723	15.59	25.09
1	22/04/2008	1530	Solanum_Ms1	2.7	1.2	1	1.1	643614.7334	9492358.543	2541.779723	15.59	25.09
1	22/04/2008	1531	Solanum_Ms1	2.7	1.2	1	1.1	643614.7334	9492358.543	2541.779723	15.59	25.09
1	22/04/2008	1532	Citronella_incarium	2.2	9.7	10.4	10.05	643612.3868	9492363.16	2543.33746	18.41	29.43
1	22/04/2008	1533	Solanum_Ms1	2.7	0.9	0.8	0.85	643616.9491	9492359.529	2542.791031	17.55	23.66
1	22/04/2008	1534	Solanum_Ms1	2.7	0.9	0.8	0.85	643616.9491	9492359.529	2542.791031	17.55	23.66
1	22/04/2008	1535	Solanum_Ms1	2.7	0.9	0.8	0.85	643616.9491	9492359.529	2542.791031	17.55	23.66
1	22/04/2008	1536	Solanum_Ms1	2.7	0.9	0.8	0.85	643616.9491	9492359.529	2542.791031	17.55	23.66
1	22/04/2008	1537	Solanum_Ms1	2.7	0.9	0.8	0.85	643616.9491	9492359.529	2542.791031	17.55	23.66
1	22/04/2008	1538	Delostoma_integrifolium	17.7	31.6	22.6	27.1	643628.4995	9492358.434	2549.463143	22.38	13.11
1	22/04/2008	1539	Piper_elongatum	2.8	2.3	3.5	2.9	643616.8394	9492355.52	2543.452692	14.02	21.75
1	22/04/2008	1540	Piper_elongatum	2.8	2.3	3.5	2.9	643616.8394	9492355.52	2543.452692	14.02	21.75
1	22/04/2008	1541	Piper_elongatum	2.8	2.3	3.5	2.9	643616.8394	9492355.52	2543.452692	14.02	21.75
1	22/04/2008	1542	Piper_elongatum	2.8	2.3	3.5	2.9	643616.8394	9492355.52	2543.452692	14.02	21.75
1	22/04/2008	1543	Piper_elongatum	2.8	2.3	3.5	2.9	643616.8394	9492355.52	2543.452692	14.02	21.75
1	22/04/2008	1544	Piper_elongatum	2.8	2.3	3.5	2.9	643616.8394	9492355.52	2543.452692	14.02	21.75
1	22/04/2008	1545	Solanum_Ms1	2.3	0.6	1.1	0.85	643616.4812	9492356.538	2543.059051	14.73	22.57
1	22/04/2008	1546	Solanum_Ms1	2.3	0.6	1.1	0.85	643616.4812	9492356.538	2543.059051	14.73	22.57
1	22/04/2008	1547	Solanum_Ms1	2.3	0.6	1.1	0.85	643616.4812	9492356.538	2543.059051	14.73	22.57
1	22/04/2008	1548	Solanum_Ms1	3	0.6	1.1	0.85	643616.2495	9492354.992	2542.975525	13.27	22.00
1	22/04/2008	1549	Solanum_Ms1	3	0.6	1.1	0.85	643616.2495	9492354.992	2542.975525	13.27	22.00
1	22/04/2008	1550	Solanum_Ms1	3	0.6	1.1	0.85	643616.2495	9492354.992	2542.975525	13.27	22.00
1	22/04/2008	1551	Solanum_Ms1	3	0.6	1.1	0.85	643616.2495	9492354.992	2542.975525	13.27	22.00
1	22/04/2008	1552	Solanum_Ms1	3	0.6	1.1	0.85	643616.2495	9492354.992	2542.975525	13.27	22.00
1	22/04/2008	1553	Solanum_Ms1	3	0.6	1.1	0.85	643616.2495	9492354.992	2542.975525	13.27	22.00
1	22/04/2008	1554	Eugenia_Ms	2.2	1	0.9	0.95	643616.7988	9492354.565	2543.526596	13.18	21.31
1	22/04/2008	1555	Piper_elongatum	5	3.6	4.6	4.1	643617.7017	9492351.935	2544.270068	11.35	19.21
1	22/04/2008	1556	Piper_elongatum	5	3.6	4.6	4.1	643617.7017	9492351.935	2544.270068	11.35	19.21
1	22/04/2008	1557	Piper_elongatum	5	3.6	4.6	4.1	643617.7017	9492351.935	2544.270068	11.35	19.21
1	22/04/2008	1558	Piper_elongatum	5	3.6	4.6	4.1	643617.7017	9492351.935	2544.270068	11.35	19.21
1	22/04/2008	1559	Piper_elongatum	5	3.6	4.6	4.1	643617.7017	9492351.935	2544.270068	11.35	19.21
1	22/04/2008	1560	Meliosma_Ms1	14.7	32.7	35.6	34.15	643602.7754	9492375.404	2533.388303	24.21	43.87
1	22/04/2008	1561	Piper_elongatum	2.6	1.6	1.7	1.65	643609.4883	9492368.918	2535.674144	21.95	34.82
1	22/04/2008	1562	Piper_elongatum	2.6	1.6	1.7	1.65	643609.4883	9492368.918	2535.674144	21.95	34.82
1	22/04/2008	1563	Piper_elongatum	2.6	1.6	1.7	1.65	643609.4883	9492368.918	2535.674144	21.95	34.82
1	22/04/2008	1564	Piper_elongatum	2.6	1.6	1.7	1.65	643609.4883	9492368.918	2535.674144	21.95	34.82
1	22/04/2008	1565	Piper_elongatum	2.6	1.6	1.7	1.65	643609.4883	9492368.918	2535.674144	21.95	34.82
1	22/04/2008	1566	Eugenia_Ms	3.9	2.5	2.4	2.45	643610.6042	9492372.328	2536.195791	25.46	35.55
1	22/04/2008	1567	Delostoma_integrifolium	9.4	13.5	21.3	17.4	643611.02	9492379.35	2535.403311	31.75	38.71
1	22/04/2008	1568	Solanum_Ms2	3.5	3.7	4	3.85	643611.1598	9492372.465	2536.716563	25.86	35.14
1	22/04/2008	1569	Lycianthes_inaequilatera	2	1	0.6	0.8	643613.004	9492368.969	2538.240517	23.75	31.80
1	22/04/2008	1570	Lycianthes_inaequilatera	2	1	0.6	0.8	643613.004	9492368.969	2538.240517	23.75	31.80
1	22/04/2008	1571	Lycianthes_inaequilatera	2	1	0.6	0.8	643613.004	9492368.969	2538.240517	23.75	31.80
1	22/04/2008	1572	Critoniopsis_sevillana	8.7	12.9	24.5	18.7	643612.2286	9492376.203	2538.006781	29.63	36.09
1	22/04/2008	1573	Piper_elongatum	2.6	0.9	1.1	1	643615.8711	9492367.087	2539.757767	23.56	28.37
1	22/04/2008	1574	Parathesis_Ms	2.7	1.2	1.2	1.2	643615.6119	9492367.528	2539.84632	23.81	28.82
1	22/04/2008	1575	Solanum_Ms1	2.2	0.7	0.9	0.8	643616.5386	9492364.78	2540.143162	21.89	26.64
1	22/04/2008	1576	Solanum_Ms1	1.8	0.9	0.5	0.7	643615.9117	9492363.56	2540.473144	20.52	26.57
1	22/04/2008	1577	Solanum_Ms1	1.8	0.9	0.5	0.7	643615.9117	9492363.56	2540.473144	20.52	26.57
1	22/04/2008	1578	Solanum_Ms1	1.8	0.9	0.5	0.7	643615.9117	9492363.56	2540.473144	20.52	26.57
1	22/04/2008	1579	Miconia_firma	2.7	1	1.2	1.1	643615.3776	9492364.144	2540.096407	20.76	27.33
1	22/04/2008	1580	Meliosma_Ms2	3.6	2.7	2.7	2.7	643615.1742	9492365.152	2539.86458	21.53	28.01
1	22/04/2008	1581	Meliosma_Ms2	3.9	1.3	1.3	1.3	643615.7671	9492368.809	2540.290342	25.00	29.32
1	22/04/2008	1582	Drimys_Ms	4.1	2.3	2.3	2.3	643617.5494	9492370.445	2539.978257	27.30	28.60
1	22/04/2008	1583	Eugenia_Ms	5	4.9	4.2	4.55	643618.5049	9492371.455	2539.938732	28.66	28.28
1	22/04/2008	1584	Solanum_Ms1	2.4	1.9	1.5	1.7	643613.3096	9492370.898	2538.109635	25.58	32.50
1	22/04/2008	1585	Solanum_Ms1	2.4	1.9	1.5	1.7	643613.3096	9492370.898	2538.109635	25.58	32.50
1	22/04/2008	1586	Parathesis_Ms	2.4	2	1.7	1.85	643607.2425	9492371.594	2534.229809	23.15	38.10
1	22/04/2008	1587	Persea_Ms	8.2	5.7	5	5.35	643608.2673	9492374.863	2534.459777	26.49	38.85
1	22/04/2008	1588	Ruagea_glabra	5.2	3.6	3.7	3.65	643609.1227	9492376.149	2534.171626	28.03	38.75
1	22/04/2008	1589	Morus_insignis	6.9	7.1	6.5	6.8	643608.174	9492378.062	2533.419168	29.21	40.53
1	22/04/2008	1590	Persea_Ms	14.7	28.4	44	36.2	643601.9819	9492392.694	2528.181977	38.79	53.21
1	22/04/2008	1591	Oreopanax_raimondii	10.8	11.2	19.2	15.2	643603.9554	9492379.551	2530.818734	28.39	44.92
1	22/04/2008	1592	Eugenia_Ms	4	3.1	3.3	3.2	643603.6693	9492373.76	2532.209382	23.23	42.28
1	22/04/2008	1593	Meliosma_Ms2	3.4	4.4	3.7	4.05	643604.2688	9492375.508	2532.238307	25.05	42.63
1	22/04/2008	1594	Solanum_Ms1	2.3	0.9	1	0.95	643603.6677	9492369.984	2532.33333	19.96	40.39
1	22/04/2008	1595	Solanum_Ms1	2.3	0.9	1	0.95	643603.6677	9492369.984	2532.33333	19.96	40.39
1	22/04/2008	1596	Solanum_Ms1	2.3	0.9	1	0.95	643603.6677	9492369.984	2532.33333	19.96	40.39
1	22/04/2008	1597	Solanum_Ms1	2.3	0.9	1	0.95	643603.6677	9492369.984	2532.33333	19.96	40.39
1	22/04/2008	1598	Solanum_Ms1	2.3	0.9	1	0.95	643603.6677	9492369.984	2532.33333	19.96	40.39
1	22/04/2008	1599	Solanum_Ms1	2.3	0.9	1	0.95	643603.6677	9492369.984	2532.33333	19.96	40.39
1	22/04/2008	1600	Solanum_Ms1	2.3	0.9	1	0.95	643603.6677	9492369.984	2532.33333	19.96	40.39
1	22/04/2008	1601	Solanum_Ms1	2.3	0.9	1	0.95	643603.6677	9492369.984	2532.33333	19.96	40.39
1	22/04/2008	1602	Parathesis_Ms	2.4	1.1	1	1.05	643605.5857	9492369.245	2533.537718	20.28	38.36
1	22/04/2008	1603	Parathesis_Ms	2.9	1.4	1.6	1.5	643605.352	9492369.478	2533.544697	20.37	38.68
1	22/04/2008	1604	Parathesis_Ms	1.8	0.9	0.9	0.9	643604.8325	9492369.129	2533.629516	19.81	38.95
1	22/04/2008	1605	Solanum_Ms1	2.3	1.1	1	1.05	643606.1613	9492368.777	2534.108467	20.17	37.63
1	22/04/2008	1606	Oreopanax_raimondii	8.1	5.6	5.8	5.7	643618.5722	9492365.768	2541.220165	23.76	25.37
1	22/04/2008	1607	Ruagea_glabra	3	1.6	1.7	1.65	643617.5954	9492364.858	2540.991718	22.49	25.77
1	22/04/2008	1608	Parathesis_Ms	3.3	4.3	4.2	4.25	643617.6529	9492367.481	2542.082761	24.79	27.03
1	22/04/2008	1609	Parathesis_Ms	1.8	0.6	0.8	0.7	643617.0269	9492366.055	2541.601891	23.24	26.86
1	22/04/2008	1610	Solanum_Ms1	3.9	2	2.5	2.25	643618.2025	9492365.803	2541.77819	23.61	25.71
1	22/04/2008	1611	Solanum_Ms1	2.3	1.3	3	2.15	643618.8429	9492367.014	2542.473072	24.98	25.76
1	22/04/2008	1612	Solanum_Ms1	2.3	1.3	3	2.15	643618.8429	9492367.014	2542.473072	24.98	25.76
1	22/04/2008	1613	Solanum_Ms1	2.3	1.3	3	2.15	643618.8429	9492367.014	2542.473072	24.98	25.76
1	22/04/2008	1614	Solanum_Ms1	2.3	1.3	3	2.15	643618.8429	9492367.014	2542.473072	24.98	25.76
1	22/04/2008	1615	Solanum_Ms1	2.3	1.3	3	2.15	643618.8429	9492367.014	2542.473072	24.98	25.76
1	22/04/2008	1616	Solanum_Ms1	2.3	1.3	3	2.15	643618.8429	9492367.014	2542.473072	24.98	25.76
1	22/04/2008	1617	Solanum_Ms1	2.3	1.3	3	2.15	643618.8429	9492367.014	2542.473072	24.98	25.76
1	22/04/2008	1618	Solanum_Ms1	2.3	1.3	3	2.15	643618.8429	9492367.014	2542.473072	24.98	25.76
1	22/04/2008	1619	Solanum_Ms1	2.3	1.3	3	2.15	643618.8429	9492367.014	2542.473072	24.98	25.76
1	22/04/2008	1620	Solanum_Ms1	2.3	1.3	3	2.15	643618.8429	9492367.014	2542.473072	24.98	25.76
1	22/04/2008	1621	Solanum_Ms1	2.3	1.3	3	2.15	643618.8429	9492367.014	2542.473072	24.98	25.76
1	22/04/2008	1622	Solanum_Ms1	2.3	1.3	3	2.15	643618.8429	9492367.014	2542.473072	24.98	25.76
1	22/04/2008	1623	Solanum_Ms1	2.3	1.3	3	2.15	643618.8429	9492367.014	2542.473072	24.98	25.76
1	22/04/2008	1624	Solanum_Ms1	2.3	1.3	3	2.15	643618.8429	9492367.014	2542.473072	24.98	25.76
1	22/04/2008	1625	Solanum_Ms1	2.3	1.3	3	2.15	643618.8429	9492367.014	2542.473072	24.98	25.76
1	22/04/2008	1626	Solanum_Ms1	2.3	1.3	3	2.15	643618.8429	9492367.014	2542.473072	24.98	25.76
1	22/04/2008	1627	Piper_elongatum	5.2	3.6	6.7	5.15	643619.4829	9492370.252	2541.705033	28.10	26.83
1	22/04/2008	1628	Piper_elongatum	5.2	3.6	6.7	5.15	643619.4829	9492370.252	2541.705033	28.10	26.83
1	22/04/2008	1629	Piper_elongatum	5.2	3.6	6.7	5.15	643619.4829	9492370.252	2541.705033	28.10	26.83
1	22/04/2008	1630	Piper_elongatum	5.2	3.6	6.7	5.15	643619.4829	9492370.252	2541.705033	28.10	26.83
1	22/04/2008	1631	Piper_elongatum	5.2	3.6	6.7	5.15	643619.4829	9492370.252	2541.705033	28.10	26.83
1	22/04/2008	1632	Piper_elongatum	5.2	3.6	6.7	5.15	643619.4829	9492370.252	2541.705033	28.10	26.83
1	22/04/2008	1633	Ruagea_glabra	7	7.2	5.5	6.35	643622.9933	9492365.966	2543.186584	26.15	21.64
1	22/04/2008	1634	Ruagea_glabra	2.7	2.4	1.5	1.95	643621.1899	9492364.976	2542.853946	24.39	22.71
1	22/04/2008	1635	Solanum_Ms1	2.3	1.5	0.6	1.05	643621.1085	9492365.687	2543.036595	24.96	23.14
1	22/04/2008	1636	Solanum_Ms1	2.3	1.5	0.6	1.05	643621.1085	9492365.687	2543.036595	24.96	23.14
1	22/04/2008	1637	Solanum_Ms1	1.7	0.8	0.9	0.85	643621.423	9492367.215	2542.715088	26.44	23.63
1	22/04/2008	1638	Solanum_Ms1	1.7	0.8	0.9	0.85	643621.423	9492367.215	2542.715088	26.44	23.63
1	22/04/2008	1639	Solanum_Ms1	1.7	0.8	0.9	0.85	643621.423	9492367.215	2542.715088	26.44	23.63
1	22/04/2008	1640	Solanum_Ms1	1.7	0.8	0.9	0.85	643621.423	9492367.215	2542.715088	26.44	23.63
1	22/04/2008	1641	Solanum_Ms1	1.7	0.8	0.9	0.85	643621.423	9492367.215	2542.715088	26.44	23.63
1	22/04/2008	1642	Solanum_Ms1	1.7	0.8	0.9	0.85	643621.423	9492367.215	2542.715088	26.44	23.63
1	22/04/2008	1643	Solanum_Ms1	1.7	0.8	0.9	0.85	643621.423	9492367.215	2542.715088	26.44	23.63
1	22/04/2008	1644	Solanum_Ms1	1.7	0.8	0.9	0.85	643621.423	9492367.215	2542.715088	26.44	23.63
1	22/04/2008	1645	Drimys_Ms	4.6	4.6	4.6	4.6	643623.8054	9492367.362	2544.972707	27.76	21.64
1	22/04/2008	1646	Drimys_Ms	13.7	24.3	28.7	26.5	643632.1878	9492373.892	2547.817801	37.61	17.64
1	22/04/2008	1647	Drimys_Ms	11.3	22.7	27.5	25.1	643630.0107	9492375.104	2548.206048	37.57	20.14
1	22/04/2008	1648	Ruagea_glabra	6.8	9.9	14.4	12.15	643626.1165	9492368.667	2546.227216	30.05	20.29
1	22/04/2008	1649	Oreopanax_raimondii	9.3	10.5	14.5	12.5	643626.2168	9492368.53	2546.19596	29.98	20.14
1	22/04/2008	1650	Parathesis_Ms	5.4	6.7	6.8	6.75	643624.3378	9492366.297	2545.196787	27.11	20.65
1	22/04/2008	1651	Delostoma_integrifolium	18.5	55.06761031	55.06761031	55.06761031	643624.3822	9492365.286	2544.929971	26.25	20.10
1	22/04/2008	1652	Solanum_Ms1	3	1.6	1.9	1.75	643621.5746	9492362.414	2544.193409	22.36	21.10
1	22/04/2008	1653	Persea_Ms	2.5	1.2	1.2	1.2	643620.2716	9492362.682	2543.418377	21.94	22.36
1	22/04/2008	1654	Critoniopsis_sevillana	9.8	10.6	15.4	13	643624.9493	9492364.812	2546.007901	26.12	19.37
1	22/04/2008	1655	Piper_elongatum	4.3	3.2	3.4	3.3	643620.7821	9492361.743	2543.584691	21.38	21.45
1	22/04/2008	1656	Piper_elongatum	2.3	6	5.6	5.8	643620.9927	9492361.97	2544.042213	21.69	21.38
1	22/04/2008	1657	Piper_elongatum	3	1.9	2	1.95	643621.8225	9492360.162	2544.32554	20.53	19.76
1	22/04/2008	1658	Ruagea_glabra	5	2.4	2.2	2.3	643620.0309	9492360.549	2544.046225	19.97	21.50
1	22/04/2008	1659	Solanum_Ms1	2.7	1.5	1.7	1.6	643619.3346	9492357.316	2544.256649	16.83	20.49
1	22/04/2008	1660	Ruagea_glabra	8.3	15.7	12.3	14	643625.0742	9492356.687	2547.379114	19.15	15.20
1	22/04/2008	1661	Ruagea_glabra	4.1	3.9	4.2	4.05	643620.491	9492356.36	2545.165811	16.58	19.01
1	22/04/2008	1662	Ruagea_glabra	4.5	4.5	4	4.25	643620.3657	9492356.524	2545.054163	16.66	19.20
1	22/04/2008	1663	Ruagea_glabra	5.9	4.6	4.9	4.75	643620.492	9492356.442	2545.19105	16.65	19.05
1	22/04/2008	1664	Solanum_Ms1	2.2	1.8	1.3	1.55	643620.4664	9492356.772	2545.407236	16.92	19.24
1	22/04/2008	1665	Solanum_Ms1	2.2	1.8	1.3	1.55	643620.4664	9492356.772	2545.407236	16.92	19.24
1	22/04/2008	1666	Solanum_Ms1	2.2	1.8	1.3	1.55	643620.4664	9492356.772	2545.407236	16.92	19.24
1	22/04/2008	1667	Solanum_Ms1	2.2	1.8	1.3	1.55	643620.4664	9492356.772	2545.407236	16.92	19.24
1	22/04/2008	1668	Solanum_Ms1	2.2	1.8	1.3	1.55	643620.4664	9492356.772	2545.407236	16.92	19.24
1	22/04/2008	1669	Solanum_Ms1	2.2	1.8	1.3	1.55	643620.4664	9492356.772	2545.407236	16.92	19.24
1	22/04/2008	1670	Solanum_Ms1	2.2	1.8	1.3	1.55	643620.4664	9492356.772	2545.407236	16.92	19.24
1	22/04/2008	1671	Solanum_Ms1	2.2	1.8	1.3	1.55	643620.4664	9492356.772	2545.407236	16.92	19.24
1	22/04/2008	1672	Solanum_Ms1	2.2	1.8	1.3	1.55	643620.4664	9492356.772	2545.407236	16.92	19.24
1	22/04/2008	1673	Solanum_Ms1	2.2	1.8	1.3	1.55	643620.4664	9492356.772	2545.407236	16.92	19.24
1	22/04/2008	1674	Solanum_Ms1	2.2	1.8	1.3	1.55	643620.4664	9492356.772	2545.407236	16.92	19.24
1	22/04/2008	1675	Solanum_Ms1	2.2	1.8	1.3	1.55	643620.4664	9492356.772	2545.407236	16.92	19.24
1	22/04/2008	1676	Oreopanax_raimondii	18.3	15.4	23	19.2	643629.3036	9492351.543	2551.402773	16.81	8.97
1	22/04/2008	1677	Critoniopsis_sevillana	10.7	15.2	13.4	14.3	643626.5161	9492353.988	2550.13016	17.53	12.60
1	22/04/2008	1678	Critoniopsis_sevillana	12.9	16.4	16.5	16.45	643627.3346	9492353.271	2550.851319	17.32	11.54
1	22/04/2008	1679	Critoniopsis_sevillana	8	13.1	12.4	12.75	643624.8116	9492353.636	2549.548053	16.38	13.91
1	22/04/2008	1680	Parathesis_Ms	3.1	4.1	3.4	3.75	643620.9245	9492353.414	2546.821445	14.24	17.16
1	22/04/2008	1681	Morus_insignis	7.4	26.7	23.6	25.15	643594.489	9492384.982	2516.554042	28.36	55.84
1	22/04/2008	1682	Piper_elongatum	3.6	3.1	3.2	3.15	643605.6067	9492383.606	2521.271862	32.73	45.52
1	22/04/2008	1683	Eugenia_Ms	6.5	8.7	12.6	10.65	643602.5822	9492379.704	2520.979425	27.84	46.19
1	22/04/2008	1684	Morus_insignis	2.8	1.4	2.5	1.95	643607.5426	9492378.333	2523.492127	29.13	41.21
1	22/04/2008	1685	Miconia_firma	3.4	1.5	1.5	1.5	643608.0541	9492376.983	2524.193	28.22	40.09
1	22/04/2008	1686	Miconia_firma	2.5	1.1	1	1.05	643608.7822	9492381.438	2523.204188	32.44	41.69
1	22/04/2008	1687	Meliosma_Ms2	3.3	2.2	2.1	2.15	643609.2112	9492384.315	2522.399041	35.15	42.75
1	22/04/2008	1688	Solanum_Ms1	2.7	2	0.9	1.45	643607.5798	9492389.602	2521.843302	38.91	46.81
1	22/04/2008	1689	Solanum_Ms1	2.7	2	0.9	1.45	643607.5798	9492389.602	2521.843302	38.91	46.81
1	22/04/2008	1690	Solanum_Ms1	2.7	2	0.9	1.45	643607.5798	9492389.602	2521.843302	38.91	46.81
1	22/04/2008	1691	Solanum_Ms1	2.7	2	0.9	1.45	643607.5798	9492389.602	2521.843302	38.91	46.81
1	22/04/2008	1692	Solanum_Ms1	2.7	2	0.9	1.45	643607.5798	9492389.602	2521.843302	38.91	46.81
1	22/04/2008	1693	Solanum_Ms1	2.7	2	0.9	1.45	643607.5798	9492389.602	2521.843302	38.91	46.81
1	22/04/2008	1694	Solanum_Ms1	2.7	2	0.9	1.45	643607.5798	9492389.602	2521.843302	38.91	46.81
1	22/04/2008	1695	Solanum_Ms1	2.7	2	0.9	1.45	643607.5798	9492389.602	2521.843302	38.91	46.81
1	22/04/2008	1696	Solanum_Ms1	2.4	0.4	1	0.7	643608.0352	9492391.628	2522.230671	40.89	47.43
1	22/04/2008	1697	Solanum_Ms1	2.4	0.4	1	0.7	643608.0352	9492391.628	2522.230671	40.89	47.43
1	22/04/2008	1698	Solanum_Ms1	2.4	0.4	1	0.7	643608.0352	9492391.628	2522.230671	40.89	47.43
1	22/04/2008	1699	Solanum_Ms1	2.4	0.4	1	0.7	643608.0352	9492391.628	2522.230671	40.89	47.43
1	22/04/2008	1700	Critoniopsis_sevillana	1.7	0.5	0.5	0.5	643610.466	9492388.836	2523.105749	39.69	43.93
1	22/04/2008	1701	Solanum_Ms1	1.8	0.9	0.6	0.75	643610.4362	9492391.293	2523.531682	41.80	45.18
1	22/04/2008	1702	Solanum_Ms1	1.8	0.9	0.6	0.75	643610.4362	9492391.293	2523.531682	41.80	45.18
1	22/04/2008	1703	Solanum_Ms1	1.8	0.9	0.6	0.75	643610.4362	9492391.293	2523.531682	41.80	45.18
1	22/04/2008	1704	Solanum_Ms1	1.8	0.9	0.6	0.75	643610.4362	9492391.293	2523.531682	41.80	45.18
1	22/04/2008	1705	Meliosma_Ms2	16.4	13.8	17.9	15.85	643611.2722	9492401.072	2525.447927	50.69	49.35
1	22/04/2008	1706	Parathesis_Ms	3.5	1.6	1.7	1.65	643610.2301	9492394.894	2524.99151	44.82	47.16
1	22/04/2008	1707	Parathesis_Ms	5	4.4	4.2	4.3	643609.8773	9492396.117	2525.121442	45.70	48.08
1	22/04/2008	1708	Parathesis_Ms	3.1	3.8	3.9	3.85	643609.7669	9492395.702	2524.933442	45.29	47.97
1	22/04/2008	1709	Solanum_Ms1	2.3	1.2	1	1.1	643608.17	9492397.036	2524.369579	45.64	50.02
1	22/04/2008	1710	Solanum_Ms1	2.3	1.2	1	1.1	643608.17	9492397.036	2524.369579	45.64	50.02
1	22/04/2008	1711	Solanum_Ms1	2.3	1.2	1	1.1	643608.17	9492397.036	2524.369579	45.64	50.02
1	22/04/2008	1712	Solanum_Ms1	2.3	1.2	1	1.1	643608.17	9492397.036	2524.369579	45.64	50.02
1	22/04/2008	1713	Solanum_Ms1	2.3	1.2	1	1.1	643608.17	9492397.036	2524.369579	45.64	50.02
1	22/04/2008	1714	Solanum_Ms1	2.3	1.2	1	1.1	643608.17	9492397.036	2524.369579	45.64	50.02
1	22/04/2008	1715	Solanum_Ms1	2.3	1.2	1	1.1	643608.17	9492397.036	2524.369579	45.64	50.02
1	22/04/2008	1716	Solanum_Ms1	2.3	1.2	1	1.1	643608.17	9492397.036	2524.369579	45.64	50.02
1	22/04/2008	1717	Solanum_Ms1	2.3	1.2	1	1.1	643608.17	9492397.036	2524.369579	45.64	50.02
1	22/04/2008	1718	Solanum_Ms1	2.3	1.2	1	1.1	643608.17	9492397.036	2524.369579	45.64	50.02
1	22/04/2008	1719	Ruagea_glabra	2.6	0.8	0.8	0.8	643607.0674	9492397.929	2523.445588	45.86	51.42
1	22/04/2008	1720	Ruagea_glabra	2	0.9	1	0.95	643606.9156	9492397.975	2523.444116	45.83	51.57
1	22/04/2008	1721	Ruagea_glabra	2.8	1.5	1.5	1.5	643606.7005	9492398.313	2523.398026	46.01	51.93
1	22/04/2008	1722	Ruagea_glabra	2.8	1.2	1	1.1	643606.5814	9492398.187	2523.51572	45.84	51.97
1	22/04/2008	1723	Ruagea_glabra	2.7	1.2	1.2	1.2	643605.8255	9492398.253	2523.238497	45.52	52.66
1	22/04/2008	1724	Delostoma_integrifolium	3.2	2	1.9	1.95	643607.8294	9492394.584	2523.335288	43.35	49.09
1	22/04/2008	1725	Parathesis_Ms	3.5	2.6	2.5	2.55	643607.715	9492394.046	2523.163093	42.83	48.92
1	22/04/2008	1726	Parathesis_Ms	4.6	5.4	5	5.2	643608.7251	9492399.948	2524.736522	48.44	50.99
1	22/04/2008	1727	Solanum_Ms1	2	0.5	0.5	0.5	643607.72	9492398.283	2524.448041	46.50	51.03
1	22/04/2008	1728	Solanum_Ms1	2	0.5	0.5	0.5	643607.72	9492398.283	2524.448041	46.50	51.03
1	22/04/2008	1729	Solanum_Ms1	2	0.5	0.5	0.5	643607.72	9492398.283	2524.448041	46.50	51.03
1	22/04/2008	1730	Solanum_Ms1	2	0.5	0.5	0.5	643607.72	9492398.283	2524.448041	46.50	51.03
1	22/04/2008	1731	Solanum_Ms1	2	0.5	0.5	0.5	643607.72	9492398.283	2524.448041	46.50	51.03
1	22/04/2008	1732	Solanum_Ms1	2	0.5	0.5	0.5	643607.72	9492398.283	2524.448041	46.50	51.03
1	22/04/2008	1733	Solanum_Ms1	2	0.5	0.5	0.5	643607.72	9492398.283	2524.448041	46.50	51.03
1	22/04/2008	1734	Solanum_Ms1	2	0.5	0.5	0.5	643607.72	9492398.283	2524.448041	46.50	51.03
1	22/04/2008	1735	Solanum_Ms1	2	0.5	0.5	0.5	643607.72	9492398.283	2524.448041	46.50	51.03
1	22/04/2008	1736	Solanum_Ms1	3.5	1.6	0.6	1.1	643610.2569	9492397.959	2525.69486	47.49	48.67
1	22/04/2008	1737	Solanum_Ms1	3.5	1.6	0.6	1.1	643610.2569	9492397.959	2525.69486	47.49	48.67
1	22/04/2008	1738	Solanum_Ms1	3.5	1.6	0.6	1.1	643610.2569	9492397.959	2525.69486	47.49	48.67
1	22/04/2008	1739	Solanum_Ms1	3.5	1.6	0.6	1.1	643610.2569	9492397.959	2525.69486	47.49	48.67
1	22/04/2008	1740	Solanum_Ms1	3.5	1.6	0.6	1.1	643610.2569	9492397.959	2525.69486	47.49	48.67
1	22/04/2008	1741	Solanum_Ms1	3.5	1.6	0.6	1.1	643610.2569	9492397.959	2525.69486	47.49	48.67
1	22/04/2008	1742	Solanum_Ms1	3.5	1.6	0.6	1.1	643610.2569	9492397.959	2525.69486	47.49	48.67
1	22/04/2008	1743	Solanum_Ms1	3.5	1.6	0.6	1.1	643610.2569	9492397.959	2525.69486	47.49	48.67
1	22/04/2008	1744	Solanum_Ms1	3.5	1.6	0.6	1.1	643610.2569	9492397.959	2525.69486	47.49	48.67
1	22/04/2008	1745	Solanum_Ms1	3.5	1.6	0.6	1.1	643610.2569	9492397.959	2525.69486	47.49	48.67
1	22/04/2008	1746	Solanum_Ms1	3.5	1.6	0.6	1.1	643610.2569	9492397.959	2525.69486	47.49	48.67
1	22/04/2008	1747	Solanum_Ms1	3.5	1.6	0.6	1.1	643610.2569	9492397.959	2525.69486	47.49	48.67
1	22/04/2008	1748	Solanum_Ms1	3.5	1.6	0.6	1.1	643610.2569	9492397.959	2525.69486	47.49	48.67
1	22/04/2008	1749	Solanum_Ms1	3.5	1.6	0.6	1.1	643610.2569	9492397.959	2525.69486	47.49	48.67
1	22/04/2008	1750	Solanum_Ms1	3.5	1.6	0.6	1.1	643610.2569	9492397.959	2525.69486	47.49	48.67
1	22/04/2008	1751	Piper_elongatum	2.4	2.2	1.2	1.7	643613.3108	9492399.444	2527.700373	50.30	46.77
1	22/04/2008	1752	Piper_elongatum	2.4	2.2	1.2	1.7	643613.3108	9492399.444	2527.700373	50.30	46.77
1	22/04/2008	1753	Piper_elongatum	2.4	2.2	1.2	1.7	643613.3108	9492399.444	2527.700373	50.30	46.77
1	22/04/2008	1754	Piper_elongatum	2.4	2.2	1.2	1.7	643613.3108	9492399.444	2527.700373	50.30	46.77
1	22/04/2008	1755	Piper_elongatum	2.4	2.2	1.2	1.7	643613.3108	9492399.444	2527.700373	50.30	46.77
1	22/04/2008	1756	Piper_elongatum	2.4	2.2	1.2	1.7	643613.3108	9492399.444	2527.700373	50.30	46.77
1	22/04/2008	1757	Meliosma_Ms2	2	1.2	1.3	1.25	643613.7856	9492399.473	2527.484327	50.56	46.37
1	22/04/2008	1758	Solanum_Ms1	1.9	0.5	0.5	0.5	643612.7846	9492397.34	2527.236775	48.21	46.17
1	22/04/2008	1759	Solanum_Ms1	1.9	0.5	0.5	0.5	643612.7846	9492397.34	2527.236775	48.21	46.17
1	22/04/2008	1760	Solanum_Ms1	1.9	0.5	0.5	0.5	643612.7846	9492397.34	2527.236775	48.21	46.17
1	22/04/2008	1761	Solanum_Ms1	1.9	0.5	0.5	0.5	643612.7846	9492397.34	2527.236775	48.21	46.17
1	22/04/2008	1762	Ruagea_glabra	3.5	1.6	1.5	1.55	643614.0929	9492397.59	2527.367235	49.08	45.16
1	22/04/2008	1763	Solanum_Ms1	3.5	1.9	1.6	1.75	643614.3802	9492398.127	2527.476766	49.69	45.18
1	22/04/2008	1764	Solanum_Ms1	3.5	1.9	1.6	1.75	643614.3802	9492398.127	2527.476766	49.69	45.18
1	22/04/2008	1765	Solanum_Ms1	3.5	1.9	1.6	1.75	643614.3802	9492398.127	2527.476766	49.69	45.18
1	22/04/2008	1766	Solanum_Ms1	3.5	1.9	1.6	1.75	643614.3802	9492398.127	2527.476766	49.69	45.18
1	22/04/2008	1767	Parathesis_Ms	2.6	1.2	1.2	1.2	643614.3619	9492397.523	2527.429195	49.16	44.90
1	22/04/2008	1768	Oreopanax_raimondii	1.7	2.4	2.3	2.35	643613.9011	9492395.414	2526.488967	47.10	44.24
1	22/04/2008	1769	Solanum_Ms1	2.2	0.8	0.9	0.85	643611.8649	9492395.483	2525.799583	46.14	46.04
1	22/04/2008	1770	Myrsine_latifolia	4.7	3.8	3.4	3.6	643613.6073	9492394.802	2525.86204	46.43	44.19
1	22/04/2008	1771	Myrsine_latifolia	4.4	2.8	2.5	2.65	643613.7165	9492394.369	2525.86844	46.11	43.88
1	22/04/2008	1772	Ruagea_glabra	7.1	7.9	7.8	7.85	643613.4443	9492396.074	2525.555762	47.45	44.97
1	22/04/2008	1773	Morus_insignis	9.3	11.3	12.4	11.85	643615.5225	9492397.07	2526.279862	49.35	43.67
1	22/04/2008	1774	Drimys_Ms	7.8	5.7	5.4	5.55	643613.0773	9492393.264	2524.951203	44.83	43.88
1	22/04/2008	1775	Solanum_Ms1	6.3	3.9	4	3.95	643614.212	9492391.638	2525.428844	43.99	42.09
1	23/04/2008	1776	Solanum_Ms1	2.5	2.1	1.1	1.6	643613.9465	9492389.577	2525.178183	42.07	41.29
1	23/04/2008	1777	Solanum_Ms1	2.5	2.1	1.1	1.6	643613.9465	9492389.577	2525.178183	42.07	41.29
1	23/04/2008	1778	Solanum_Ms1	2.5	2.1	1.1	1.6	643613.9465	9492389.577	2525.178183	42.07	41.29
1	23/04/2008	1779	Solanum_Ms1	2.5	2.1	1.1	1.6	643613.9465	9492389.577	2525.178183	42.07	41.29
1	23/04/2008	1780	Solanum_Ms1	2.5	2.1	1.1	1.6	643613.9465	9492389.577	2525.178183	42.07	41.29
1	23/04/2008	1781	Solanum_Ms1	2.5	2.1	1.1	1.6	643613.9465	9492389.577	2525.178183	42.07	41.29
1	23/04/2008	1782	Solanum_Ms1	2.5	2.1	1.1	1.6	643613.9465	9492389.577	2525.178183	42.07	41.29
1	23/04/2008	1783	Solanum_Ms1	2.3	1.4	0.9	1.15	643615.3509	9492391.861	2526.385974	44.75	41.21
1	23/04/2008	1784	Solanum_Ms1	2.3	1.4	0.9	1.15	643615.3509	9492391.861	2526.385974	44.75	41.21
1	23/04/2008	1785	Solanum_Ms1	2.3	1.4	0.9	1.15	643615.3509	9492391.861	2526.385974	44.75	41.21
1	23/04/2008	1786	Solanum_Ms1	2.3	1.4	0.9	1.15	643615.3509	9492391.861	2526.385974	44.75	41.21
1	23/04/2008	1787	Solanum_Ms1	2.3	1.4	0.9	1.15	643615.3509	9492391.861	2526.385974	44.75	41.21
1	23/04/2008	1788	Piper_elongatum	2.5	1.4	1.4	1.4	643615.5927	9492392.519	2526.605686	45.44	41.33
1	23/04/2008	1789	Solanum_Ms1	2	0.7	0.7	0.7	643615.9276	9492388.454	2526.122772	42.09	39.01
1	23/04/2008	1790	Solanum_Ms1	2	0.7	0.7	0.7	643615.9276	9492388.454	2526.122772	42.09	39.01
1	23/04/2008	1791	Solanum_Ms1	2	0.7	0.7	0.7	643615.9276	9492388.454	2526.122772	42.09	39.01
1	23/04/2008	1792	Miconia_firma	4.2	2.1	1.9	2	643616.814	9492388.36	2526.579062	42.45	38.19
1	23/04/2008	1793	Solanum_Ms1	2.4	0.9	1	0.95	643616.5391	9492387.905	2526.369898	41.92	38.20
1	23/04/2008	1794	Solanum_Ms1	2.4	0.9	1	0.95	643616.5391	9492387.905	2526.369898	41.92	38.20
1	23/04/2008	1795	Solanum_Ms1	2.4	0.9	1	0.95	643616.5391	9492387.905	2526.369898	41.92	38.20
1	23/04/2008	1796	Solanum_Ms1	2.4	0.9	1	0.95	643616.5391	9492387.905	2526.369898	41.92	38.20
1	23/04/2008	1797	Solanum_Ms1	2.4	0.9	1	0.95	643616.5391	9492387.905	2526.369898	41.92	38.20
1	23/04/2008	1798	Solanum_Ms1	2.4	0.9	1	0.95	643616.5391	9492387.905	2526.369898	41.92	38.20
1	23/04/2008	1799	Solanum_Ms1	2.4	0.9	1	0.95	643616.5391	9492387.905	2526.369898	41.92	38.20
1	23/04/2008	1800	Solanum_Ms1	2.5	0.9	1.2	1.05	643617.6149	9492386.819	2526.502403	41.52	36.73
1	23/04/2008	1801	Solanum_Ms1	2.5	0.9	1.2	1.05	643617.6149	9492386.819	2526.502403	41.52	36.73
1	23/04/2008	1802	Solanum_Ms1	2.5	0.9	1.2	1.05	643617.6149	9492386.819	2526.502403	41.52	36.73
1	23/04/2008	1803	Piper_elongatum	3.4	2.3	2.6	2.45	643618.4776	9492390.439	2527.275602	45.08	37.79
1	23/04/2008	1804	Piper_elongatum	3.4	2.3	2.6	2.45	643618.4776	9492390.439	2527.275602	45.08	37.79
1	23/04/2008	1805	Piper_elongatum	3.4	2.3	2.6	2.45	643618.4776	9492390.439	2527.275602	45.08	37.79
1	23/04/2008	1806	Parathesis_Ms	3.8	2.6	2.8	2.7	643615.6932	9492394.178	2527.339487	46.93	42.07
1	23/04/2008	1807	Morus_insignis	7	11.4	12.6	12	643617.0541	9492402.365	2529.557365	54.70	44.99
1	23/04/2008	1808	Morus_insignis	6.4	6.6	8.5	7.55	643616.8817	9492400.805	2529.439449	53.26	44.36
1	23/04/2008	1809	Morus_insignis	4	9	7.6	8.3	643617.0959	9492401.393	2529.373398	53.88	44.47
1	23/04/2008	1810	Ruagea_glabra	6.7	9	7.6	8.3	643617.2512	9492401.3	2529.502483	53.88	44.28
1	23/04/2008	1811	Miconia_denticulata	2.9	1.2	1.2	1.2	643616.5136	9492398.458	2528.810918	51.05	43.50
1	23/04/2008	1812	Solanum_Ms1	2.6	0.5	0.9	0.7	643615.7334	9492400.031	2528.714124	52.02	44.96
1	23/04/2008	1813	Solanum_Ms1	2.6	0.5	0.9	0.7	643615.7334	9492400.031	2528.714124	52.02	44.96
1	23/04/2008	1814	Solanum_Ms1	2.6	0.5	0.9	0.7	643615.7334	9492400.031	2528.714124	52.02	44.96
1	23/04/2008	1815	Solanum_Ms1	2.6	0.5	0.9	0.7	643615.7334	9492400.031	2528.714124	52.02	44.96
1	23/04/2008	1816	Solanum_Ms1	2.6	0.5	0.9	0.7	643615.7334	9492400.031	2528.714124	52.02	44.96
1	23/04/2008	1817	Solanum_Ms1	2.6	0.5	0.9	0.7	643615.7334	9492400.031	2528.714124	52.02	44.96
1	23/04/2008	1818	Solanum_Ms1	2.6	0.5	0.9	0.7	643615.7334	9492400.031	2528.714124	52.02	44.96
1	23/04/2008	1819	Solanum_Ms1	2.6	0.5	0.9	0.7	643615.7334	9492400.031	2528.714124	52.02	44.96
1	23/04/2008	1820	Solanum_Ms1	2.6	0.5	0.9	0.7	643615.7334	9492400.031	2528.714124	52.02	44.96
1	23/04/2008	1821	Solanum_Ms1	2.6	0.5	0.9	0.7	643615.7334	9492400.031	2528.714124	52.02	44.96
1	23/04/2008	1822	Parathesis_Ms	3.2	1.6	1.6	1.6	643614.9149	9492399.517	2528.22215	51.16	45.42
1	23/04/2008	1823	Meliosma_Ms2	12.5	36.2	36	36.1	643624.6378	9492416.429	2535.297164	70.67	45.45
1	23/04/2008	1824	Meliosma_Ms2	9.1	48	43	45.5	643617.8448	9492423.907	2536.542239	73.75	55.07
1	23/04/2008	1825	Meliosma_Ms2	10.1	19.9	24.3	22.1	643622.2918	9492410.902	2534.058555	64.71	44.72
1	23/04/2008	1826	Meliosma_Ms2	9.4	10.2	7.4	8.8	643620.0843	9492405.143	2531.649827	58.62	43.75
1	23/04/2008	1827	Solanum_Ms1	5.4	1.4	1.5	1.45	643617.9362	9492399.782	2529.856004	52.90	42.93
1	23/04/2008	1828	Miconia_firma	3.6	1.6	1.6	1.6	643616.3886	9492400.433	2529.392715	52.69	44.60
1	23/04/2008	1829	Solanum_Ms1	2.2	1.4	1.5	1.45	643619.0782	9492397.435	2530.88411	51.44	40.77
1	23/04/2008	1830	Solanum_Ms1	2.2	1.4	1.5	1.45	643619.0782	9492397.435	2530.88411	51.44	40.77
1	23/04/2008	1831	Solanum_Ms1	2.2	1.4	1.5	1.45	643619.0782	9492397.435	2530.88411	51.44	40.77
1	23/04/2008	1832	Solanum_Ms1	2.2	1.4	1.5	1.45	643619.0782	9492397.435	2530.88411	51.44	40.77
1	23/04/2008	1833	Solanum_Ms1	2.2	1.4	1.5	1.45	643619.0782	9492397.435	2530.88411	51.44	40.77
1	23/04/2008	1834	Solanum_Ms1	2.2	1.4	1.5	1.45	643619.0782	9492397.435	2530.88411	51.44	40.77
1	23/04/2008	1835	Solanum_Ms1	2.2	1.4	1.5	1.45	643619.0782	9492397.435	2530.88411	51.44	40.77
1	23/04/2008	1836	Solanum_Ms1	2.2	1.4	1.5	1.45	643619.0782	9492397.435	2530.88411	51.44	40.77
1	23/04/2008	1837	Solanum_Ms1	2.2	1.4	1.5	1.45	643619.0782	9492397.435	2530.88411	51.44	40.77
1	23/04/2008	1838	Solanum_Ms1	2.2	1.4	1.5	1.45	643619.0782	9492397.435	2530.88411	51.44	40.77
1	23/04/2008	1839	Oreopanax_raimondii	7.2	7.4	6.2	6.8	643622.0058	9492398.289	2532.211073	53.65	38.66
1	23/04/2008	1840	Piper_elongatum	3.8	2.6	5	3.8	643620.2171	9492396.382	2530.262209	51.10	39.26
1	23/04/2008	1841	Piper_elongatum	3.8	2.6	5	3.8	643620.2171	9492396.382	2530.262209	51.10	39.26
1	23/04/2008	1842	Piper_elongatum	3.8	2.6	5	3.8	643620.2171	9492396.382	2530.262209	51.10	39.26
1	23/04/2008	1843	Parathesis_Ms	2.3	1.4	1.6	1.5	643621.2889	9492396.522	2531.445426	51.76	38.40
1	23/04/2008	1844	Iochroma_squamosum	10.7	13.9	12.1	13	643625.9262	9492399.176	2533.79234	56.37	35.71
1	23/04/2008	1845	Solanum_Ms1	2.9	1.9	1.3	1.6	643622.0006	9492398.579	2532.265323	53.89	38.81
1	23/04/2008	1846	Solanum_Ms1	2.9	1.9	1.3	1.6	643622.0006	9492398.579	2532.265323	53.89	38.81
1	23/04/2008	1847	Solanum_Ms1	2.9	1.9	1.3	1.6	643622.0006	9492398.579	2532.265323	53.89	38.81
1	23/04/2008	1848	Piper_elongatum	3.3	6.7	2.6	4.65	643622.2309	9492402.382	2533.537448	57.30	40.51
1	23/04/2008	1849	Piper_elongatum	3.3	6.7	2.6	4.65	643622.2309	9492402.382	2533.537448	57.30	40.51
1	23/04/2008	1850	Piper_elongatum	3.3	6.7	2.6	4.65	643622.2309	9492402.382	2533.537448	57.30	40.51
1	23/04/2008	1851	Piper_elongatum	3.3	6.7	2.6	4.65	643622.2309	9492402.382	2533.537448	57.30	40.51
1	23/04/2008	1852	Piper_elongatum	3.3	6.7	2.6	4.65	643622.2309	9492402.382	2533.537448	57.30	40.51
1	23/04/2008	1853	Piper_elongatum	3.3	6.7	2.6	4.65	643622.2309	9492402.382	2533.537448	57.30	40.51
1	23/04/2008	1854	Piper_elongatum	4.2	3.7	4.7	4.2	643620.7627	9492404.047	2531.786126	58.01	42.62
1	23/04/2008	1855	Piper_elongatum	4.2	3.7	4.7	4.2	643620.7627	9492404.047	2531.786126	58.01	42.62
1	23/04/2008	1856	Piper_elongatum	4.2	3.7	4.7	4.2	643620.7627	9492404.047	2531.786126	58.01	42.62
1	23/04/2008	1857	Piper_elongatum	4.2	3.7	4.7	4.2	643620.7627	9492404.047	2531.786126	58.01	42.62
1	23/04/2008	1858	Miconia_firma	2.4	0.6	0.7	0.65	643618.9798	9492402.126	2530.86436	55.46	43.20
1	23/04/2008	1859	Miconia_firma	3.5	1.9	1.9	1.9	643619.0151	9492402.684	2531.052041	55.96	43.45
1	23/04/2008	1860	Miconia_firma	4.4	5.4	5.1	5.25	643619.3291	9492405.02	2531.978283	58.14	44.35
1	23/04/2008	1861	Myrcianthes_discolor	4.8	4	4.2	4.1	643621.7568	9492405.567	2531.916453	59.82	42.52
1	23/04/2008	1862	Myrcianthes_discolor	3.7	2.3	2.1	2.2	643621.7798	9492404.156	2532.099428	58.61	41.79
1	23/04/2008	1863	Myrcianthes_discolor	2.3	1.1	1.3	1.2	643621.9628	9492403.592	2531.436126	58.22	41.35
1	23/04/2008	1864	Myrcianthes_discolor	3.6	2.2	2.6	2.4	643619.5875	9492405.083	2530.941539	58.32	44.15
1	23/04/2008	1865	Iochroma_squamosum	3.5	9.4	8.9	9.15	643620.1275	9492408.993	2532.119553	61.98	45.64
1	23/04/2008	1866	Drimys_Ms	7	16.5	17.5	17	643617.4433	9492412.731	2530.963497	63.87	49.83
1	23/04/2008	1867	Drimys_Ms	5	5.6	6.5	6.05	643616.6931	9492406.758	2529.649907	58.32	47.50
1	23/04/2008	1868	Drimys_Ms	6.2	5.4	5.6	5.5	643616.7554	9492406.154	2529.518451	57.83	47.14
1	23/04/2008	1869	Drimys_Ms	5.8	8.1	8.6	8.35	643614.7952	9492408.742	2529.033355	59.09	50.13
1	23/04/2008	1870	Drimys_Ms	6.3	9.8	9.4	9.6	643614.9526	9492409.635	2528.67402	59.95	50.44
1	23/04/2008	1871	Ruagea_glabra	2	0.6	0.5	0.55	643614.6465	9492402.645	2527.61425	53.74	47.21
1	23/04/2008	1872	Ruagea_glabra	6.2	5	5.2	5.1	643614.3388	9492403.932	2527.817728	54.70	48.12
1	23/04/2008	1873	Parathesis_Ms	3.2	2.1	2.2	2.15	643613.7217	9492402.655	2527.518592	53.28	48.02
1	23/04/2008	1874	Parathesis_Ms	2.7	1.4	1.4	1.4	643612.7647	9492402.317	2527.463089	52.51	48.68
1	23/04/2008	1875	Oreopanax_raimondii	7.3	25.7	29.5	27.6	643611.0432	9492417.496	2527.438492	64.80	57.76
1	23/04/2008	1876	Morus_insignis	6.4	13.9	9	11.45	643612.9573	9492411.697	2526.684867	60.73	53.20
1	23/04/2008	1877	Drimys_Ms	14.2	26.6	32.1	29.35	643608.8917	9492417.401	2526.824217	63.64	59.57
1	23/04/2008	1878	Drimys_Ms	12.6	19.9	19.2	19.55	643609.8457	9492413.665	2525.536633	60.88	56.88
1	23/04/2008	1879	Delostoma_integrifolium	22.3	26	32.3	29.15	643610.1196	9492415.765	2525.813045	62.84	57.69
1	23/04/2008	1880	Parathesis_Ms	3.5	3.2	3.3	3.25	643608.3377	9492404.872	2524.43752	52.51	53.79
1	23/04/2008	1881	Parathesis_Ms	3.5	3.3	3	3.15	643611.6618	9492404.848	2523.884329	54.15	50.90
1	23/04/2008	1882	Oreopanax_raimondii	7.7	8.1	12.3	10.2	643605.6572	9492407.535	2523.658746	53.48	57.44
1	23/04/2008	1883	Iochroma_squamosum	4.8	12.2	15.6	13.9	643606.2503	9492411.62	2523.29399	57.31	58.97
1	23/04/2008	1884	Parathesis_Ms	3.2	4.6	4	4.3	643602.4433	9492405.852	2521.344143	50.41	59.38
1	23/04/2008	1885	Meliosma_Ms2	23.9	111.4084602	111.4084602	111.4084602	643619.6344	9492389.66	2528.001087	44.99	36.40
1	23/04/2008	1886	Parathesis_Ms	2.8	2.5	2.4	2.45	643619.3775	9492388.708	2528.068292	44.03	36.15
1	23/04/2008	1887	Lycianthes_inaequilatera	2.9	0.7	0.7	0.7	643618.7207	9492388.137	2527.715691	43.21	36.43
1	23/04/2008	1888	Miconia_firma	4.4	1.9	1.7	1.8	643619.797	9492388.041	2528.405673	43.67	35.45
1	23/04/2008	1889	Miconia_firma	6.2	2.5	2.8	2.65	643620.1166	9492387.998	2528.485211	43.79	35.15
1	23/04/2008	1890	Miconia_firma	3.6	1.2	1.1	1.15	643619.2664	9492387.401	2528.084403	42.85	35.59
1	23/04/2008	1891	Solanum_Ms1	1.8	0.6	0.4	0.5	643620.6606	9492387.949	2528.721356	44.02	34.66
1	23/04/2008	1892	Solanum_Ms1	1.8	0.6	0.4	0.5	643620.6606	9492387.949	2528.721356	44.02	34.66
1	23/04/2008	1893	Solanum_Ms1	1.8	0.6	0.4	0.5	643620.6606	9492387.949	2528.721356	44.02	34.66
1	23/04/2008	1894	Ruagea_glabra	2	0.6	0.6	0.6	643619.1218	9492388.529	2528.226973	43.75	36.28
1	23/04/2008	1895	Solanum_Ms1	2.5	0.5	0.6	0.55	643621.5579	9492386.053	2528.023147	42.82	32.93
1	23/04/2008	1896	Solanum_Ms1	2.5	0.5	0.6	0.55	643621.5579	9492386.053	2528.023147	42.82	32.93
1	23/04/2008	1897	Solanum_Ms1	2.5	0.5	0.6	0.55	643621.5579	9492386.053	2528.023147	42.82	32.93
1	23/04/2008	1898	Solanum_Ms1	2.5	0.5	0.6	0.55	643621.5579	9492386.053	2528.023147	42.82	32.93
1	23/04/2008	1899	Solanum_Ms1	2.5	0.5	0.6	0.55	643621.5579	9492386.053	2528.023147	42.82	32.93
1	23/04/2008	1900	Myrcianthes_discolor	5.7	3.9	3.7	3.8	643623.5944	9492389.695	2530.461433	47.00	32.99
1	23/04/2008	1901	Solanum_Ms1	3.1	0.9	0.9	0.9	643622.5412	9492388.284	2529.859257	45.25	33.20
1	23/04/2008	1902	Solanum_Ms1	3.1	0.9	0.9	0.9	643622.5412	9492388.284	2529.859257	45.25	33.20
1	23/04/2008	1903	Solanum_Ms1	3.1	0.9	0.9	0.9	643622.5412	9492388.284	2529.859257	45.25	33.20
1	23/04/2008	1904	Miconia_firma	3.2	1.3	1.4	1.35	643622.4077	9492388.487	2529.817258	45.36	33.41
1	23/04/2008	1905	Ruagea_glabra	13.8	18.7	17.9	18.3	643630.2566	9492396.066	2533.902131	55.85	30.40
1	23/04/2008	1906	Siparuna_muricata	10.2	34.2	32.2	33.2	643633.6513	9492403.789	2536.871148	64.23	31.33
1	23/04/2008	1907	Solanum_Ms2	4.2	1.7	1.7	1.7	643623.3369	9492384.083	2529.940278	42.01	30.41
1	23/04/2008	1908	Solanum_Ms2	3.1	1.2	1.1	1.15	643623.4094	9492383.858	2530.025073	41.85	30.23
1	23/04/2008	1909	Parathesis_Ms	3.5	1.7	1.6	1.65	643623.9622	9492386.858	2529.745622	44.72	31.25
1	23/04/2008	1910	Parathesis_Ms	2.5	1.2	1	1.1	643621.6414	9492384.361	2528.269458	41.40	32.01
1	23/04/2008	1911	Miconia_firma	2.4	0.7	0.9	0.8	643619.4351	9492381.247	2528.368588	37.60	32.37
1	23/04/2008	1912	Miconia_firma	2.6	1.2	1.2	1.2	643619.3398	9492381.338	2528.38691	37.63	32.49
1	23/04/2008	1913	Miconia_firma	1.9	1.2	1.2	1.2	643619.3755	9492381.579	2528.369454	37.86	32.58
1	23/04/2008	1914	Solanum_Ms1	1.7	0.9	1.5	1.2	643619.772	9492382.057	2528.509833	38.47	32.48
1	23/04/2008	1915	Solanum_Ms1	1.7	0.9	1.5	1.2	643619.772	9492382.057	2528.509833	38.47	32.48
1	23/04/2008	1916	Parathesis_Ms	2.2	3.4	3.1	3.25	643623.036	9492380.064	2530.239303	38.38	28.66
1	23/04/2008	1917	Parathesis_Ms	2.6	4.9	4.7	4.8	643624.274	9492379.984	2531.112717	38.93	27.54
1	23/04/2008	1918	Parathesis_Ms	5.6	3.9	3.7	3.8	643623.2066	9492379.918	2530.622872	38.34	28.44
1	23/04/2008	1919	Piper_elongatum	2.8	1	1	1	643619.8028	9492380.518	2528.421961	37.15	31.68
1	23/04/2008	1920	Piper_elongatum	4.8	3.9	1.8	2.85	643618.7628	9492378.195	2528.723444	34.62	31.42
1	23/04/2008	1921	Piper_elongatum	4.8	3.9	1.8	2.85	643618.7628	9492378.195	2528.723444	34.62	31.42
1	23/04/2008	1922	Piper_elongatum	4.8	3.9	1.8	2.85	643618.7628	9492378.195	2528.723444	34.62	31.42
1	23/04/2008	1923	Piper_elongatum	4.8	3.9	1.8	2.85	643618.7628	9492378.195	2528.723444	34.62	31.42
1	23/04/2008	1924	Piper_elongatum	4.8	3.9	1.8	2.85	643618.7628	9492378.195	2528.723444	34.62	31.42
1	23/04/2008	1925	Piper_elongatum	4.8	3.9	1.8	2.85	643618.7628	9492378.195	2528.723444	34.62	31.42
1	23/04/2008	1926	Parathesis_Ms	4.5	5	4.7	4.85	643620.058	9492376.83	2530.940821	34.09	29.62
1	23/04/2008	1927	Parathesis_Ms	2.4	2.1	2.2	2.15	643618.971	9492376.802	2529.755612	33.52	30.55
1	23/04/2008	1928	Parathesis_Ms	2.9	2.1	2.3	2.2	643618.5975	9492375.482	2530.195756	32.19	30.21
1	23/04/2008	1929	Siparuna_muricata	6.6	3.2	3.5	3.35	643616.4586	9492377.869	2527.690699	33.19	33.26
1	23/04/2008	1930	Solanum_Ms1	3.3	1.6	1	1.3	643615.1096	9492379.168	2526.675264	33.64	35.07
1	23/04/2008	1931	Solanum_Ms1	3.3	1.6	1	1.3	643615.1096	9492379.168	2526.675264	33.64	35.07
1	23/04/2008	1932	Solanum_Ms1	5	1.9	2.3	2.1	643616.305	9492381.079	2526.978919	35.89	34.99
1	23/04/2008	1933	Solanum_Ms1	5	1.9	2.3	2.1	643616.305	9492381.079	2526.978919	35.89	34.99
1	23/04/2008	1934	Solanum_Ms1	5	1.9	2.3	2.1	643616.305	9492381.079	2526.978919	35.89	34.99
1	23/04/2008	1935	Solanum_Ms1	5	1.9	2.3	2.1	643616.305	9492381.079	2526.978919	35.89	34.99
1	23/04/2008	1936	Drimys_Ms	2.9	2.3	2.2	2.25	643615.7738	9492381.229	2526.402324	35.75	35.53
1	23/04/2008	1937	Cestrum_auriculatum	3.6	2.1	2.1	2.1	643614.1335	9492381.59	2525.825666	35.25	37.13
1	23/04/2008	1938	Solanum_Ms1	2.9	1	1	1	643613.8806	9492379.966	2526.104937	33.71	36.54
1	23/04/2008	1939	Iochroma_squamosum	12.4	13	11	12	643620.5237	9492383.596	2527.942445	40.18	32.60
1	23/04/2008	1940	Miconia_denticulata	3.6	1.2	1.1	1.15	643615.9275	9492383.513	2525.432832	37.81	36.54
1	23/04/2008	1941	Miconia_denticulata	3.5	1.1	1.1	1.1	643616.0986	9492383.388	2525.559789	37.79	36.33
1	23/04/2008	1942	Miconia_denticulata	4.1	1.7	1.8	1.75	643616.2143	9492383.466	2525.616486	37.91	36.27
1	23/04/2008	1943	Miconia_denticulata	4.4	1.4	1.4	1.4	643615.9022	9492383.455	2525.648232	37.75	36.53
1	23/04/2008	1944	Miconia_denticulata	3.8	1.9	2	1.95	643615.9274	9492383.407	2525.568995	37.72	36.48
1	23/04/2008	1945	Piper_elongatum	4.8	3.7	3.6	3.65	643617.1153	9492384.298	2525.806243	39.08	35.90
1	23/04/2008	1946	Piper_elongatum	4.8	3.7	3.6	3.65	643617.1153	9492384.298	2525.806243	39.08	35.90
1	23/04/2008	1947	Piper_elongatum	4.8	3.7	3.6	3.65	643617.1153	9492384.298	2525.806243	39.08	35.90
1	23/04/2008	1948	Piper_elongatum	4.8	3.7	3.6	3.65	643617.1153	9492384.298	2525.806243	39.08	35.90
1	23/04/2008	1949	Lycianthes_inaequilatera	2.5	0.6	0.7	0.65	643620.5524	9492383.23	2527.785806	39.88	32.39
1	23/04/2008	1950	Lycianthes_inaequilatera	2.5	0.6	0.7	0.65	643620.5524	9492383.23	2527.785806	39.88	32.39
1	23/04/2008	1951	Solanum_Ms1	2.4	1.2	2	1.6	643615.0764	9492387.359	2525.35451	40.71	39.20
1	23/04/2008	1952	Solanum_Ms1	2.4	1.2	2	1.6	643615.0764	9492387.359	2525.35451	40.71	39.20
1	23/04/2008	1953	Solanum_Ms1	2.4	1.2	2	1.6	643615.0764	9492387.359	2525.35451	40.71	39.20
1	23/04/2008	1954	Solanum_Ms1	2.4	1.2	2	1.6	643615.0764	9492387.359	2525.35451	40.71	39.20
1	23/04/2008	1955	Solanum_Ms1	2.4	1.2	2	1.6	643615.0764	9492387.359	2525.35451	40.71	39.20
1	23/04/2008	1956	Meliosma_Ms2	2.9	1.5	1.5	1.5	643614.9514	9492383.078	2525.017125	36.94	37.17
1	23/04/2008	1957	Persea_Ms	3.7	2.4	2.6	2.5	643612.0206	9492377.4	2525.845778	30.56	36.86
1	23/04/2008	1958	Cestrum_auriculatum	4.1	1.7	2.4	2.05	643612.3742	9492378.754	2525.647774	31.91	37.24
1	23/04/2008	1959	Cestrum_auriculatum	4.6	2.1	2.4	2.25	643612.2764	9492378.905	2525.596196	31.99	37.40
1	23/04/2008	1960	Lycianthes_inaequilatera	2.7	0.9	1.4	1.15	643611.202	9492376.087	2526.307064	29.02	36.92
1	23/04/2008	1961	Eugenia_Ms	4.1	7.2	6.4	6.8	643615.3943	9492410.06	2538.391467	60.53	50.27
1	23/04/2008	1962	Oreopanax_raimondii	7.5	19.3	26.7	23	643606.1146	9492412.987	2533.276997	58.43	59.77
1	23/04/2008	1963	Ruagea_glabra	1.9	1.4	1.4	1.4	643616.9334	9492409.79	2539.154301	61.07	48.81
1	23/04/2008	1964	Delostoma_integrifolium	3	1.2	1.3	1.25	643617.4414	9492411.697	2539.893292	62.97	49.32
1	23/04/2008	1965	Parathesis_Ms	3.1	2.4	2.5	2.45	643616.5716	9492411.59	2539.121538	62.45	50.02
1	23/04/2008	1966	Iochroma_squamosum	5.9	8.9	11.6	10.25	643615.7138	9492414.877	2538.140648	64.86	52.40
1	23/04/2008	1967	Miconia_denticulata	4.8	3.3	3.7	3.5	643618.6984	9492409.878	2540.815034	62.03	47.32
1	23/04/2008	1968	Miconia_denticulata	2.5	1.2	1.2	1.2	643620.3448	9492409.703	2541.601661	62.70	45.81
1	23/04/2008	1969	Solanum_Ms1	2.7	1.2	1.2	1.2	643619.8021	9492412.648	2540.496698	64.98	47.75
1	23/04/2008	1970	Parathesis_Ms	3.1	3.9	3.5	3.7	643617.5114	9492413.258	2539.210935	64.36	50.04
1	23/04/2008	1971	Parathesis_Ms	3.5	4.6	6.2	5.4	643616.6335	9492414.353	2538.6901	64.87	51.35
1	23/04/2008	1972	Iochroma_squamosum	3.5	2.5	2.5	2.5	643617.8866	9492413.74	2540.257764	64.97	49.95
1	23/04/2008	1973	Delostoma_integrifolium	4.8	6.7	7.2	6.95	643615.5207	9492415.565	2537.70349	65.36	52.92
1	23/04/2008	1974	Oreopanax_raimondii	4.1	4.3	4.2	4.25	643616.9545	9492414.834	2538.619146	65.45	51.31
1	23/04/2008	1975	Critoniopsis_sevillana	7.9	8.1	8.6	8.35	643614.2206	9492415.492	2537.5017	64.65	54.00
1	23/04/2008	1976	Delostoma_integrifolium	7.8	6.8	10	8.4	643612.8306	9492416.268	2538.338155	64.63	55.60
1	23/04/2008	1977	Persea_Ms	15.3	28.4	30	29.2	643606.821	9492426.203	2533.332547	70.23	65.77
1	23/04/2008	1978	Parathesis_Ms	3.4	3.3	3.2	3.25	643615.7925	9492416.201	2537.793258	66.05	53.00
1	23/04/2008	1979	Parathesis_Ms	2.1	4.1	4	4.05	643614.9488	9492416.485	2537.331092	65.87	53.87
1	23/04/2008	1980	Bocconia_integrifolia	3.7	5.2	5.2	5.2	643614.2819	9492418.654	2536.753708	67.42	55.53
1	23/04/2008	1981	Piper_elongatum	2.5	2	1.8	1.9	643613.2781	9492416.67	2536.532558	65.20	55.41
1	23/04/2008	1982	Piper_elongatum	2.5	2	1.8	1.9	643613.2781	9492416.67	2536.532558	65.20	55.41
1	23/04/2008	1983	Piper_elongatum	2.5	2	1.8	1.9	643613.2781	9492416.67	2536.532558	65.20	55.41
1	23/04/2008	1984	Piper_elongatum	2.5	2	1.8	1.9	643613.2781	9492416.67	2536.532558	65.20	55.41
1	23/04/2008	1985	Piper_elongatum	2.5	2	1.8	1.9	643613.2781	9492416.67	2536.532558	65.20	55.41
1	23/04/2008	1986	Iochroma_squamosum	4.4	6.6	8.3	7.45	643609.8429	9492420.686	2533.805791	66.96	60.39
1	23/04/2008	1987	Iochroma_squamosum	2.3	1.6	1.7	1.65	643613.0743	9492420.782	2534.987708	68.66	57.64
1	23/04/2008	1988	Meliosma_Ms2	6.7	5.9	5.7	5.8	643618.7293	9492418.308	2539.24224	69.34	51.51
1	23/04/2008	1989	Morus_insignis	4	4.1	3.9	4	643618.9623	9492418.158	2539.603905	69.33	51.23
1	23/04/2008	1990	Morus_insignis	5.6	12.5	15.2	13.85	643616.539	9492422.792	2537.663106	72.13	55.65
1	23/04/2008	1991	Critoniopsis_sevillana	9.2	9.9	10.9	10.4	643619.5007	9492420.73	2539.678427	71.83	52.05
1	23/04/2008	1992	Iochroma_squamosum	7.7	11.1	13.6	12.35	643619.9865	9492420.315	2538.990542	71.71	51.42
1	23/04/2008	1993	Parathesis_Ms	2.3	1.9	1.6	1.75	643622.3954	9492414.281	2541.758992	67.69	46.32
1	23/04/2008	1994	Parathesis_Ms	3.6	2.8	2.9	2.85	643622.2912	9492413.186	2541.826197	66.69	45.86
1	23/04/2008	1995	Parathesis_Ms	2.5	3.1	3.2	3.15	643621.492	9492413.209	2541.613397	66.31	46.57
1	23/04/2008	1996	Parathesis_Ms	2.6	1	2	1.5	643625.5675	9492416.05	2542.342468	70.81	44.46
1	23/04/2008	1997	Oreopanax_raimondii	9.6	23.3	13.5	18.4	643622.8859	9492424.834	2540.60578	77.07	51.17
1	23/04/2008	1998	Citronella_incarium	8.8	31.8	27.4	29.6	643618.1489	9492424.751	2539.209302	74.63	55.23
1	23/04/2008	1999	Parathesis_Ms	2.7	2.5	2.4	2.45	643623.3107	9492411.671	2542.940501	65.89	44.22
[truncated: 1,341 more rows]
