# Supplementary material for: Nature and Age of Neighbours Matter: Interspecific Associations among Tree Species Exist and Vary across Life Stages in Tropical Forests
Source: PLoS One. 2015 Nov 18;10(11):e0141387. doi: 10.1371/journal.pone.0141387 (PMC4651535; doi:10.1371/journal.pone.0141387)
Supplement: S1 Data — (ZIP) [file pone.0141387.s001.zip › S3 BCI datast/WOODY PLANTS - PLOT_2.txt]

PLOT	DATE	N_TREE	SPECIE	HEIGHT	D1_(cm)	D2_(cm)	D_(cm)	X	Y	Z	X_0	Y_0
2	28/05/2009	1	Randia_boliviana	6	14.8	15.1	14.95	643660.40	9492111.50	2708.61	1.848999944	3.690315601
2	28/05/2009	2	Ruagea_glabra	11.5	18.3	14.2	16.25	643658.03	9492113.77	2706.20	0.745815091	6.783532428
2	28/05/2009	3	Clusia_flaviflora	4.6	10.1	13.2	11.65	643658.00	9492113.70	2706.29	0.69011743	6.726854994
2	28/05/2009	4	Miconia_firma	6.7	4.3	4.1	4.2	643659.80	9492114.26	2707.10	2.553112249	6.428702135
2	28/05/2009	5	Miconia_firma	4.8	3.6	4.1	3.85	643659.46	9492114.35	2707.13	2.283398898	6.660544468
2	28/05/2009	6	DEAD	1.7	0.6	0.6	0.6	643657.78	9492113.82	2705.68	0.539126787	6.935472242
2	28/05/2009	7	Myrcianthes_dicolor	1.9	0.4	0.4	0.4	643657.72	9492114.77	2705.04	0.916907361	7.808495524
2	28/05/2009	8	Ruagea_glabra	3.7	2.6	2.4	2.5	643658.58	9492115.11	2705.01	1.841664652	7.736017096
2	28/05/2009	9	Solanum_Ms1	8.5	7	7.2	7.1	643658.95	9492115.93	2704.86	2.535564573	8.301615009
2	28/05/2009	10	DEAD	7.1	4.9	4.6	4.75	643657.95	9492116.55	2704.56	1.908998121	9.3031306
2	28/05/2009	11	Persea_Ms	8.8	18	19	18.5	643656.92	9492115.59	2704.74	0.567199599	8.901024278
2	28/05/2009	12	Morus_insignis	5.3	9.6	9	9.3	643657.68	9492118.10	2704.41	2.366744748	10.80670358
2	28/05/2009	13	Morus_insignis	8.7	17.3	27.6	22.45	643657.84	9492116.82	2704.08	1.937300097	9.598779995
2	28/05/2009	14	Oreopanax_raimondii	6.4	8.6	10.2	9.4	643659.41	9492117.10	2704.51	3.468427884	9.146188358
2	28/05/2009	15	Delostoma_integrifolium	7.2	9.2	8.2	8.7	643662.51	9492118.75	2706.73	6.979495106	9.237047286
2	28/05/2009	16	Delostoma_integrifolium	8.1	7.6	7.6	7.6	643662.22	9492119.32	2706.71	6.97346894	9.871250694
2	28/05/2009	17	Delostoma_integrifolium	6.8	7	7.2	7.1	643661.96	9492119.60	2706.58	6.860318844	10.24734428
2	28/05/2009	18	Citronella_incarium	3.1	1.1	1.2	1.15	643662.41	9492115.31	2707.67	5.348330359	6.205355021
2	28/05/2009	19	Solanum_Ms1	3.5	1.3	1.3	1.3	643661.53	9492115.11	2708.10	4.477368986	6.41691816
2	28/05/2009	20	Parathesis_Ms	2.7	1.7	1.7	1.7	643661.59	9492114.40	2708.00	4.211317172	5.750309064
2	28/05/2009	21	Solanum_Ms1	8.4	9	10.7	9.85	643662.76	9492113.55	2709.09	4.879497843	4.47672876
2	28/05/2009	22	Myrcianthes_fimbriata	8.4	14	11.2	12.6	643664.05	9492114.12	2709.97	6.283589249	4.404912308
2	28/05/2009	23	Piper_elongatum	4.4	3	2.9	2.95	643663.26	9492115.40	2709.30	6.151640009	5.908295175
2	28/05/2009	24	Ruagea_glabra	8.1	6.7	8.2	7.45	643663.55	9492115.67	2709.12	6.535381731	6.011527156
2	28/05/2009	25	Delostoma_integrifolium	5.1	9	10.4	9.7	643665.79	9492116.86	2709.19	9.066534993	6.079543984
2	28/05/2009	26	Drimys_Ms	10.2	13	10.8	11.9	643668.05	9492118.53	2709.02	11.84043102	6.569507514
2	28/05/2009	27	Parathesis_Ms	5.7	5.8	5.5	5.65	643665.29	9492118.49	2707.97	9.349293057	7.769170497
2	28/05/2009	28	Parathesis_Ms	4.9	5.2	5	5.1	643664.97	9492118.73	2708.09	9.164700764	8.121990535
2	28/05/2009	29	Parathesis_Ms	3.9	6.3	6.4	6.35	643664.60	9492118.55	2708.33	8.754935455	8.13041805
2	28/05/2009	30	Ruagea_glabra	7.4	11.8	11.5	11.65	643668.15	9492120.73	2708.37	12.91008364	8.496753597
2	28/05/2009	31	Ruagea_glabra	7.5	17.4	15.1	16.25	643667.92	9492121.25	2708.26	12.92944924	9.058504078
2	28/05/2009	32	Drimys_Ms	16.9	14	13.6	13.8	643675.68	9492117.65	2713.87	18.27331704	2.376885798
2	28/05/2009	33	Drimys_Ms	20.1	39	35	37	643674.76	9492116.35	2714.38	16.86938161	1.624421134
2	28/05/2009	34	Drimys_Ms	7.9	14	12.4	13.2	643675.10	9492115.83	2714.23	16.94510477	1.007942991
2	28/05/2009	35	Drimys_Ms	17.4	40.2	39.1	39.65	643676.47	9492116.67	2713.49	18.54358086	1.141830193
2	28/05/2009	36	Meliosma_Ms1	20.4	22.8	32.6	27.7	643679.67	9492119.57	2714.37	22.69927522	2.319586821
2	28/05/2009	37	Parathesis_Ms	2.1	1.7	1.8	1.75	643678.61	9492116.51	2714.17	20.38689352	0.047359977
2	28/05/2009	38	Iochroma_squamosum	4.5	3.9	4.3	4.1	643678.32	9492118.45	2713.57	20.99219528	1.909784155
2	28/05/2009	39	Iochroma_squamosum	3.5	3.3	2.4	2.85	643678.49	9492118.90	2713.13	21.34310568	2.241787094
2	28/05/2009	40	Iochroma_squamosum	3.6	2.2	2.3	2.25	643678.53	9492118.69	2713.09	21.29075346	2.037882016
2	28/05/2009	41	Solanum_Ms1	2.8	1.1	0.8	0.95	643673.60	9492117.05	2712.79	16.14604418	2.764134096
2	28/05/2009	42	Solanum_Ms1	2.8	1.1	0.8	0.95	643673.60	9492117.05	2712.79	16.14604418	2.764134096
2	28/05/2009	43	Solanum_Ms1	2.8	1.1	0.8	0.95	643673.60	9492117.05	2712.79	16.14604418	2.764134096
2	28/05/2009	44	Iochroma_squamosum	1.7	0.9	0.8	0.85	643674.97	9492120.38	2710.90	18.85410085	5.140126848
2	28/05/2009	45	Oreopanax_raimondii	19.6	89.12676813	89.12676813	89.12676813	643670.47	9492117.57	2711.31	13.57386446	4.629797987
2	28/05/2009	46	Myrcianthes_dicolor	14.3	15	18.3	16.65	643669.80	9492115.69	2712.10	12.13108238	3.24711529
2	28/05/2009	47	Delostoma_integrifolium	19.3	49	40	44.5	643664.49	9492124.01	2704.75	11.09400377	13.06262018
2	28/05/2009	48	Parathesis_Ms	7.1	10.3	10	10.15	643662.72	9492122.75	2704.44	8.95229758	12.72177185
2	28/05/2009	49	Parathesis_Ms	2.7	2.2	2.4	2.3	643661.54	9492121.41	2704.16	7.290272486	12.04949991
2	28/05/2009	50	Parathesis_Ms	3.6	1.6	1.7	1.65	643661.58	9492121.30	2704.20	7.280505678	11.94055227
2	28/05/2009	51	Parathesis_Ms	4.9	4.1	4	4.05	643660.61	9492122.35	2703.67	6.880804817	13.30344745
2	28/05/2009	52	Solanum_Ms1	4.1	2	4.5	3.25	643661.96	9492120.52	2705.30	7.270636445	11.06561659
2	28/05/2009	53	Solanum_Ms1	4.1	2	4.5	3.25	643661.96	9492120.52	2705.30	7.270636445	11.06561659
2	28/05/2009	54	Solanum_Ms1	4.1	2	4.5	3.25	643661.96	9492120.52	2705.30	7.270636445	11.06561659
2	28/05/2009	55	Solanum_Ms2	6.3	7.3	8.4	7.85	643660.59	9492126.74	2702.03	8.819196534	17.24286736
2	28/05/2009	56	Delostoma_integrifolium	2.2	1.2	1.3	1.25	643658.54	9492125.55	2701.40	6.459896324	17.09409452
2	28/05/2009	57	Delostoma_integrifolium	1.9	1.4	1.2	1.3	643658.56	9492125.29	2701.49	6.356295388	16.85408299
2	28/05/2009	58	Oreopanax_raimondii	13.6	42.3	46	44.15	643657.98	9492126.61	2701.23	6.43256707	18.29256729
2	28/05/2009	59	Solanum_Ms2	3.9	4.5	5.3	4.9	643655.53	9492121.28	2701.90	1.858972617	14.62120835
2	28/05/2009	60	Solanum_Ms2	5.7	3.6	3.9	3.75	643654.58	9492120.56	2701.59	0.686013376	14.39184213
2	28/05/2009	61	Myrsine_latifolia	3.8	3.5	3.4	3.45	643654.22	9492121.87	2701.15	0.951896687	15.73263091
2	28/05/2009	62	Myrsine_latifolia	3.5	4.3	4.1	4.2	643653.69	9492122.17	2701.02	0.604975339	16.23091672
2	28/05/2009	63	Myrsine_latifolia	4.3	7.6	8.4	8	643653.83	9492121.94	2701.01	0.632913394	15.96139605
2	28/05/2009	64	Monnina_pilosa	2.9	1.6	1.6	1.6	643652.52	9492125.18	2699.03	0.906837359	19.44392123
2	28/05/2009	65	Parathesis_Ms	2.1	0.7	0.6	0.65	643651.95	9492125.81	2698.42	0.673632315	20.26456229
2	28/05/2009	66	Monnina_pilosa	3.1	1.6	1.7	1.65	643652.64	9492126.88	2698.53	1.76865718	20.92214112
2	28/05/2009	67	Parathesis_Ms	2	0.7	0.7	0.7	643650.54	9492129.47	2695.63	1.051238873	24.1698007
2	28/05/2009	68	Solanum_Ms1	2.6	1	0.7	0.85	643651.64	9492130.18	2696.00	2.35084913	24.32038892
2	28/05/2009	69	Solanum_Ms1	2.6	1	0.7	0.85	643651.64	9492130.18	2696.00	2.35084913	24.32038892
2	28/05/2009	70	Solanum_Ms1	2.6	1	0.7	0.85	643651.64	9492130.18	2696.00	2.35084913	24.32038892
2	28/05/2009	71	Solanum_Ms1	2.6	1	0.7	0.85	643651.64	9492130.18	2696.00	2.35084913	24.32038892
2	28/05/2009	72	Solanum_Ms1	2.6	1	0.7	0.85	643651.64	9492130.18	2696.00	2.35084913	24.32038892
2	28/05/2009	73	Solanum_Ms1	2.6	1	0.7	0.85	643651.64	9492130.18	2696.00	2.35084913	24.32038892
2	28/05/2009	74	Iochroma_squamosum	3.1	1.8	1.9	1.85	643650.75	9492130.07	2694.85	1.50765057	24.61710721
2	28/05/2009	75	Iochroma_squamosum	2.5	3.9	4	3.95	643650.34	9492132.12	2694.53	2.054338226	26.63647325
2	28/05/2009	76	Delostoma_integrifolium	11.9	17.6	20.4	19	643649.88	9492132.05	2694.64	1.606832395	26.77342015
2	28/05/2009	77	Drimys_Ms	12.5	46.6	46	46.3	643648.69	9492134.02	2691.92	1.419569472	29.07228119
2	28/05/2009	78	Drimys_Ms	13.7	27	23	25	643648.34	9492133.44	2693.20	0.852369568	28.71046475
2	28/05/2009	79	Solanum_Ms1	2.2	2	2.4	2.2	643651.94	9492133.56	2694.11	4.122040313	27.20613275
2	28/05/2009	80	Morus_insignis	4.9	7.9	6	6.95	643652.82	9492135.29	2693.22	5.681220026	28.36000706
2	28/05/2009	81	Critoniopsis_sevillana	2.3	1	0.9	0.95	643655.63	9492135.78	2694.31	8.416391266	27.54647123
2	28/05/2009	82	Oreopanax_raimondii	6.9	34	33	33.5	643655.74	9492136.09	2695.88	8.652930245	27.78201541
2	28/05/2009	83	Solanum_Ms1	3.9	1.6	1.7	1.65	643655.01	9492131.91	2696.65	6.13249449	24.36069735
2	28/05/2009	84	Parathesis_Ms	3.6	1.4	1.6	1.5	643656.86	9492130.39	2697.80	7.113408565	22.17969507
2	28/05/2009	85	Parathesis_Ms	2.8	0.9	1	0.95	643657.02	9492130.43	2697.79	7.278088407	22.14065787
2	28/05/2009	86	Solanum_Ms1	3.2	1	2.7	1.85	643656.73	9492131.70	2697.74	7.579677748	23.40843139
2	28/05/2009	87	Solanum_Ms1	3.2	1	2.7	1.85	643656.73	9492131.70	2697.74	7.579677748	23.40843139
2	28/05/2009	88	Solanum_Ms1	3.2	1	2.7	1.85	643656.73	9492131.70	2697.74	7.579677748	23.40843139
2	28/05/2009	89	Solanum_Ms1	3.2	1	2.7	1.85	643656.73	9492131.70	2697.74	7.579677748	23.40843139
2	28/05/2009	90	Drimys_Ms	6.4	23.9	25	24.45	643656.00	9492129.50	2698.18	5.95235792	21.76201415
2	28/05/2009	91	Drimys_Ms	6.6	22.3	22.7	22.5	643656.82	9492129.05	2698.61	6.480657539	20.9888894
2	28/05/2009	92	Siparuna_muricata	4.8	2.7	2.9	2.8	643657.49	9492129.60	2698.44	7.323965404	21.19345083
2	28/05/2009	93	Delostoma_integrifolium	10.7	22.5	36.9	29.7	643655.96	9492130.99	2698.03	6.573011806	23.11113734
2	28/05/2009	94	Solanum_Ms1	2.2	1	1	1	643658.47	9492130.35	2698.93	8.537486345	21.42458692
2	28/05/2009	95	Parathesis_Ms	1.8	0.7	0.7	0.7	643659.85	9492129.73	2699.60	9.493738475	20.25460421
2	28/05/2009	96	Delostoma_integrifolium	17.2	18	33.2	25.6	643667.44	9492129.22	2703.48	16.06639651	16.40912879
2	28/05/2009	97	Delostoma_integrifolium	10.1	18.4	23	20.7	643668.01	9492129.91	2703.27	16.87745952	16.7683253
2	28/05/2009	98	Solanum_Ms2	12.1	7.4	7.2	7.3	643666.21	9492127.38	2702.11	14.13573016	15.31146723
2	28/05/2009	99	Ruagea_glabra	15.7	9.2	9.3	9.25	643671.64	9492130.80	2703.57	20.52231022	15.95344491
2	28/05/2009	100	Ruagea_glabra	6.7	3.7	3.6	3.65	643671.86	9492130.61	2703.88	20.63418559	15.68056619
2	28/05/2009	101	Solanum_Ms2	8.2	6.6	6.5	6.55	643669.10	9492131.93	2702.19	18.75579689	18.0954899
2	28/05/2009	102	Oreopanax_raimondii	18.8	47.2	35	41.1	643671.44	9492133.83	2702.14	21.69602948	18.7439553
2	28/05/2009	103	Solanum_Ms1	8.8	4.3	4.5	4.4	643675.32	9492135.57	2702.19	25.94589228	18.58008869
2	28/05/2009	104	Miconia_media	3	6.5	7.4	6.95	643674.82	9492132.93	2703.46	24.32210214	16.43033687
2	28/05/2009	105	Solanum_Ms1	2.5	0.6	1.2	0.9	643678.13	9492134.04	2703.88	27.7739427	15.95409405
2	28/05/2009	106	Solanum_Ms1	2.5	0.6	1.2	0.9	643678.13	9492134.04	2703.88	27.7739427	15.95409405
2	28/05/2009	107	Solanum_Ms1	2.5	0.6	1.2	0.9	643678.13	9492134.04	2703.88	27.7739427	15.95409405
2	28/05/2009	108	Solanum_Ms1	2.5	0.6	1.2	0.9	643678.13	9492134.04	2703.88	27.7739427	15.95409405
2	28/05/2009	109	Solanum_Ms1	2.5	0.6	1.2	0.9	643678.13	9492134.04	2703.88	27.7739427	15.95409405
2	28/05/2009	110	Solanum_Ms2	3.8	4.4	4.7	4.55	643672.10	9492126.23	2706.81	18.89689859	11.64799066
2	28/05/2009	111	Parathesis_Ms	3.9	2.2	2.3	2.25	643671.17	9492127.20	2705.13	18.49136727	12.93398339
2	28/05/2009	112	Solanum_Ms2	11.9	9.3	9.4	9.35	643671.01	9492128.54	2704.50	18.95114849	14.20846961
2	28/05/2009	113	Solanum_Ms2	6.2	7.6	8	7.8	643669.59	9492128.89	2704.14	17.8347502	15.14908719
2	28/05/2009	114	Parathesis_Ms	2.5	2	2.1	2.05	643672.29	9492128.51	2705.13	20.08460002	13.61352968
2	28/05/2009	115	Delostoma_integrifolium	14.6	12	13.4	12.7	643672.94	9492125.36	2707.32	19.25699523	10.49840747
2	28/05/2009	116	Citronella_incarium	2.2	2	1.9	1.95	643672.63	9492113.90	2715.35	13.86906097	0.38651203
2	28/05/2009	117	Parathesis_Ms	2.9	6.2	6.1	6.15	643680.00	9492122.89	2711.21	24.47376742	5.138216514
2	28/05/2009	118	Morus_insignis	6.1	4.4	3.9	4.15	643671.67	9492115.64	2713.64	13.78605813	2.368933193
2	28/05/2009	119	Iochroma_squamosum	10.4	15	15.4	15.2	643682.60	9492123.85	2711.68	27.23553534	4.835421258
2	28/05/2009	120	Iochroma_squamosum	2.1	2.5	2.6	2.55	643681.30	9492127.57	2707.97	27.72587462	8.751926464
2	28/05/2009	121	Iochroma_squamosum	5.1	5.9	6.2	6.05	643681.95	9492126.72	2708.48	27.93328797	7.700194692
2	28/05/2009	122	Persea_Ms	29.7	30.2	33.6	31.9	643679.25	9492129.33	2706.83	26.67857418	11.23961203
2	28/05/2009	123	Parathesis_Ms	2.2	1.2	1.2	1.2	643678.13	9492135.88	2702.67	28.59870434	17.59592578
2	28/05/2009	124	Persea_Ms	5.9	10.2	9.5	9.85	643678.53	9492137.01	2702.57	29.46317544	18.42981847
2	28/05/2009	125	Persea_Ms	31.2	59.8422586	59.8422586	59.8422586	643678.19	9492137.18	2702.72	29.23327712	18.73542337
2	28/05/2009	126	Eugenia_Ms	4.6	3.1	3.1	3.1	643677.17	9492136.38	2702.34	27.96082318	18.47433149
2	28/05/2009	127	Persea_Ms	16.2	17	18.5	17.75	643676.56	9492137.78	2703.06	28.04712723	19.99961692
2	28/05/2009	128	Solanum_Ms2	7.8	7.2	5.9	6.55	643676.23	9492138.10	2701.44	27.88878853	20.43201783
2	28/05/2009	129	Parathesis_Ms	5.8	5.5	5.8	5.65	643675.77	9492139.10	2700.99	27.92616903	21.531952
2	28/05/2009	130	Parathesis_Ms	5.9	4.1	3.9	4	643675.74	9492139.27	2700.78	27.97051643	21.70256425
2	28/05/2009	131	Iochroma_squamosum	9.3	18	17	17.5	643674.41	9492138.67	2701.09	26.51940493	21.75475418
2	28/05/2009	132	Meliosma_Ms2	4.3	3.4	3.5	3.45	643675.26	9492139.89	2700.42	27.82328889	22.46365443
2	28/05/2009	133	Solanum_Ms2	5.1	7.2	7.7	7.45	643672.19	9492138.33	2700.07	24.37809357	22.43564989
2	28/05/2009	134	Citronella_incarium	9.4	35.5	44.7	40.1	643670.34	9492136.42	2700.53	21.86280747	21.55558942
2	28/05/2009	135	Parathesis_Ms	2.7	1.9	2	1.95	643669.11	9492133.83	2700.60	19.60815632	19.79028547
2	28/05/2009	136	Parathesis_Ms	1.9	0.8	0.7	0.75	643668.22	9492133.48	2700.84	18.66044844	19.87526677
2	28/05/2009	137	Parathesis_Ms	4	2.3	2	2.15	643668.47	9492134.43	2700.59	19.31136658	20.61026871
2	28/05/2009	138	DEAD	6.7	9.2	13.6	11.4	643665.54	9492133.27	2700.66	16.17264875	20.88223835
2	28/05/2009	139	Solanum_Ms1	1.6	0.5	0.5	0.5	643666.63	9492135.84	2699.41	18.29373167	22.6922107
2	28/05/2009	140	Critoniopsis_sevillana	1.8	1.5	1.4	1.45	643667.38	9492136.93	2698.90	19.44837418	23.33183021
2	28/05/2009	141	Critoniopsis_sevillana	1.7	0.9	1.2	1.05	643667.13	9492137.47	2698.77	19.46599574	23.93364989
2	28/05/2009	142	Solanum_Ms1	1.7	0.9	0.9	0.9	643667.07	9492139.44	2698.10	20.28408378	25.71690481
2	28/05/2009	143	Solanum_Ms1	1.7	0.9	0.9	0.9	643667.07	9492139.44	2698.10	20.28408378	25.71690481
2	28/05/2009	144	Solanum_Ms1	1.7	0.9	0.9	0.9	643667.07	9492139.44	2698.10	20.28408378	25.71690481
2	28/05/2009	145	Solanum_Ms1	1.7	0.9	0.9	0.9	643667.07	9492139.44	2698.10	20.28408378	25.71690481
2	28/05/2009	146	Solanum_Ms1	1.7	0.9	0.9	0.9	643667.07	9492139.44	2698.10	20.28408378	25.71690481
2	28/05/2009	147	Solanum_Ms1	1.7	0.9	0.9	0.9	643667.07	9492139.44	2698.10	20.28408378	25.71690481
2	28/05/2009	148	Delostoma_integrifolium	9.3	9	14.6	11.8	643667.95	9492138.97	2698.94	20.86794702	24.90799138
2	28/05/2009	149	Delostoma_integrifolium	5.1	3.3	7.2	5.25	643668.09	9492139.28	2698.64	21.13353335	25.11548971
2	28/05/2009	150	Delostoma_integrifolium	6.6	6.9	7.9	7.4	643667.90	9492139.40	2698.74	21.01300246	25.30906058
2	28/05/2009	151	Delostoma_integrifolium	9.7	28	37.6	32.8	643667.77	9492139.96	2698.55	21.14975809	25.87311049
2	28/05/2009	152	Critoniopsis_sevillana	6.6	4.8	5.3	5.05	643668.46	9492140.34	2698.57	21.9379934	25.8999615
2	28/05/2009	153	Critoniopsis_sevillana	6.5	3.9	3.9	3.9	643668.59	9492140.90	2699.29	22.29912663	26.35054126
2	28/05/2009	154	Critoniopsis_sevillana	10.4	34	35	34.5	643668.62	9492141.62	2698.13	22.64663063	26.97582535
2	28/05/2009	155	Delostoma_integrifolium	9.5	22.2	15.7	18.95	643668.65	9492139.36	2698.70	21.66875207	24.94502536
2	28/05/2009	156	Delostoma_integrifolium	7.3	29	24	26.5	643671.59	9492140.07	2699.21	24.61579811	24.2644149
2	28/05/2009	157	Solanum_Ms1	2	0.6	0.7	0.65	643672.20	9492142.78	2698.37	26.37294947	26.42019602
2	28/05/2009	158	Solanum_Ms1	2	0.6	0.7	0.65	643672.20	9492142.78	2698.37	26.37294947	26.42019602
2	28/05/2009	159	Eugenia_Ms	8.3	16.5	17.2	16.85	643673.13	9492143.61	2698.79	27.57027053	26.74807632
2	28/05/2009	160	Eugenia_Ms	2.2	0.7	0.7	0.7	643673.49	9492142.69	2698.55	27.48571318	25.75839276
2	28/05/2009	161	Iochroma_squamosum	5.4	15.2	14	14.6	643669.29	9492142.45	2697.75	23.62193552	27.42172859
2	29/05/2009	162	Citronella_incarium	10.3	17.6	14	15.8	643658.71	9492133.54	2697.32	10.17688108	24.16908812
2	29/05/2009	163	Citronella_incarium	11.5	45	38.3	41.65	643657.13	9492133.25	2697.38	8.628468275	24.61649564
2	29/05/2009	164	Citronella_incarium	10.2	14	13.6	13.8	643657.62	9492134.30	2697.44	9.543605425	25.33659545
2	29/05/2009	165	Parathesis_Ms	1.9	0.6	0.7	0.65	643657.91	9492134.39	2696.88	9.843175728	25.28508006
2	29/05/2009	166	Solanum_Ms1	6.5	6.4	6.5	6.45	643659.57	9492134.50	2698.29	11.3756861	24.64189937
2	29/05/2009	167	Ruagea_glabra	6.2	4.9	5	4.95	643672.50	9492145.60	2697.04	27.89863569	28.80453703
2	29/05/2009	168	Eugenia_Ms	1.9	0.4	0.4	0.4	643671.18	9492145.75	2697.24	26.78637952	29.5319677
2	29/05/2009	169	Meliosma_Ms2	6.1	5.1	5.3	5.2	643670.08	9492145.85	2697.03	25.84362484	30.10902942
2	29/05/2009	170	Piper_elongatum	6.4	7.3	6.6	6.95	643670.26	9492145.83	2696.83	25.99647518	30.01259007
2	29/05/2009	171	Piper_elongatum	6.4	7.3	6.6	6.95	643670.26	9492145.83	2696.83	25.99647518	30.01259007
2	29/05/2009	172	Piper_elongatum	6.4	7.3	6.6	6.95	643670.26	9492145.83	2696.83	25.99647518	30.01259007
2	29/05/2009	173	DEAD	5.5	11	11.5	11.25	643669.82	9492145.21	2696.77	25.3237346	29.65709656
2	29/05/2009	174	Critoniopsis_sevillana	5.5	3.2	3.2	3.2	643669.23	9492143.79	2697.22	24.16520836	28.65000694
2	29/05/2009	175	Critoniopsis_sevillana	2.8	1.2	1	1.1	643668.48	9492143.97	2696.84	23.57054807	29.14134019
2	29/05/2009	176	Critoniopsis_sevillana	3.2	2.2	2	2.1	643668.58	9492143.80	2697.51	23.58338626	28.94515625
2	29/05/2009	177	Parathesis_Ms	1.7	0.6	0.5	0.55	643667.87	9492143.12	2696.65	22.64562473	28.65928372
2	29/05/2009	178	Morus_insignis	2.2	1.7	1.8	1.75	643667.38	9492143.50	2696.34	22.38126128	29.21445678
2	29/05/2009	179	DEAD	9	8.6	6.6	7.6	643666.21	9492141.37	2697.11	20.3773327	27.82666305
2	29/05/2009	180	Parathesis_Ms	2.6	1.2	1.3	1.25	643665.27	9492142.47	2696.58	20.03529488	29.23422532
2	29/05/2009	181	Critoniopsis_sevillana	7.2	4.9	4.7	4.8	643664.80	9492142.00	2696.26	19.3957557	29.02066927
2	29/05/2009	182	Critoniopsis_sevillana	12.6	42.5	31	36.75	643663.80	9492142.31	2696.20	18.64543855	29.74571864
2	29/05/2009	183	Parathesis_Ms	1.7	0.4	0.4	0.4	643664.14	9492141.85	2696.22	18.74323728	29.18533749
2	29/05/2009	184	Miconia_firma	3.7	2.2	2.2	2.2	643663.72	9492141.41	2696.36	18.1735804	28.97571648
2	29/05/2009	185	Critoniopsis_sevillana	1.5	0.6	0.6	0.6	643663.10	9492141.00	2696.06	17.42991088	28.88377633
2	29/05/2009	186	Critoniopsis_sevillana	1.7	0.6	0.5	0.55	643663.37	9492141.61	2695.76	17.94897274	29.31385763
2	29/05/2009	187	Miconia_denticulata	3	1.2	1.2	1.2	643663.45	9492139.49	2695.97	17.07311989	27.3792399
2	29/05/2009	188	Solanum_Ms1	4.4	1.5	1.4	1.45	643661.65	9492139.91	2695.46	15.64736867	28.55424579
2	29/05/2009	189	Ruagea_glabra	12	22.4	37.6	30	643659.45	9492139.43	2695.66	13.46159275	29.10670164
2	29/05/2009	190	Persea_Ms	14.8	12.6	12.8	12.7	643662.51	9492137.50	2697.05	15.34332643	26.01215244
2	29/05/2009	191	Solanum_Ms2	3.9	2	1.8	1.9	643662.27	9492136.77	2697.40	14.80576384	25.47357251
2	29/05/2009	192	Meliosma_Ms1	12.8	21	18.5	19.75	643660.48	9492137.54	2696.25	13.54918133	26.95837329
2	29/05/2009	193	Clematis_Ms	5.2	3.9	3.5	3.7	643659.46	9492136.97	2696.13	12.37613729	26.89990822
2	29/05/2009	194	Clematis_Ms	9.3	7.3	6.4	6.85	643658.45	9492136.09	2695.99	11.08106912	26.56432696
2	29/05/2009	195	Meliosma_Ms2	13.4	41	45	43	643657.93	9492136.96	2695.92	11.00759612	27.57642269
2	29/05/2009	196	Meliosma_Ms2	12.7	58.56901906	58.56901906	58.56901906	643657.49	9492137.86	2695.26	11.01637107	28.58036413
2	29/05/2009	197	Eugenia_Ms	3.6	2.3	2.1	2.2	643657.96	9492137.57	2695.07	11.29972169	28.10796722
2	29/05/2009	198	Miconia_firma	3.3	2	1.9	1.95	643657.85	9492136.17	2695.60	10.5751671	26.90592584
2	29/05/2009	199	Miconia_firma	4.4	2.5	2.4	2.45	643657.70	9492136.25	2695.28	10.48352825	27.04845786
2	29/05/2009	200	DEAD	10.7	13.8	14.5	14.15	643657.95	9492134.22	2696.45	9.794425586	25.11636744
2	29/05/2009	201	Critoniopsis_sevillana	3.5	3.2	3	3.1	643654.21	9492139.88	2693.74	8.97879039	31.85141365
2	29/05/2009	202	Critoniopsis_sevillana	4.1	4.4	4.5	4.45	643654.38	9492139.19	2693.99	8.819974391	31.16115539
2	29/05/2009	203	Eugenia_Ms	4	3.6	3.5	3.55	643655.53	9492139.43	2692.39	9.956646296	30.85949354
2	29/05/2009	204	Solanum_Ms2	4.1	3.6	3.4	3.5	643657.15	9492140.20	2693.23	11.75416385	30.82855942
2	29/05/2009	205	Myrcianthes_fimbriata	6.2	8.7	16	12.35	643658.93	9492140.07	2694.15	13.28508269	29.91266704
2	29/05/2009	206	Solanum_Ms1	2	1.4	1	1.2	643658.10	9492141.57	2693.24	13.21150477	31.62288868
2	29/05/2009	207	Solanum_Ms1	2	1.4	1	1.2	643658.10	9492141.57	2693.24	13.21150477	31.62288868
2	29/05/2009	208	Solanum_Ms1	2	1.4	1	1.2	643658.10	9492141.57	2693.24	13.21150477	31.62288868
2	29/05/2009	209	Solanum_Ms1	2	1.4	1	1.2	643658.10	9492141.57	2693.24	13.21150477	31.62288868
2	29/05/2009	210	Solanum_Ms1	2	1.4	1	1.2	643658.10	9492141.57	2693.24	13.21150477	31.62288868
2	29/05/2009	211	Solanum_Ms1	2	1.4	1	1.2	643658.10	9492141.57	2693.24	13.21150477	31.62288868
2	29/05/2009	212	Solanum_Ms1	2	1.4	1	1.2	643658.10	9492141.57	2693.24	13.21150477	31.62288868
2	29/05/2009	213	Solanum_Ms1	2	1.4	1	1.2	643658.10	9492141.57	2693.24	13.21150477	31.62288868
2	29/05/2009	214	Solanum_Ms1	2	1.4	1	1.2	643658.10	9492141.57	2693.24	13.21150477	31.62288868
2	29/05/2009	215	Solanum_Ms1	2	1.4	1	1.2	643658.10	9492141.57	2693.24	13.21150477	31.62288868
2	29/05/2009	216	Solanum_Ms1	2	1.4	1	1.2	643658.10	9492141.57	2693.24	13.21150477	31.62288868
2	29/05/2009	217	Solanum_Ms1	2	1.4	1	1.2	643658.10	9492141.57	2693.24	13.21150477	31.62288868
2	29/05/2009	218	Solanum_Ms1	2	1.4	1	1.2	643658.10	9492141.57	2693.24	13.21150477	31.62288868
2	29/05/2009	219	Solanum_Ms1	2	1.4	1	1.2	643658.10	9492141.57	2693.24	13.21150477	31.62288868
2	29/05/2009	220	Solanum_Ms1	2	1.4	1	1.2	643658.10	9492141.57	2693.24	13.21150477	31.62288868
2	29/05/2009	221	Solanum_Ms1	2	1.4	1	1.2	643658.10	9492141.57	2693.24	13.21150477	31.62288868
2	29/05/2009	222	Solanum_Ms1	2	1.4	1	1.2	643658.10	9492141.57	2693.24	13.21150477	31.62288868
2	29/05/2009	223	Solanum_Ms1	2	1.4	1	1.2	643658.10	9492141.57	2693.24	13.21150477	31.62288868
2	29/05/2009	224	Solanum_Ms1	2	1.4	1	1.2	643658.10	9492141.57	2693.24	13.21150477	31.62288868
2	29/05/2009	225	Solanum_Ms1	2	1.4	1	1.2	643658.10	9492141.57	2693.24	13.21150477	31.62288868
2	29/05/2009	226	Solanum_Ms1	2	1.4	1	1.2	643658.10	9492141.57	2693.24	13.21150477	31.62288868
2	29/05/2009	227	Solanum_Ms1	2	1.4	1	1.2	643658.10	9492141.57	2693.24	13.21150477	31.62288868
2	29/05/2009	228	Solanum_Ms1	2	1.4	1	1.2	643658.10	9492141.57	2693.24	13.21150477	31.62288868
2	29/05/2009	229	Solanum_Ms1	2	1.4	1	1.2	643658.10	9492141.57	2693.24	13.21150477	31.62288868
2	29/05/2009	230	Solanum_Ms1	2	1.4	1	1.2	643658.10	9492141.57	2693.24	13.21150477	31.62288868
2	29/05/2009	231	Solanum_Ms1	3.4	1.4	1.6	1.5	643661.88	9492141.96	2694.60	16.77330269	30.28743438
2	29/05/2009	232	Myrsine_latifolia	2.2	0.9	0.9	0.9	643662.15	9492141.46	2695.14	16.78545441	29.71887047
2	29/05/2009	233	Myrsine_latifolia	2.6	1.2	1.3	1.25	643661.78	9492141.50	2695.04	16.47881471	29.925305
2	29/05/2009	234	Critoniopsis_sevillana	2.2	0.7	0.8	0.75	643662.51	9492143.84	2693.87	18.17501852	31.69164811
2	29/05/2009	235	Solanum_Ms1	8.2	4	3.7	3.85	643661.95	9492143.81	2694.05	17.65447978	31.91792188
2	29/05/2009	236	Morus_insignis	1.7	0.3	0.3	0.3	643661.87	9492142.41	2694.17	16.95543487	30.69649389
2	29/05/2009	237	Solanum_Ms1	1.9	0.7	0.8	0.75	643660.65	9492142.74	2693.50	16.01778647	31.53839272
2	29/05/2009	238	Solanum_Ms1	1.9	0.7	0.8	0.75	643660.65	9492142.74	2693.50	16.01778647	31.53839272
2	29/05/2009	239	Piper_elongatum	8.3	6.1	5.2	5.65	643659.32	9492142.59	2693.43	14.76134119	31.99968347
2	29/05/2009	240	Eugenia_Ms	9.8	10.6	10.7	10.65	643663.76	9492143.37	2695.08	19.07688703	30.71440806
2	29/05/2009	241	Piper_elongatum	8.2	9	9.1	9.05	643665.66	9492145.44	2694.88	21.70752959	31.71641816
2	29/05/2009	242	Solanum_Ms1	1.8	0.5	0.4	0.45	643664.20	9492145.08	2694.32	20.23481745	32.0456549
2	29/05/2009	243	Solanum_Ms1	1.8	0.5	0.4	0.45	643664.20	9492145.08	2694.32	20.23481745	32.0456549
2	29/05/2009	244	Solanum_Ms1	1.8	0.5	0.4	0.45	643664.20	9492145.08	2694.32	20.23481745	32.0456549
2	29/05/2009	245	Ruagea_glabra	3.7	2.2	2.3	2.25	643663.68	9492146.61	2694.25	20.45379926	33.65234299
2	29/05/2009	246	Morus_insignis	1.7	0.5	0.6	0.55	643663.00	9492146.37	2693.86	19.7429212	33.73337057
2	29/05/2009	247	Eugenia_Ms	8.7	6.9	6.7	6.8	643665.80	9492145.30	2695.13	21.76532145	31.53004607
2	29/05/2009	248	Eugenia_Ms	2.4	0.6	0.5	0.55	643667.86	9492147.53	2695.39	24.60531649	32.6055235
2	29/05/2009	249	Solanum_Ms1	2.4	0.7	0.7	0.7	643668.89	9492146.09	2695.63	24.88300754	30.85795027
2	29/05/2009	250	Solanum_Ms1	2.2	0.7	0.7	0.7	643670.62	9492146.22	2696.02	26.49010607	30.2008779
2	29/05/2009	251	Solanum_Ms1	2.2	0.7	0.7	0.7	643670.62	9492146.22	2696.02	26.49010607	30.2008779
2	29/05/2009	252	Solanum_Ms1	2.2	0.7	0.7	0.7	643670.62	9492146.22	2696.02	26.49010607	30.2008779
2	29/05/2009	253	Cestrum_auriculatum	2.3	0.9	0.9	0.9	643670.13	9492146.91	2695.78	26.35916298	31.03771926
2	29/05/2009	254	Critoniopsis_sevillana	1.9	1.3	1.5	1.4	643670.53	9492147.42	2695.79	26.95120902	31.3193912
2	29/05/2009	255	Eugenia_Ms	3.8	2.9	3	2.95	643670.61	9492146.65	2696.29	26.67198127	30.58952568
2	29/05/2009	256	Morus_insignis	2.5	1.7	1.6	1.65	643671.24	9492147.18	2696.34	27.47424888	30.78222113
2	29/05/2008	257	Solanum_Ms1	2.6	1.2	1	1.1	643648.25	9492136.96	2683.61	2.343263548	31.89425576
2	29/05/2008	258	Miconia_firma	1.7	0.4	0.4	0.4	643646.51	9492136.39	2683.43	0.532078852	32.16448928
2	29/05/2008	259	Solanum_Ms2	1.7	0.4	0.4	0.4	643646.52	9492136.77	2683.36	0.711518274	32.50098096
2	29/05/2008	260	Miconia_firma	2.1	0.7	0.7	0.7	643645.17	9492137.95	2682.56	0.02656345	34.15276283
2	29/05/2008	261	Miconia_firma	2	0.7	1.2	0.95	643645.52	9492137.45	2682.00	0.113219328	33.55351455
2	29/05/2008	262	Solanum_Ms1	2.4	1.2	1.3	1.25	643645.38	9492137.48	2681.64	0.002219593	33.64536376
2	29/05/2008	263	Critoniopsis_sevillana	2	0.9	0.8	0.85	643646.46	9492138.80	2681.86	1.556934856	34.34284721
2	29/05/2008	264	Morus_insignis	1.8	0.7	0.7	0.7	643645.02	9492139.32	2681.60	0.499612168	35.44859351
2	29/05/2008	265	Solanum_Ms1	3.7	1.6	1.6	1.6	643644.92	9492138.95	2681.59	0.245655655	35.1688746
2	29/05/2008	266	Critoniopsis_sevillana	4.5	1.7	1.7	1.7	643645.74	9492140.23	2681.44	1.552383022	35.94885371
2	29/05/2008	267	Critoniopsis_sevillana	3.5	1.2	1.2	1.2	643645.67	9492140.31	2681.52	1.529299253	36.04992159
2	29/05/2008	268	Critoniopsis_sevillana	2.9	3	3.1	3.05	643645.47	9492140.43	2681.58	1.397431297	36.24201526
2	29/05/2008	269	Solanum_Ms1	4.5	2.5	3.4	2.95	643644.62	9492140.14	2681.22	0.50980871	36.35845544
2	29/05/2008	270	Morphospecie_2	2.1	1.2	1.2	1.2	643646.73	9492140.70	2681.72	2.648001135	35.92272845
2	29/05/2008	271	Solanum_Ms1	2.2	0.5	0.9	0.7	643646.34	9492141.77	2681.23	2.775607087	37.05725555
2	29/05/2008	272	Solanum_Ms1	2.2	0.5	0.9	0.7	643646.34	9492141.77	2681.23	2.775607087	37.05725555
2	29/05/2008	273	Solanum_Ms1	2.2	0.5	0.9	0.7	643646.34	9492141.77	2681.23	2.775607087	37.05725555
2	29/05/2008	274	Solanum_Ms1	2.2	0.5	0.9	0.7	643646.34	9492141.77	2681.23	2.775607087	37.05725555
2	29/05/2008	275	Solanum_Ms1	3.9	4.3	4.2	4.25	643643.53	9492141.22	2680.61	0.016802346	37.81407048
2	29/05/2008	276	Solanum_Ms1	3.9	4.3	4.2	4.25	643643.53	9492141.22	2680.61	0.016802346	37.81407048
2	29/05/2008	277	Parathesis_Ms	1.6	0.6	0.6	0.6	643641.90	9492145.36	2677.74	0.402900566	42.25126991
2	29/05/2008	278	Solanum_Ms1	4.7	4.6	4.2	4.4	643641.46	9492146.17	2677.54	0.3768787	43.1668641
2	29/05/2008	279	Miconia_firma	2.1	0.4	0.4	0.4	643641.12	9492146.52	2677.28	0.224326693	43.63899177
2	29/05/2008	280	Ruagea_glabra	12	25	43.6	34.3	643640.79	9492147.66	2677.04	0.437471076	44.80589701
2	29/05/2008	281	Drimys_Ms	4.6	4.4	4.5	4.45	643640.83	9492147.79	2677.22	0.532303306	44.89923196
2	29/05/2008	282	Solanum_Ms1	3.9	2.3	1.9	2.1	643643.82	9492147.02	2678.32	2.863389783	42.88179909
2	29/05/2008	283	Ruagea_glabra	6	5.9	5	5.45	643645.16	9492146.40	2679.08	3.78236661	41.72127653
2	29/05/2008	284	Ruagea_glabra	8.8	24.4	34.8	29.6	643644.84	9492147.12	2678.73	3.818930375	42.50868792
2	29/05/2008	285	Miconia_media	1.7	0.3	0.3	0.3	643643.89	9492148.34	2677.52	3.517938176	44.02473963
2	29/05/2008	286	Eugenia_Ms	2.8	1.2	1.1	1.15	643643.56	9492149.12	2677.28	3.568247886	44.86965529
2	29/05/2008	287	Piper_elongatum	1.7	1.1	1.1	1.1	643643.79	9492147.63	2677.37	3.113195692	43.43899534
2	29/05/2008	288	Parathesis_Ms	3.8	5.1	5.4	5.25	643643.32	9492149.27	2676.90	3.420942812	45.1123951
2	29/05/2008	289	Ruagea_glabra	7.3	2.2	2.5	2.35	643644.43	9492151.69	2676.38	5.498254433	46.78578397
2	29/05/2008	290	Piper_elongatum	4.2	2.6	2.6	2.6	643643.49	9492152.34	2675.94	4.941729903	47.78881946
2	29/05/2008	291	Solanum_Ms1	2.6	0.6	0.5	0.55	643644.69	9492152.74	2676.14	6.19509054	47.60249289
2	29/05/2008	292	Solanum_Ms1	2.6	0.6	0.5	0.55	643644.69	9492152.74	2676.14	6.19509054	47.60249289
2	29/05/2008	293	Solanum_Ms1	2.6	0.6	0.5	0.55	643644.69	9492152.74	2676.14	6.19509054	47.60249289
2	29/05/2008	294	Solanum_Ms1	2.6	0.6	0.5	0.55	643644.69	9492152.74	2676.14	6.19509054	47.60249289
2	29/05/2008	295	Solanum_Ms1	2.6	0.6	0.5	0.55	643644.69	9492152.74	2676.14	6.19509054	47.60249289
2	29/05/2008	296	Miconia_denticulata	4.2	1.6	1.5	1.55	643645.16	9492152.37	2676.54	6.45175618	47.06859735
2	29/05/2008	297	Meliosma_Ms1	18.2	30.7	41.4	36.05	643641.94	9492152.75	2675.52	3.742118266	48.84200503
2	29/05/2008	298	Piper_elongatum	2.4	1.2	1.2	1.2	643640.63	9492150.17	2675.13	1.418975865	47.11693245
2	29/05/2008	299	Solanum_Ms1	1.8	0.8	0.5	0.65	643639.53	9492151.43	2674.07	0.998326909	48.73859504
2	29/05/2008	300	Piper_elongatum	2.5	2	2	2	643638.31	9492151.93	2673.14	0.125142952	49.73402856
2	29/05/2008	301	Piper_elongatum	2.5	2	2	2	643638.31	9492151.93	2673.14	0.125142952	49.73402856
2	29/05/2008	302	Piper_elongatum	2.5	2	2	2	643638.31	9492151.93	2673.14	0.125142952	49.73402856
2	29/05/2008	303	Piper_elongatum	2.5	2	2	2	643638.31	9492151.93	2673.14	0.125142952	49.73402856
2	29/05/2008	304	Piper_elongatum	2.5	2	2	2	643638.31	9492151.93	2673.14	0.125142952	49.73402856
2	29/05/2008	305	Piper_elongatum	2.5	2	2	2	643638.31	9492151.93	2673.14	0.125142952	49.73402856
2	29/05/2008	306	Piper_elongatum	2.5	2	2	2	643638.31	9492151.93	2673.14	0.125142952	49.73402856
2	29/05/2008	307	Piper_elongatum	2.5	2	2	2	643638.31	9492151.93	2673.14	0.125142952	49.73402856
2	29/05/2008	308	Piper_elongatum	2.5	2	2	2	643638.31	9492151.93	2673.14	0.125142952	49.73402856
2	29/05/2008	309	Solanum_Ms1	1.8	0.6	0.7	0.65	643639.30	9492153.22	2673.21	1.581656721	50.44275043
2	29/05/2008	310	Eugenia_Ms	2.4	1.7	1.7	1.7	643640.48	9492152.92	2673.70	2.503280576	49.64459366
2	29/05/2008	311	Ruagea_glabra	2.5	1.2	1.3	1.25	643640.81	9492153.53	2674.42	3.078597363	50.04903522
2	29/05/2008	312	Ruagea_glabra	2.4	2.5	2.4	2.45	643641.52	9492153.81	2674.49	3.836742432	49.97859018
2	29/05/2008	313	Miconia_media	2.4	1	0.8	0.9	643641.70	9492153.87	2674.25	4.022591433	49.95640537
2	29/05/2008	314	Solanum_Ms2	2.2	0.6	0.6	0.6	643641.86	9492153.94	2674.45	4.199535284	49.94245384
2	29/05/2008	315	Ruagea_glabra	2.4	1.1	0.9	1	643641.49	9492155.07	2673.74	4.375578455	51.12079422
2	29/05/2008	316	Solanum_Ms1	2.1	0.6	0.6	0.6	643643.64	9492153.83	2675.47	5.741497782	49.05706033
2	29/05/2008	317	Solanum_Ms1	2.1	0.6	0.6	0.6	643643.64	9492153.83	2675.47	5.741497782	49.05706033
2	29/05/2008	318	Solanum_Ms1	2.1	0.6	0.6	0.6	643643.64	9492153.83	2675.47	5.741497782	49.05706033
2	29/05/2008	319	Piper_elongatum	1.9	1.5	1.6	1.55	643643.68	9492155.10	2674.77	6.343675465	50.17512449
2	29/05/2008	320	Piper_elongatum	1.9	1.5	1.6	1.55	643643.68	9492155.10	2674.77	6.343675465	50.17512449
2	29/05/2008	321	Piper_elongatum	1.9	1.5	1.6	1.55	643643.68	9492155.10	2674.77	6.343675465	50.17512449
2	29/05/2008	322	Parathesis_Ms	3	0.8	0.9	0.85	643642.86	9492155.03	2674.69	5.583242968	50.47408247
2	29/05/2008	323	Tournefortia_Ms	2.5	0.5	0.6	0.55	643643.63	9492155.29	2674.84	6.3815358	50.36628946
2	29/05/2008	324	Solanum_Ms1	3.3	1	1	1	643644.26	9492155.91	2674.58	7.228425754	50.63236961
2	29/05/2008	325	Solanum_Ms1	3.3	1	1	1	643644.26	9492155.91	2674.58	7.228425754	50.63236961
2	29/05/2008	326	Solanum_Ms1	3.3	1	1	1	643644.26	9492155.91	2674.58	7.228425754	50.63236961
2	29/05/2008	327	Solanum_Ms1	2.7	1.1	1.2	1.15	643644.61	9492154.05	2676.05	6.707657309	48.82142268
2	29/05/2008	328	Ruagea_glabra	5.3	2.7	2.7	2.7	643643.90	9492156.36	2674.99	7.10644585	51.20035778
2	29/05/2008	329	Ruagea_glabra	9.8	8	10	9	643643.78	9492156.80	2675.29	7.194044364	51.64833177
2	29/05/2008	330	Ruagea_glabra	8.5	8.4	9	8.7	643643.52	9492157.20	2675.10	7.135523649	52.12594587
2	29/05/2008	331	Ruagea_glabra	7.5	4.9	6	5.45	643643.59	9492157.32	2674.92	7.252540813	52.20085341
2	29/05/2008	332	Ruagea_glabra	3.9	1.9	2.1	2	643646.15	9492157.15	2675.93	9.472414683	50.90597845
2	29/05/2008	333	Ruagea_glabra	2.5	1.2	1.3	1.25	643646.33	9492157.68	2676.05	9.867972898	51.30159809
2	29/05/2008	334	Ruagea_glabra	4.8	2.8	2.9	2.85	643646.03	9492158.24	2675.95	9.842709952	51.93093609
2	29/05/2008	335	Ruagea_glabra	3.4	1.7	1.7	1.7	643645.88	9492159.03	2675.33	10.06986016	52.7051792
2	29/05/2008	336	Persea_Ms	2.4	1	1.1	1.05	643646.42	9492159.43	2675.10	10.72806786	52.82654228
2	29/05/2008	337	Piper_elongatum	1.7	0.6	0.4	0.5	643646.68	9492159.30	2675.02	10.90123504	52.58882978
2	29/05/2008	338	Piper_elongatum	1.7	0.6	0.4	0.5	643646.68	9492159.30	2675.02	10.90123504	52.58882978
2	29/05/2008	339	Morus_insignis	5.1	5.3	5	5.15	643646.51	9492160.25	2674.54	11.17706451	53.51728435
2	29/05/2008	340	Drimys_Ms	3.5	1	0.9	0.95	643646.46	9492160.07	2674.98	11.05577384	53.37985213
2	29/05/2008	341	Piper_elongatum	4.3	3.3	3.4	3.35	643647.19	9492157.03	2676.17	10.34294553	50.33189332
2	29/05/2008	342	Eugenia_Ms	8.3	13.4	17	15.2	643644.81	9492155.63	2676.01	7.590354881	50.13848084
2	29/05/2008	343	DEAD	3.2	17.6	14	15.8	643644.78	9492156.13	2675.58	7.782861231	50.60086036
2	29/05/2008	344	Oreopanax_raimondii	10.7	18.2	13.8	16	643649.52	9492157.91	2676.59	12.82711573	50.08360235
2	29/05/2008	345	Parathesis_Ms	4.7	1.7	3	2.35	643649.06	9492159.02	2676.06	12.90412424	51.27473502
2	29/05/2008	346	Solanum_Ms1	1.7	0.6	0.4	0.5	643646.89	9492155.42	2676.22	9.359619757	49.0247727
2	29/05/2008	347	Solanum_Ms1	1.7	0.6	0.4	0.5	643646.89	9492155.42	2676.22	9.359619757	49.0247727
2	29/05/2008	348	Solanum_Ms1	1.7	0.6	0.4	0.5	643646.89	9492155.42	2676.22	9.359619757	49.0247727
2	29/05/2008	349	Meliosma_Ms1	16	22.4	25.4	23.9	643646.52	9492154.50	2676.63	8.622193354	48.36370031
2	29/05/2008	350	Morus_insignis	1.9	0.9	1	0.95	643646.35	9492154.52	2676.27	8.469116553	48.45800203
2	29/05/2008	351	Ruagea_glabra	13	14.3	17.3	15.8	643645.23	9492151.25	2677.70	6.016869828	46.03020776
2	29/05/2008	352	Ruagea_glabra	9.1	9.6	11.3	10.45	643645.18	9492150.96	2677.82	5.839613393	45.79589532
2	29/05/2008	353	Solanum_Ms2	6.8	7.2	7.6	7.4	643645.16	9492150.76	2677.96	5.734189272	45.62852966
2	29/05/2008	354	DEAD	3.2	15.2	20.7	17.95	643644.66	9492149.31	2677.64	4.64123065	44.55377471
2	29/05/2008	355	Delostoma_integrifolium	5.5	6	5.2	5.6	643647.22	9492147.53	2680.17	6.130683432	41.81427301
2	29/05/2008	356	Delostoma_integrifolium	9.9	46	46.5	46.25	643646.88	9492147.77	2679.95	5.941106725	42.18317111
2	29/05/2008	357	Miconia_firma	3.6	1.7	1.9	1.8	643646.63	9492147.33	2680.01	5.515187927	41.90327417
2	29/05/2008	358	Parathesis_Ms	3	1.6	1.6	1.6	643646.61	9492146.79	2679.43	5.257541888	41.42982943
2	29/05/2008	359	Solanum_Ms2	5.2	3.3	3.5	3.4	643646.37	9492147.66	2678.98	5.433158777	42.30852734
2	29/05/2008	360	Solanum_Ms2	4.7	2.6	2.4	2.5	643648.18	9492144.60	2680.31	5.685704666	38.76287149
2	29/05/2008	361	Citronella_incarium	2.9	1	0.8	0.9	643648.87	9492147.08	2680.23	7.407942232	40.67994513
2	29/05/2008	362	Solanum_Ms1	2	1	0.6	0.8	643649.17	9492147.02	2680.28	7.653839754	40.49330293
2	29/05/2008	363	Solanum_Ms1	2	1	0.6	0.8	643649.17	9492147.02	2680.28	7.653839754	40.49330293
2	29/05/2008	364	Solanum_Ms1	2	1	0.6	0.8	643649.17	9492147.02	2680.28	7.653839754	40.49330293
2	29/05/2008	365	Solanum_Ms1	2	1	0.6	0.8	643649.17	9492147.02	2680.28	7.653839754	40.49330293
2	29/05/2008	366	Solanum_Ms1	2	1	0.6	0.8	643649.17	9492147.02	2680.28	7.653839754	40.49330293
2	29/05/2008	367	Solanum_Ms1	2	1	0.6	0.8	643649.17	9492147.02	2680.28	7.653839754	40.49330293
2	29/05/2008	368	Solanum_Ms1	2	1	0.6	0.8	643649.17	9492147.02	2680.28	7.653839754	40.49330293
2	29/05/2008	369	Citronella_incarium	4.6	3	3.1	3.05	643648.65	9492148.10	2679.65	7.665376284	41.68868169
2	29/05/2008	370	Solanum_Ms1	2.2	1.9	1.9	1.9	643649.46	9492148.57	2680.04	8.604743507	41.74474105
2	29/05/2008	371	Solanum_Ms1	2.2	1.9	1.9	1.9	643649.46	9492148.57	2680.04	8.604743507	41.74474105
2	29/05/2008	372	Solanum_Ms1	2.2	1.9	1.9	1.9	643649.46	9492148.57	2680.04	8.604743507	41.74474105
2	29/05/2008	373	Solanum_Ms1	2.2	1.9	1.9	1.9	643649.46	9492148.57	2680.04	8.604743507	41.74474105
2	29/05/2008	374	Solanum_Ms1	2.2	1.9	1.9	1.9	643649.46	9492148.57	2680.04	8.604743507	41.74474105
2	29/05/2008	375	Miconia_firma	2.5	1.2	1.1	1.15	643649.64	9492147.99	2680.37	8.510355739	41.14887329
2	29/05/2008	376	Eugenia_Ms	2.2	1.1	1	1.05	643649.26	9492150.81	2679.76	9.421215402	43.8409989
2	29/05/2008	377	Parathesis_Ms	1.7	0.4	0.4	0.4	643649.42	9492150.93	2679.86	9.618064284	43.88039237
2	29/05/2008	378	Parathesis_Ms	3.7	1.9	1.9	1.9	643649.44	9492150.99	2679.89	9.667777849	43.91950792
2	29/05/2008	379	Drimys_Ms	2.6	1.3	1.2	1.25	643649.30	9492151.08	2679.76	9.584633186	44.06352282
2	29/05/2008	380	Miconia_firma	4.8	3.9	3.4	3.65	643650.98	9492151.47	2680.08	11.26287136	43.66577051
2	29/05/2008	381	Piper_elongatum	1.7	0.6	0.6	0.6	643650.08	9492150.43	2679.70	9.992569352	43.13552581
2	29/05/2008	382	Eugenia_Ms	1.8	0.5	0.5	0.5	643651.84	9492151.54	2680.14	12.05904947	43.3461754
2	29/05/2008	383	Parathesis_Ms	1.9	1.1	0.9	1	643651.92	9492151.07	2680.18	11.91845677	42.88388534
2	29/05/2008	384	Oreopanax_raimondii	3.7	2.1	2.2	2.15	643652.42	9492150.68	2680.27	12.19467766	42.31068158
2	29/05/2008	385	Cestrum_auriculatum	8.4	7.7	7.9	7.8	643651.88	9492152.19	2680.02	12.38748687	43.90330805
2	29/05/2008	386	Cestrum_auriculatum	9	18.7	18.9	18.8	643651.81	9492152.29	2680.06	12.36976239	44.02943643
2	29/05/2008	387	Cestrum_auriculatum	15.2	28	26.9	27.45	643651.43	9492152.34	2679.92	12.04574663	44.24740958
2	29/05/2008	388	Parathesis_Ms	3	1.3	1.2	1.25	643652.42	9492153.64	2679.31	13.51319072	44.96171125
2	29/05/2008	389	Miconia_firma	2	0.7	0.8	0.75	643651.46	9492153.38	2679.08	12.54161518	45.15441492
2	29/05/2008	390	Piper_elongatum	2.3	0.9	0.8	0.85	643652.01	9492155.28	2678.65	13.88328096	46.6178083
2	29/05/2008	391	Solanum_Ms1	1.8	0.5	0.4	0.45	643650.57	9492154.10	2678.60	12.06413699	46.20428382
2	29/05/2008	392	DEAD	5.2	4.6	4.5	4.55	643650.01	9492152.64	2678.81	10.91380804	45.13813135
2	29/05/2008	393	Morus_insignis	5.7	4.4	4.1	4.25	643649.99	9492153.17	2678.74	11.13400246	45.63106146
2	29/05/2008	394	Parathesis_Ms	1.8	0.6	0.6	0.6	643649.26	9492152.88	2678.42	10.35072913	45.69033411
2	29/05/2008	395	Oreopanax_raimondii	2	1.2	1.5	1.35	643648.96	9492153.16	2678.36	10.20953809	46.07826875
2	29/05/2008	396	Oreopanax_raimondii	2.8	1.8	1.6	1.7	643648.67	9492152.91	2678.23	9.828260009	45.98229394
2	29/05/2008	397	Eugenia_Ms	2.5	0.9	0.9	0.9	643650.87	9492154.19	2678.88	12.37107857	46.15174575
2	29/05/2008	398	Tournefortia_Ms	3.8	1.4	1.5	1.45	643647.54	9492150.88	2678.79	7.910766403	44.66908596
2	29/05/2008	399	Solanum_Ms2	3	1.3	1.4	1.35	643647.66	9492153.10	2677.57	9.01200578	46.60361129
2	29/05/2008	400	Piper_elongatum	6.6	6.3	7	6.65	643648.95	9492153.74	2677.85	10.45194324	46.60304522
2	29/05/2008	401	Meliosma_Ms1	21.1	95.49296586	95.49296586	95.49296586	643645.75	9492163.79	2674.26	12.07793069	57.02030815
2	29/05/2008	402	Parathesis_Ms	2.8	1.4	1.4	1.4	643653.06	9492149.16	2680.79	12.08849791	40.67111717
2	29/05/2008	403	Citronella_incarium	4	2.5	2.5	2.5	643653.76	9492148.22	2681.43	12.29236134	39.51725522
2	29/05/2008	404	Meliosma_Ms1	1.6	0.6	0.6	0.6	643653.45	9492147.97	2681.26	11.90793928	39.42826927
2	29/05/2008	405	Piper_elongatum	3.1	1.7	1.8	1.75	643653.93	9492148.91	2681.45	12.75751525	40.05994027
2	29/05/2008	406	Drimys_Ms	3.4	1.8	2	1.9	643654.98	9492148.84	2681.71	13.66494354	39.52731388
2	29/05/2008	407	Drimys_Ms	3.6	1.4	1.4	1.4	643655.04	9492148.81	2681.62	13.70155924	39.471469
2	29/05/2008	408	Miconia_media	2.4	1.9	2	1.95	643654.53	9492150.06	2681.18	13.81022901	40.82174015
2	29/05/2008	409	Solanum_Ms2	4.9	6.2	6	6.1	643655.48	9492149.76	2682.09	14.52506968	40.12960481
2	29/05/2008	410	Piper_elongatum	4	2.5	3.4	2.95	643656.81	9492148.33	2682.63	15.07628637	38.25383069
2	29/05/2008	411	Piper_elongatum	4	2.5	3.4	2.95	643656.81	9492148.33	2682.63	15.07628637	38.25383069
2	29/05/2008	412	Miconia_media	2.1	0.4	0.3	0.35	643657.30	9492147.96	2682.86	15.3499896	37.69836634
2	29/05/2008	413	Solanum_Ms1	3.2	1.1	1	1.05	643656.17	9492148.09	2682.60	14.39535668	38.32801317
2	29/05/2008	414	Ruagea_glabra	8.2	47.5	25.3	36.4	643655.34	9492148.20	2682.45	13.70193061	38.7935046
2	29/05/2008	415	Miconia_media	2	1	1.1	1.05	643655.06	9492147.70	2682.44	13.22583785	38.46844944
2	29/05/2008	416	Miconia_media	2.2	0.8	0.8	0.8	643654.65	9492148.06	2682.14	13.02277296	38.97545933
2	29/05/2008	417	Miconia_media	1.9	2.2	2.2	2.2	643654.47	9492148.17	2682.08	12.91079984	39.15068666
2	29/05/2008	418	Miconia_media	2.1	0.9	0.8	0.85	643654.66	9492147.65	2681.99	12.84569578	38.60630232
2	29/05/2008	419	Piper_elongatum	3.5	6.1	6.2	6.15	643653.69	9492146.87	2681.91	11.63322145	38.33898044
2	29/05/2008	420	Morus_insignis	1.9	0.7	0.8	0.75	643653.73	9492146.71	2681.88	11.59310486	38.17620757
2	29/05/2008	421	Critoniopsis_sevillana	1.7	0.6	0.5	0.55	643653.41	9492146.50	2681.98	11.21285274	38.13341169
2	29/05/2008	422	Piper_elongatum	4	5.4	5.3	5.35	643652.84	9492145.84	2682.12	10.41170371	37.79784581
2	29/05/2008	423	Miconia_firma	2.3	2.2	2.4	2.3	643652.48	9492146.50	2681.87	10.38579653	38.54961979
2	29/05/2008	424	Solanum_Ms2	5.9	6.3	6.3	6.3	643653.44	9492145.20	2682.63	10.66415152	36.95420805
2	29/05/2008	425	Parathesis_Ms	2.4	0.8	0.7	0.75	643653.14	9492144.65	2682.58	10.1495862	36.59714332
2	29/05/2008	426	Solanum_Ms1	3.5	2	0.9	1.45	643653.66	9492144.24	2682.79	10.43323323	36.00024292
2	29/05/2008	427	Solanum_Ms1	3.5	2	0.9	1.45	643653.66	9492144.24	2682.79	10.43323323	36.00024292
2	29/05/2008	428	Solanum_Ms1	3.5	2	0.9	1.45	643653.66	9492144.24	2682.79	10.43323323	36.00024292
2	29/05/2008	429	Eugenia_Ms	3.9	2.2	2.2	2.2	643652.89	9492144.48	2682.52	9.847899826	36.55691796
2	29/05/2008	430	Miconia_firma	3.4	3.3	3.6	3.45	643652.56	9492144.39	2682.57	9.511362034	36.62366257
2	29/05/2008	431	Piper_elongatum	3.2	1.9	0.8	1.35	643652.51	9492143.47	2682.73	9.057695445	35.82767532
2	29/05/2008	432	Piper_elongatum	3.2	1.9	0.8	1.35	643652.51	9492143.47	2682.73	9.057695445	35.82767532
2	29/05/2008	433	Parathesis_Ms	1.7	0.6	0.6	0.6	643652.51	9492143.60	2682.58	9.117780416	35.94038142
2	29/05/2008	434	Piper_elongatum	3.8	3.4	3.5	3.45	643651.96	9492143.72	2682.39	8.67610943	36.29715033
2	29/05/2008	435	Morus_insignis	1.9	0.5	0.4	0.45	643652.11	9492142.78	2682.96	8.393044518	35.37726869
2	29/05/2008	436	Solanum_Ms1	2.1	1	0.6	0.8	643652.16	9492143.26	2682.94	8.647215125	35.78797037
2	29/05/2008	437	Solanum_Ms1	3.7	1.5	0.9	1.2	643653.32	9492142.96	2683.12	9.557033039	35.00845648
2	29/05/2008	438	Solanum_Ms1	3.7	1.5	0.9	1.2	643653.32	9492142.96	2683.12	9.557033039	35.00845648
2	29/05/2008	439	Solanum_Ms1	3.7	1.5	0.9	1.2	643653.32	9492142.96	2683.12	9.557033039	35.00845648
2	29/05/2008	440	Solanum_Ms1	3.7	1.5	0.9	1.2	643653.32	9492142.96	2683.12	9.557033039	35.00845648
2	29/05/2008	441	Solanum_Ms1	4.7	3	3.2	3.1	643654.31	9492143.66	2683.27	10.75106627	35.19002893
2	29/05/2008	442	Solanum_Ms1	4.7	3	3.2	3.1	643654.31	9492143.66	2683.27	10.75106627	35.19002893
2	29/05/2008	443	Parathesis_Ms	1.7	0.5	0.6	0.55	643651.67	9492142.62	2682.92	7.926039648	35.43453014
2	29/05/2008	444	Myrcianthes_fimbriata	6.6	5.6	5.5	5.55	643651.06	9492142.49	2682.73	7.321201235	35.59558877
2	29/05/2008	445	Ruagea_glabra	6.7	22.3	42.1	32.2	643650.54	9492142.30	2682.76	6.774955692	35.6538844
2	29/05/2008	446	Parathesis_Ms	2.4	1.3	1.3	1.3	643650.74	9492141.44	2682.94	6.570046352	34.78980781
2	29/05/2008	447	Parathesis_Ms	2.1	1.3	1.2	1.25	643650.25	9492141.75	2682.90	6.266396604	35.29054213
2	29/05/2008	448	Miconia_media	5.9	8	6.9	7.45	643650.65	9492141.52	2682.90	6.518949761	34.90643648
2	29/05/2008	449	Ruagea_glabra	3.8	5.2	5	5.1	643650.08	9492142.37	2682.25	6.396879705	35.9236589
2	29/05/2008	450	Ruagea_glabra	5.8	5	4.8	4.9	643650.16	9492142.60	2682.11	6.571180514	36.09272679
2	29/05/2008	451	Solanum_Ms1	2.3	0.8	0.8	0.8	643648.95	9492141.09	2682.24	4.809715025	35.27553423
2	29/05/2008	452	Solanum_Ms1	2.3	0.8	0.8	0.8	643648.95	9492141.09	2682.24	4.809715025	35.27553423
2	29/05/2008	453	Delostoma_integrifolium	1.7	0.9	0.9	0.9	643649.45	9492142.75	2681.83	5.995952755	36.54801812
2	29/05/2008	454	Miconia_firma	1.7	0.4	0.5	0.45	643649.76	9492143.41	2681.69	6.565666891	36.99489243
2	29/05/2008	455	Drimys_Ms	7.3	5.8	5.4	5.6	643649.29	9492143.89	2681.45	6.364894241	37.63827227
2	29/05/2008	456	Solanum_Ms1	1.8	0.5	0.6	0.55	643650.95	9492143.71	2682.15	7.767389237	36.73002728
2	29/05/2008	457	Solanum_Ms1	1.8	0.5	0.6	0.55	643650.95	9492143.71	2682.15	7.767389237	36.73002728
2	29/05/2008	458	Piper_elongatum	4.9	4.2	4.2	4.2	643651.19	9492144.57	2681.66	8.368528861	37.39927831
2	29/05/2008	459	Myrcianthes_Ms	2.2	0.6	0.6	0.6	643651.22	9492145.01	2681.56	8.586697407	37.7799816
2	29/05/2008	460	Myrsine_latifolia	3.9	2.1	2.2	2.15	643651.29	9492145.76	2681.43	8.989704718	38.41292736
2	29/05/2008	461	Critoniopsis_sevillana	1.7	0.6	0.7	0.65	643651.61	9492145.36	2681.59	9.101092842	37.91634396
2	29/05/2008	462	Solanum_Ms1	2.3	1.1	1.1	1.1	643650.57	9492144.70	2681.56	7.871069208	37.79248008
2	29/05/2008	463	Myrsine_latifolia	3	2	1.8	1.9	643648.88	9492144.89	2680.96	6.440582732	38.71752996
2	29/05/2008	464	Eugenia_Ms	1.7	0.4	0.4	0.4	643649.69	9492145.54	2680.84	7.461643891	38.93079663
2	29/05/2008	465	Drimys_Ms	3.7	2	1.9	1.95	643649.24	9492144.40	2681.12	6.546550281	38.1090182
2	29/05/2008	466	Myrcianthes_dicolor	2.1	1.2	1.1	1.15	643648.61	9492143.91	2680.93	5.760167504	37.9603277
2	29/05/2008	467	Parathesis_Ms	3.5	2	1.9	1.95	643648.68	9492144.50	2680.98	6.092685415	38.45170283
2	29/05/2008	468	Parathesis_Ms	4.1	2.6	2.6	2.6	643648.67	9492144.29	2680.92	5.985070846	38.27095188
2	29/05/2008	469	Solanum_Ms2	2.6	1	0.9	0.95	643647.24	9492139.25	2682.43	2.455428448	34.39536018
2	29/05/2008	470	Miconia_media	2	6.5	7	6.75	643655.61	9492146.25	2682.62	13.07291672	36.92142916
2	29/05/2008	471	Miconia_media	6	2.2	2.4	2.3	643656.18	9492146.73	2683.06	13.79921011	37.09890166
2	29/05/2008	472	Miconia_media	2	3.5	3.4	3.45	643655.95	9492146.79	2682.86	13.61771251	37.26376015
2	29/05/2008	473	Miconia_denticulata	2.4	0.6	0.6	0.6	643656.54	9492146.83	2683.08	14.16126574	37.03105733
2	29/05/2008	474	Solanum_Ms1	2	0.7	0.7	0.7	643657.28	9492146.89	2683.40	14.85817877	36.75664013
2	29/05/2008	475	Solanum_Ms1	2	0.7	0.7	0.7	643657.28	9492146.89	2683.40	14.85817877	36.75664013
2	29/05/2008	476	Solanum_Ms1	2	0.7	0.7	0.7	643657.28	9492146.89	2683.40	14.85817877	36.75664013
2	29/05/2008	477	Solanum_Ms1	2	0.7	0.7	0.7	643657.28	9492146.89	2683.40	14.85817877	36.75664013
2	29/05/2008	478	Piper_elongatum	2.8	1.4	2.4	1.9	643657.49	9492145.58	2683.90	14.45645953	35.49372715
2	29/05/2008	479	Eugenia_Ms	5.1	3.9	3.7	3.8	643659.02	9492146.71	2682.77	16.32743242	35.81829319
2	29/05/2008	480	Piper_elongatum	3.2	2.9	1.4	2.15	643659.91	9492147.34	2684.05	17.40669966	35.98050755
2	29/05/2008	481	Piper_elongatum	3.2	2.9	1.4	2.15	643659.91	9492147.34	2684.05	17.40669966	35.98050755
2	29/05/2008	482	Piper_elongatum	3.2	2.9	1.4	2.15	643659.91	9492147.34	2684.05	17.40669966	35.98050755
2	29/05/2008	483	Parathesis_Ms	1.8	0.9	0.9	0.9	643660.54	9492147.70	2684.29	18.1263789	36.02253533
2	29/05/2008	484	Parathesis_Ms	1.7	0.6	0.7	0.65	643660.52	9492147.88	2684.25	18.19400841	36.18970805
2	29/05/2008	485	Parathesis_Ms	1.8	0.6	0.6	0.6	643660.93	9492147.51	2684.43	18.39695727	35.67463314
2	29/05/2008	486	Piper_elongatum	2.8	1.6	1.7	1.65	643658.79	9492147.89	2683.62	16.65229813	36.97718865
2	29/05/2008	487	Piper_elongatum	2.8	1.6	1.7	1.65	643658.79	9492147.89	2683.62	16.65229813	36.97718865
2	29/05/2008	488	Piper_elongatum	2.8	1.6	1.7	1.65	643658.79	9492147.89	2683.62	16.65229813	36.97718865
2	29/05/2008	489	Piper_elongatum	2.8	1.6	1.7	1.65	643658.79	9492147.89	2683.62	16.65229813	36.97718865
2	29/05/2008	490	Piper_elongatum	2.8	1.6	1.7	1.65	643658.79	9492147.89	2683.62	16.65229813	36.97718865
2	29/05/2008	491	Solanum_Ms2	3	0.9	1	0.95	643658.81	9492149.17	2683.55	17.24018197	38.11675413
2	29/05/2008	492	Miconia_denticulata	3.6	1.6	1.6	1.6	643660.72	9492148.74	2683.94	18.75224044	36.87745219
2	29/05/2008	493	Miconia_denticulata	2	2.1	2.2	2.15	643660.64	9492149.02	2683.84	18.81076015	37.16382559
2	29/05/2008	494	Solanum_Ms1	2.4	2.2	0.8	1.5	643659.22	9492149.93	2683.20	17.94074065	38.60831212
2	29/05/2008	495	Solanum_Ms1	2.4	2.2	0.8	1.5	643659.22	9492149.93	2683.20	17.94074065	38.60831212
2	29/05/2008	496	Solanum_Ms1	2.4	2.2	0.8	1.5	643659.22	9492149.93	2683.20	17.94074065	38.60831212
2	29/05/2008	497	Solanum_Ms1	2.4	2.2	0.8	1.5	643659.22	9492149.93	2683.20	17.94074065	38.60831212
2	29/05/2008	498	Solanum_Ms1	2.4	2.2	0.8	1.5	643659.22	9492149.93	2683.20	17.94074065	38.60831212
2	29/05/2008	499	Solanum_Ms1	2.4	2.2	0.8	1.5	643659.22	9492149.93	2683.20	17.94074065	38.60831212
2	29/05/2008	500	Parathesis_Ms	1.6	0.4	0.5	0.45	643658.75	9492149.39	2683.08	17.28788392	38.33640387
2	29/05/2008	501	Eugenia_Ms	2.6	0.8	0.7	0.75	643658.44	9492149.13	2683.08	16.89543104	38.24176446
2	29/05/2008	502	Ruagea_glabra	2.3	1.7	1.7	1.7	643657.60	9492150.85	2682.85	16.90356328	40.156351
2	29/05/2008	503	Piper_elongatum	2.5	1.4	1.4	1.4	643657.90	9492150.02	2683.02	16.80698984	39.27783152
2	29/05/2008	504	Meliosma_Ms2	15.5	113.3183195	113.3183195	113.3183195	643657.31	9492151.33	2682.41	16.85502543	40.71541212
2	29/05/2008	505	Meliosma_Ms2	6	3.6	3.6	3.6	643658.44	9492153.78	2682.40	18.96591036	42.4024055
2	29/05/2008	506	Parathesis_Ms	3.2	4.5	3.6	4.05	643659.57	9492152.04	2682.69	19.19740974	40.34211041
2	29/05/2008	507	Parathesis_Ms	4.3	2.7	2.7	2.7	643659.40	9492151.92	2682.73	18.99181208	40.31074877
2	29/05/2008	508	Meliosma	1.6	0.8	0.9	0.85	643661.24	9492153.36	2682.81	21.28704826	40.77986214
2	29/05/2008	509	Eugenia_Ms	4.2	3.3	3.2	3.25	643660.99	9492151.86	2683.38	20.38924778	39.54224769
2	29/05/2008	510	Eugenia_Ms	5.9	3.6	3.4	3.5	643662.78	9492151.18	2684.30	21.69044592	38.14020067
2	29/05/2008	511	Cestrum_auriculatum	8.8	10.1	10.2	10.15	643662.64	9492151.80	2684.29	21.84170753	38.75212043
2	29/05/2008	512	Cestrum_auriculatum	5.3	2.2	2.3	2.25	643662.75	9492151.69	2684.12	21.889066	38.6053605
2	29/05/2008	513	Cestrum_auriculatum	3.7	1.7	1.6	1.65	643662.75	9492151.86	2684.17	21.96394812	38.7671294
2	29/05/2008	514	Piper_elongatum	2.3	0.9	0.7	0.8	643664.27	9492153.44	2683.98	24.0303592	39.50077945
2	29/05/2008	515	Drimys_Ms	3.2	1.4	1.4	1.4	643662.53	9492153.87	2683.54	22.6640929	40.66362495
2	29/05/2008	516	Solanum_Ms1	2.1	0.9	0.9	0.9	643662.06	9492153.20	2683.50	21.94727017	40.27180329
2	29/05/2008	517	Eugenia_Ms	6.1	6.1	6.5	6.3	643667.88	9492152.70	2685.10	26.93464111	37.22078695
2	29/05/2008	518	Solanum_Ms1	1.9	0.6	0.6	0.6	643665.76	9492152.99	2684.68	25.16669366	38.42662073
2	29/05/2008	519	Critoniopsis_sevillana	2.3	0.7	0.8	0.75	643664.85	9492152.57	2684.59	24.163012	38.4607965
2	29/05/2008	520	Tournefortia_Ms	1.7	0.7	0.6	0.65	643664.54	9492151.97	2684.86	23.62092103	38.06017627
2	30/05/2008	521	Meliosma_Ms2	15	13	13.4	13.2	643666.13	9492155.84	2683.63	26.77012554	40.81752771
2	30/05/2008	522	Meliosma_Ms2	14.6	19.8	30.4	25.1	643667.04	9492156.42	2684.12	27.83450214	40.92955126
2	30/05/2008	523	Meliosma_Ms2	16.6	25	40	32.5	643666.96	9492155.71	2684.03	27.45231918	40.32883287
2	30/05/2008	524	Meliosma_Ms1	1.5	0.7	0.6	0.65	643665.38	9492155.37	2683.21	25.88889781	40.73040672
2	30/05/2008	525	Parathesis_Ms	1.9	1.8	1.7	1.75	643664.28	9492155.13	2682.80	24.79379602	41.00576814
2	30/05/2008	526	Meliosma_Ms1	4.1	3.7	3.7	3.7	643663.49	9492154.94	2682.68	24.00636503	41.19023415
2	30/05/2008	527	Parathesis_Ms	1.9	1.6	1.5	1.55	643662.69	9492156.83	2682.66	24.12973759	43.23703966
2	30/05/2008	528	Miconia_media	2.5	1.7	1.7	1.7	643662.31	9492155.99	2682.73	23.41562957	42.65185239
2	30/05/2008	529	Miconia_media	2.5	0.8	0.7	0.75	643662.31	9492156.49	2682.51	23.63666502	43.10038873
2	30/05/2008	530	Piper_elongatum	4.6	2	2.1	2.05	643662.79	9492154.64	2683.12	23.2421349	41.23340581
2	30/05/2008	531	Miconia_firma	1.9	0.4	0.4	0.4	643662.65	9492154.36	2683.13	22.98819439	41.04822742
2	30/05/2008	532	DEAD	4.6	6.2	6.4	6.3	643661.47	9492154.22	2682.89	21.87709814	41.4454152
2	30/05/2008	533	Parathesis_Ms	2.2	0.7	0.8	0.75	643661.93	9492154.49	2682.46	22.40395652	41.48613256
2	30/05/2008	534	Parathesis_Ms	1.8	0.4	0.6	0.5	643661.93	9492154.63	2682.71	22.46436562	41.60560878
2	30/05/2008	535	Ruagea_glabra	19.3	17	25.4	21.2	643659.39	9492155.32	2682.20	20.49999783	43.35529578
2	30/05/2008	536	Miconia_media	2.7	2.2	2.2	2.2	643661.79	9492156.82	2681.94	23.32160803	43.6254177
2	30/05/2008	537	Miconia_media	2.1	3.9	3.7	3.8	643661.46	9492157.25	2681.75	23.21068921	44.16076462
2	30/05/2008	538	Piper_elongatum	2.9	2.5	2.5	2.5	643664.86	9492156.96	2682.73	26.1330524	42.38395405
2	30/05/2008	539	Morus_insignis	1.9	0.7	0.7	0.7	643663.51	9492156.82	2682.68	24.86147107	42.86390205
2	30/05/2008	540	Morus_insignis	2.5	2.1	2.1	2.1	643664.01	9492156.39	2682.76	25.11556337	42.24948378
2	30/05/2008	541	Meliosma	1.6	0.6	0.6	0.6	643655.47	9492151.45	2681.84	15.26858617	41.64152383
2	30/05/2008	542	Piper_elongatum	2.2	1.5	1.5	1.5	643654.98	9492151.75	2681.45	14.96137275	42.13184106
2	30/05/2008	543	Eugenia_Ms	1.9	0.9	1.1	1	643655.05	9492150.41	2681.84	14.42349107	40.89640548
2	30/05/2008	544	Miconia_firma	5	4.1	3.9	4	643655.38	9492152.77	2681.32	15.77865783	42.86332145
2	30/05/2008	545	Miconia_firma	4	2.6	2.5	2.55	643654.71	9492152.91	2681.72	15.23795844	43.28525217
2	30/05/2008	546	Siparuna_muricata	9.8	21.1	25.5	23.3	643654.36	9492153.09	2681.32	15.00815648	43.60159711
2	30/05/2008	547	Meliosma_Ms1	4.7	3	2.9	2.95	643656.60	9492153.98	2681.23	17.40757337	43.40776947
2	30/05/2008	548	Meliosma_Ms2	3	2.2	2.3	2.25	643654.20	9492153.07	2680.62	14.85663685	43.65881608
2	30/05/2008	549	Piper_elongatum	5.1	3	3	3	643654.14	9492152.85	2680.63	14.70262688	43.4862894
2	30/05/2008	550	Parathesis_Ms	2	1	0.8	0.9	643654.15	9492154.29	2679.84	15.35592383	44.77557844
2	30/05/2008	551	Parathesis_Ms	2.3	1.3	1.2	1.25	643654.15	9492154.33	2679.94	15.36641447	44.81099239
2	30/05/2008	552	Parathesis_Ms	2.1	0.9	1.1	1	643653.94	9492154.71	2679.91	15.35291732	45.24675445
2	30/05/2008	553	Persea_Ms	4.6	3.9	3.9	3.9	643653.24	9492156.54	2679.37	15.53868136	47.19146244
2	30/05/2008	554	Ruagea_glabra	4.4	1.7	1.7	1.7	643652.88	9492156.57	2679.12	15.23030227	47.38472329
2	30/05/2008	555	Solanum_Ms1	4.9	3.8	4	3.9	643654.37	9492157.17	2679.12	16.83306982	47.25603186
2	30/05/2008	556	Meliosma_Ms1	9.9	20.2	30.5	25.35	643654.47	9492156.99	2679.49	16.84730203	47.04464234
2	30/05/2008	557	Meliosma_Ms1	9.7	35.8	34.5	35.15	643652.94	9492157.01	2679.39	15.48778161	47.74905561
2	30/05/2008	558	Critoniopsis_sevillana	10.4	32	46.3	39.15	643651.02	9492157.18	2678.04	13.83925895	48.75888418
2	30/05/2008	559	Piper_elongatum	3.6	1.2	1.2	1.2	643653.48	9492157.55	2678.45	16.20956973	47.98610898
2	30/05/2008	560	Solanum_Ms1	2	0.6	0.9	0.75	643651.65	9492158.68	2677.50	15.07167743	49.82311265
2	30/05/2008	561	Solanum_Ms1	2	0.6	0.9	0.75	643651.65	9492158.68	2677.50	15.07167743	49.82311265
2	30/05/2008	562	Solanum_Ms1	2	0.6	0.9	0.75	643651.65	9492158.68	2677.50	15.07167743	49.82311265
2	30/05/2008	563	Solanum_Ms1	2	0.6	0.9	0.75	643651.65	9492158.68	2677.50	15.07167743	49.82311265
2	30/05/2008	564	Solanum_Ms1	2	0.6	0.9	0.75	643651.65	9492158.68	2677.50	15.07167743	49.82311265
2	30/05/2008	565	Eugenia_Ms	2.7	1.4	1.3	1.35	643651.83	9492158.46	2677.65	15.13600623	49.54541134
2	30/05/2008	566	Parathesis_Ms	1.9	0.6	0.7	0.65	643651.42	9492158.69	2677.42	14.86968885	49.92803685
2	30/05/2008	567	Piper_elongatum	3	2.9	3	2.95	643648.92	9492160.09	2676.35	13.25964843	52.29561931
2	30/05/2008	568	Piper_elongatum	3	2.9	3	2.95	643648.92	9492160.09	2676.35	13.25964843	52.29561931
2	30/05/2008	569	Solanum_Ms1	1.8	0.5	0.4	0.45	643649.28	9492159.64	2676.09	13.38216451	51.73815902
2	30/05/2008	570	Miconia_firma	4.2	3.6	3.5	3.55	643649.31	9492161.11	2675.61	14.06347303	53.03601968
2	30/05/2008	571	Piper_elongatum	2.8	1.1	1.2	1.15	643649.27	9492162.27	2675.34	14.54999279	54.09338448
2	30/05/2008	572	Miconia_firma	3.7	1.4	1.5	1.45	643648.84	9492162.55	2675.30	14.28918169	54.530541
2	30/05/2008	573	Eugenia_Ms	2.7	1.4	1.4	1.4	643648.76	9492162.02	2675.28	13.97576832	54.09960346
2	30/05/2008	574	Persea_Ms	14.4	29	24.9	26.95	643647.64	9492161.39	2675.36	12.68931131	54.03133606
2	30/05/2008	575	Eugenia_Ms	4.8	3.2	3.3	3.25	643648.93	9492163.96	2674.98	14.99840371	55.75548052
2	30/05/2008	576	Solanum_Ms1	2.1	0.5	0.6	0.55	643650.61	9492165.01	2674.58	16.97274977	55.94850917
2	30/05/2008	577	Solanum_Ms1	2.1	0.5	0.6	0.55	643650.61	9492165.01	2674.58	16.97274977	55.94850917
2	30/05/2008	578	Solanum_Ms1	2.1	0.5	0.6	0.55	643650.61	9492165.01	2674.58	16.97274977	55.94850917
2	30/05/2008	579	Solanum_Ms1	2.1	0.5	0.6	0.55	643650.61	9492165.01	2674.58	16.97274977	55.94850917
2	30/05/2008	580	Solanum_Ms1	2.1	0.5	0.6	0.55	643650.61	9492165.01	2674.58	16.97274977	55.94850917
2	30/05/2008	581	Eugenia_Ms	3.5	2	2.2	2.1	643648.33	9492164.17	2674.42	14.55393847	56.20675932
2	30/05/2008	582	Solanum_Ms1	2.5	0.8	0.7	0.75	643650.58	9492164.54	2675.06	16.72796816	55.54101276
2	30/05/2008	583	Solanum_Ms1	2.5	0.8	0.7	0.75	643650.58	9492164.54	2675.06	16.72796816	55.54101276
2	30/05/2008	584	Ruagea_glabra	3.6	4	5	4.5	643653.85	9492162.06	2676.85	18.55565764	51.86309936
2	30/05/2008	585	Ruagea_glabra	17.4	23.8	24	23.9	643652.59	9492163.16	2676.24	17.91450885	53.41276362
2	30/05/2008	586	Parathesis_Ms	2	0.9	0.9	0.9	643653.11	9492163.58	2675.73	18.56571367	53.55636585
2	30/05/2008	587	Parathesis_Ms	2.5	1.3	1.1	1.2	643653.36	9492163.93	2675.43	18.94439973	53.75144028
2	30/05/2008	588	Eugenia_Ms	8.6	7.1	7.6	7.35	643654.20	9492164.62	2676.15	20.00945372	53.99365325
2	30/05/2008	589	Eugenia_Ms	7.1	12	12.6	12.3	643652.64	9492165.74	2675.32	19.1084131	55.69875133
2	30/05/2008	590	Solanum_Ms1	2.6	1.1	1	1.05	643654.88	9492162.77	2677.44	19.79484903	52.0384414
2	30/05/2008	591	Solanum_Ms1	2.6	1.1	1	1.05	643654.88	9492162.77	2677.44	19.79484903	52.0384414
2	30/05/2008	592	Ruagea_glabra	9.8	6.6	5.5	6.05	643654.45	9492163.04	2676.45	19.52753338	52.46445408
2	30/05/2008	593	Solanum_Ms1	4.3	1.1	1.1	1.1	643653.90	9492164.53	2676.27	19.7007545	54.04988177
2	30/05/2008	594	Miconia_media	2.9	0.9	0.9	0.9	643653.09	9492164.85	2675.65	19.11453931	54.7019919
2	30/05/2008	595	Solanum_Ms1	3.7	0.6	0.7	0.65	643654.13	9492165.60	2675.10	20.38674949	54.90448838
2	30/05/2008	596	Solanum_Ms1	3.7	0.6	0.7	0.65	643654.13	9492165.60	2675.10	20.38674949	54.90448838
2	30/05/2008	597	Solanum_Ms1	3.7	0.6	0.7	0.65	643654.13	9492165.60	2675.10	20.38674949	54.90448838
2	30/05/2008	598	Solanum_Ms1	3.7	0.6	0.7	0.65	643654.13	9492165.60	2675.10	20.38674949	54.90448838
2	30/05/2008	599	Solanum_Ms1	3.7	0.6	0.7	0.65	643654.13	9492165.60	2675.10	20.38674949	54.90448838
2	30/05/2008	600	Solanum_Ms1	3.7	0.6	0.7	0.65	643654.13	9492165.60	2675.10	20.38674949	54.90448838
2	30/05/2008	601	Solanum_Ms1	3.7	0.6	0.7	0.65	643654.13	9492165.60	2675.10	20.38674949	54.90448838
2	30/05/2008	602	Eugenia_Ms	4.6	3.4	3.5	3.45	643653.17	9492165.45	2676.38	19.45784663	55.20130322
2	30/05/2008	603	Solanum_Ms1	4.4	1.9	1.9	1.9	643655.43	9492166.01	2676.37	21.73134521	54.69036532
2	30/05/2008	604	Miconia_firma	2.3	0.4	0.7	0.55	643654.80	9492165.03	2677.29	20.73079941	54.09211756
2	30/05/2008	605	Eugenia_Ms	4.2	9.4	3.4	6.4	643655.89	9492164.27	2677.19	21.35934903	52.93206448
2	30/05/2008	606	Eugenia_Ms	4.1	2.7	2.6	2.65	643657.57	9492165.77	2676.34	23.53798362	53.52591677
2	30/05/2008	607	Ruagea_glabra	5	4.4	4.4	4.4	643656.70	9492163.10	2678.31	21.56458903	51.52043893
2	30/05/2008	608	Ruagea_glabra	10.8	8.6	10.1	9.35	643655.86	9492163.35	2677.95	20.92879409	52.12230852
2	30/05/2008	609	Solanum_Ms1	2.2	0.6	1.2	0.9	643657.83	9492163.06	2678.25	22.55799181	50.97805628
2	30/05/2008	610	Solanum_Ms1	2.2	0.6	1.2	0.9	643657.83	9492163.06	2678.25	22.55799181	50.97805628
2	30/05/2008	611	Solanum_Ms1	2.2	0.6	1.2	0.9	643657.83	9492163.06	2678.25	22.55799181	50.97805628
2	30/05/2008	612	Parathesis_Ms	4.6	1.4	1.5	1.45	643656.35	9492164.44	2677.11	21.84708112	52.8769545
2	30/05/2008	613	Piper_elongatum	7	5.4	5.5	5.45	643658.28	9492165.03	2678.05	23.84426503	52.53772398
2	30/05/2008	614	Parathesis_Ms	2.2	1.1	1.1	1.1	643659.32	9492165.32	2678.31	24.90092629	52.33369889
2	30/05/2008	615	Cestrum_auriculatum	5.3	3.1	3.1	3.1	643658.29	9492165.06	2677.77	23.86150884	52.56189888
2	30/05/2008	616	Cestrum_auriculatum	8.6	20	24.5	22.25	643658.05	9492165.65	2678.34	23.91455305	53.20163244
2	30/05/2008	617	Cestrum_auriculatum	14.5	30.4	17.7	24.05	643658.37	9492165.57	2678.18	24.16145132	52.98240241
2	30/05/2008	618	Solanum_Ms1	2.8	1.1	1.1	1.1	643658.36	9492163.64	2678.84	23.2967443	51.26298527
2	30/05/2008	619	Parathesis_Ms	4.1	3.1	2.8	2.95	643660.26	9492163.31	2678.90	24.84650521	50.12395071
2	30/05/2008	620	Parathesis_Ms	4.8	3.2	3.9	3.55	643658.39	9492162.97	2679.11	23.01915026	50.64992025
2	30/05/2008	621	Eugenia_Ms	5.1	4.6	4.6	4.6	643659.61	9492162.09	2679.74	23.717932	49.31367827
2	30/05/2008	622	Solanum_Ms1	2.3	0.7	0.7	0.7	643659.08	9492162.23	2679.29	23.3136813	49.68052494
2	30/05/2008	623	Solanum_Ms1	2.4	0.9	1.1	1	643658.39	9492161.55	2679.32	22.38891845	49.38354754
2	30/05/2008	624	Solanum_Ms1	2.4	0.9	1.1	1	643658.39	9492161.55	2679.32	22.38891845	49.38354754
2	30/05/2008	625	Parathesis_Ms	5.1	3.3	3	3.15	643656.27	9492160.66	2679.15	20.08796169	49.52569749
2	30/05/2008	626	Parathesis_Ms	3	1.7	1.5	1.6	643655.93	9492161.14	2678.96	19.99886251	50.11082357
2	30/05/2008	627	Tournefortia_Ms	5.4	1.5	1.5	1.5	643656.65	9492159.63	2679.31	19.97092854	48.43897766
2	30/05/2008	628	Solanum_Ms1	3.2	0.9	0.9	0.9	643656.84	9492159.37	2679.19	20.02598594	48.11791772
2	30/05/2008	629	Solanum_Ms1	3.2	0.9	0.9	0.9	643656.84	9492159.37	2679.19	20.02598594	48.11791772
2	30/05/2008	630	Solanum_Ms1	1.9	1.1	1	1.05	643654.30	9492159.95	2678.94	18.0163169	49.77386948
2	30/05/2008	631	Oreopanax_raimondii	1.6	0.7	0.6	0.65	643655.43	9492159.56	2678.85	18.85161358	48.91451721
2	30/05/2008	632	Eugenia_Ms	2.1	0.9	0.9	0.9	643654.17	9492159.03	2678.71	17.48739903	49.00603777
2	30/05/2008	633	Miconia_firma	2.7	0.7	0.7	0.7	643654.19	9492161.23	2677.41	18.48764699	50.9703598
2	30/05/2008	634	Critoniopsis_sevillana	1.7	0.7	0.7	0.7	643652.55	9492159.53	2677.88	16.25665813	50.18186434
2	30/05/2008	635	Solanum_Ms1	4	1.4	2.8	2.1	643655.27	9492156.59	2680.13	17.38013979	46.33725236
2	30/05/2008	636	Solanum_Ms1	4	1.4	2.8	2.1	643655.27	9492156.59	2680.13	17.38013979	46.33725236
2	30/05/2008	637	Solanum_Ms1	4	1.4	2.8	2.1	643655.27	9492156.59	2680.13	17.38013979	46.33725236
2	30/05/2008	638	Solanum_Ms1	4	1.4	2.8	2.1	643655.27	9492156.59	2680.13	17.38013979	46.33725236
2	30/05/2008	639	Solanum_Ms1	4	1.4	2.8	2.1	643655.27	9492156.59	2680.13	17.38013979	46.33725236
2	30/05/2008	640	Solanum_Ms1	4	1.4	2.8	2.1	643655.27	9492156.59	2680.13	17.38013979	46.33725236
2	30/05/2008	641	Solanum_Ms1	4	1.4	2.8	2.1	643655.27	9492156.59	2680.13	17.38013979	46.33725236
2	30/05/2008	642	Eugenia_Ms	3.5	1.6	1.6	1.6	643657.36	9492156.92	2680.55	19.39741253	45.69751317
2	30/05/2008	643	Persea_Ms	1.5	0.4	0.4	0.4	643655.61	9492157.05	2680.30	17.88923193	46.59209971
2	30/05/2008	644	Meliosma	1.8	0.7	0.7	0.7	643656.01	9492158.02	2680.14	18.68404773	47.2863135
2	30/05/2008	645	Critoniopsis_sevillana	3.5	2.2	3.4	2.8	643656.55	9492158.66	2679.52	19.45211986	47.60871064
2	30/05/2008	646	Piper_elongatum	5.6	4	4.2	4.1	643658.01	9492158.20	2680.36	20.55628116	46.55012653
2	30/05/2008	647	Miconia_media	3.1	1.7	1.7	1.7	643658.58	9492157.01	2680.98	20.53035965	45.22760862
2	30/05/2008	648	Miconia_firma	6.9	5.2	5.2	5.2	643658.77	9492157.28	2681.08	20.81886202	45.39087428
2	30/05/2008	649	Drimys_Ms	1.9	0.6	0.5	0.55	643658.91	9492157.13	2681.14	20.88571123	45.19266643
2	30/05/2008	650	Piper_elongatum	4.9	5.3	5.3	5.3	643658.10	9492159.05	2680.56	21.01407285	47.2745238
2	30/05/2008	651	Piper_elongatum	4.9	5.3	5.3	5.3	643658.10	9492159.05	2680.56	21.01407285	47.2745238
2	30/05/2008	652	Piper_elongatum	4.9	5.3	5.3	5.3	643658.10	9492159.05	2680.56	21.01407285	47.2745238
2	30/05/2008	653	Parathesis_Ms	1.8	1.4	1.3	1.35	643659.53	9492159.28	2680.49	22.39444748	46.8333557
2	30/05/2008	654	Meliosma_Ms2	2	0.8	0.8	0.8	643659.88	9492160.30	2680.29	23.16019828	47.59910535
2	30/05/2008	655	Tournefortia_Ms	2.2	7.3	7.9	7.6	643660.96	9492161.06	2680.12	24.47232654	47.79447357
2	30/05/2008	656	Tournefortia_Ms	6.7	10.5	9.8	10.15	643660.84	9492161.10	2680.06	24.37636785	47.88513285
2	30/05/2008	657	Persea_Ms	3.2	5.2	5.1	5.15	643660.51	9492158.16	2680.68	22.77264122	45.40198658
2	30/05/2008	658	Ruagea_glabra	4.4	3	3.2	3.1	643660.85	9492156.21	2681.80	22.20445177	43.50730817
2	30/05/2008	659	Meliosma	5.5	3.5	3.5	3.5	643663.71	9492158.00	2681.43	25.56094675	43.83164872
2	30/05/2008	660	Morus_insignis	1.8	1.9	1.9	1.9	643663.18	9492157.69	2681.99	24.95321322	43.78573789
2	30/05/2008	661	Critoniopsis_sevillana	2.5	1.5	1.4	1.45	643663.18	9492159.43	2681.16	25.72799552	45.33908404
2	30/05/2008	662	Citronella_incarium	2.9	0.9	0.9	0.9	643663.95	9492158.97	2681.72	26.21253339	44.58562443
2	30/05/2008	663	Parathesis_Ms	1.9	1.9	1.4	1.65	643664.24	9492159.14	2681.93	26.54885103	44.61637138
2	30/05/2008	664	Delostoma_integrifolium	3.2	13	10.2	11.6	643636.43	9492156.28	2659.80	0.378599857	54.46415174
2	30/05/2008	665	Cestrum_auriculatum	5.3	3.4	3.3	3.35	643634.66	9492161.02	2656.72	0.917393586	59.49378971
2	30/05/2008	666	Piper_elongatum	4.9	2.6	2.3	2.45	643630.34	9492167.89	2653.54	0.107787534	67.56778755
2	30/05/2008	667	Myrsine_latifolia	3.2	3.7	3.7	3.7	643628.48	9492175.10	2650.26	1.666148185	74.85517355
2	30/05/2008	668	Piper_elongatum	3.4	3	3.1	3.05	643629.80	9492174.07	2650.44	2.386864176	73.34502314
2	30/05/2008	669	Ruagea_glabra	3.6	2.5	2.7	2.6	643630.87	9492175.44	2650.82	3.955652551	74.09351226
2	30/05/2008	670	Solanum_Ms1	2.2	0.7	1.5	1.1	643631.23	9492174.92	2651.01	4.044158862	73.4585604
2	30/05/2008	671	Solanum_Ms1	2.2	0.7	1.5	1.1	643631.23	9492174.92	2651.01	4.044158862	73.4585604
2	30/05/2008	672	Solanum_Ms1	2.2	0.7	1.5	1.1	643631.23	9492174.92	2651.01	4.044158862	73.4585604
2	30/05/2008	673	Solanum_Ms1	2.2	0.7	1.5	1.1	643631.23	9492174.92	2651.01	4.044158862	73.4585604
2	30/05/2008	674	Solanum_Ms1	2.2	0.7	1.5	1.1	643631.23	9492174.92	2651.01	4.044158862	73.4585604
2	30/05/2008	675	Solanum_Ms1	2.4	0.9	0.9	0.9	643633.88	9492176.46	2651.83	7.107132861	73.66206995
2	30/05/2008	676	Solanum_Ms1	2.4	0.9	0.9	0.9	643633.88	9492176.46	2651.83	7.107132861	73.66206995
2	30/05/2008	677	Eugenia_Ms	3.1	4.3	4.1	4.2	643634.66	9492178.77	2652.04	8.837806041	75.37955186
2	30/05/2008	678	Piper_elongatum	6.7	4.3	6.2	5.25	643633.96	9492178.40	2651.38	8.039571641	75.36133547
2	30/05/2008	679	Piper_elongatum	6.7	4.3	6.2	5.25	643633.96	9492178.40	2651.38	8.039571641	75.36133547
2	30/05/2008	680	Piper_elongatum	6.7	4.3	6.2	5.25	643633.96	9492178.40	2651.38	8.039571641	75.36133547
2	30/05/2008	681	Piper_elongatum	6.7	4.3	6.2	5.25	643633.96	9492178.40	2651.38	8.039571641	75.36133547
2	30/05/2008	682	Piper_elongatum	6.7	4.3	6.2	5.25	643633.96	9492178.40	2651.38	8.039571641	75.36133547
2	30/05/2008	683	Solanum_Ms1	3.1	0.7	0.7	0.7	643633.26	9492178.43	2650.66	7.433070849	75.69684186
2	30/05/2008	684	Solanum_Ms1	3.1	0.7	0.7	0.7	643633.26	9492178.43	2650.66	7.433070849	75.69684186
2	30/05/2008	685	Solanum_Ms1	3.1	0.7	0.7	0.7	643633.26	9492178.43	2650.66	7.433070849	75.69684186
2	30/05/2008	686	Delostoma_integrifolium	15.7	47	50	48.5	643631.41	9492179.82	2651.22	6.393865275	77.7661626
2	30/05/2008	687	Ruagea_glabra	7.5	12.4	15.6	14	643632.22	9492180.63	2650.98	7.479747085	78.13205477
2	30/05/2008	688	Ruagea_glabra	3.8	6	7.1	6.55	643631.17	9492180.49	2650.92	6.472606842	78.47352274
2	30/05/2008	689	Ruagea_glabra	3.9	9.5	10.7	10.1	643631.12	9492181.26	2651.13	6.779907508	79.18942516
2	30/05/2008	690	Piper_elongatum	2.9	3.5	3.5	3.5	643633.20	9492180.93	2651.16	8.490346703	77.95868786
2	30/05/2008	691	Solanum_Ms2	3.7	1.5	1.5	1.5	643633.07	9492180.66	2651.10	8.252186673	77.77577862
2	30/05/2008	692	Solanum_Ms1	2.5	0.9	0.4	0.65	643634.75	9492179.79	2651.79	9.363083055	76.24842801
2	30/05/2008	693	Solanum_Ms1	2.5	0.9	0.4	0.65	643634.75	9492179.79	2651.79	9.363083055	76.24842801
2	30/05/2008	694	Solanum_Ms1	2.5	0.9	0.4	0.65	643634.75	9492179.79	2651.79	9.363083055	76.24842801
2	30/05/2008	695	Solanum_Ms1	2.5	0.9	0.4	0.65	643634.75	9492179.79	2651.79	9.363083055	76.24842801
2	30/05/2008	696	Solanum_Ms1	2.5	0.9	0.4	0.65	643634.75	9492179.79	2651.79	9.363083055	76.24842801
2	30/05/2008	697	Piper_elongatum	9.9	9.4	10.1	9.75	643635.62	9492179.24	2651.96	9.90292244	75.36746582
2	30/05/2008	698	Miconia_firma	1.6	0.8	0.8	0.8	643633.97	9492177.25	2652.23	7.534679659	74.3286711
2	30/05/2008	699	Solanum_Ms1	2	0.5	0.4	0.45	643636.18	9492177.31	2652.91	9.548129405	73.39529554
2	30/05/2008	700	Solanum_Ms1	2	0.5	0.4	0.45	643636.18	9492177.31	2652.91	9.548129405	73.39529554
2	30/05/2008	701	Solanum_Ms1	2	0.5	0.4	0.45	643636.18	9492177.31	2652.91	9.548129405	73.39529554
2	30/05/2008	702	Solanum_Ms1	2	0.5	0.4	0.45	643636.18	9492177.31	2652.91	9.548129405	73.39529554
2	30/05/2008	703	Piper_elongatum	5.3	10.6	5	7.8	643635.41	9492176.30	2653.33	8.403697086	72.83043015
2	30/05/2008	704	Piper_elongatum	5.3	10.6	5	7.8	643635.41	9492176.30	2653.33	8.403697086	72.83043015
2	30/05/2008	705	Piper_elongatum	5.3	10.6	5	7.8	643635.41	9492176.30	2653.33	8.403697086	72.83043015
2	30/05/2008	706	Piper_elongatum	5.3	10.6	5	7.8	643635.41	9492176.30	2653.33	8.403697086	72.83043015
2	30/05/2008	707	Piper_elongatum	5.3	10.6	5	7.8	643635.41	9492176.30	2653.33	8.403697086	72.83043015
2	30/05/2008	708	Piper_elongatum	5.3	10.6	5	7.8	643635.41	9492176.30	2653.33	8.403697086	72.83043015
2	30/05/2008	709	Piper_elongatum	5.3	10.6	5	7.8	643635.41	9492176.30	2653.33	8.403697086	72.83043015
2	30/05/2008	710	Piper_elongatum	5.3	10.6	5	7.8	643635.41	9492176.30	2653.33	8.403697086	72.83043015
2	30/05/2008	711	Parathesis_Ms	3.2	1.6	1.4	1.5	643634.73	9492174.82	2653.09	7.139467872	71.81343735
2	30/05/2008	712	Solanum_Ms1	3.7	1.6	1.6	1.6	643634.64	9492175.58	2653.24	7.390781993	72.52927064
2	30/05/2008	713	Parathesis_Ms	3	1.5	1.1	1.3	643632.37	9492172.93	2652.27	4.177144239	71.17014308
2	30/05/2008	714	Citronella_incarium	1.9	0.4	0.4	0.4	643633.37	9492172.22	2653.67	4.759434713	70.09345485
2	30/05/2008	715	Miconia_media	2.1	0.9	0.9	0.9	643633.30	9492170.47	2653.70	3.911522278	68.55670394
2	30/05/2008	716	Miconia_media	2.3	0.8	0.9	0.85	643633.05	9492170.32	2654.46	3.620171066	68.53392906
2	30/05/2008	717	Miconia_firma	2.5	2.2	2.5	2.35	643632.03	9492168.83	2654.00	2.043596625	67.65638252
2	30/05/2008	718	Lycianthes_inaequilatera	1.7	0.5	0.6	0.55	643632.33	9492169.02	2653.94	2.402409814	67.69464702
2	30/05/2008	719	Solanum_Ms1	2.2	1.1	1.5	1.3	643632.58	9492167.54	2654.93	1.959110589	66.2626276
2	30/05/2008	720	Solanum_Ms1	2.2	1.1	1.5	1.3	643632.58	9492167.54	2654.93	1.959110589	66.2626276
2	30/05/2008	721	Solanum_Ms1	2.2	1.1	1.5	1.3	643632.58	9492167.54	2654.93	1.959110589	66.2626276
2	30/05/2008	722	Solanum_Ms1	2.2	1.1	1.5	1.3	643632.58	9492167.54	2654.93	1.959110589	66.2626276
2	30/05/2008	723	Solanum_Ms1	2.2	1.1	1.5	1.3	643632.58	9492167.54	2654.93	1.959110589	66.2626276
2	30/05/2008	724	Solanum_Ms1	2.2	1.1	1.5	1.3	643632.58	9492167.54	2654.93	1.959110589	66.2626276
2	30/05/2008	725	Solanum_Ms1	2.2	1.1	1.5	1.3	643632.58	9492167.54	2654.93	1.959110589	66.2626276
2	30/05/2008	726	Solanum_Ms1	2.2	1.1	1.5	1.3	643632.58	9492167.54	2654.93	1.959110589	66.2626276
2	30/05/2008	727	Solanum_Ms1	2.2	1.1	1.5	1.3	643632.58	9492167.54	2654.93	1.959110589	66.2626276
2	30/05/2008	728	Solanum_Ms1	2.2	1.1	1.5	1.3	643632.58	9492167.54	2654.93	1.959110589	66.2626276
2	30/05/2008	729	Solanum_Ms1	2	0.5	0.8	0.65	643633.14	9492166.59	2655.17	2.034555567	65.15423262
2	30/05/2008	730	Solanum_Ms1	2	0.5	0.8	0.65	643633.14	9492166.59	2655.17	2.034555567	65.15423262
2	30/05/2008	731	Solanum_Ms1	2	0.5	0.8	0.65	643633.14	9492166.59	2655.17	2.034555567	65.15423262
2	30/05/2008	732	Solanum_Ms1	2	0.5	0.8	0.65	643633.14	9492166.59	2655.17	2.034555567	65.15423262
2	30/05/2008	733	Solanum_Ms1	2	0.5	0.8	0.65	643633.14	9492166.59	2655.17	2.034555567	65.15423262
2	30/05/2008	734	Miconia_firma	3.7	1.6	1.6	1.6	643635.32	9492170.65	2655.17	5.798764728	67.81327579
2	30/05/2008	735	Miconia_firma	3.5	1.7	1.8	1.75	643635.05	9492170.73	2655.33	5.599150367	68.01038315
2	30/05/2008	736	Miconia_firma	2.4	1.8	1.9	1.85	643634.92	9492170.61	2655.11	5.426652558	67.95985932
2	30/05/2008	737	Parathesis_Ms	2.7	1.2	1.2	1.2	643634.91	9492168.90	2654.98	4.652482973	66.43461698
2	30/05/2008	738	Parathesis_Ms	2.5	0.7	0.8	0.75	643634.58	9492168.71	2655.13	4.274684486	66.40824069
2	30/05/2008	739	Parathesis_Ms	2.2	0.8	0.7	0.75	643634.60	9492169.42	2654.63	4.607801567	67.04135477
2	30/05/2008	740	Piper_elongatum	3.6	2.7	2.8	2.75	643635.66	9492170.57	2655.43	6.073318147	67.59222374
2	30/05/2008	741	Solanum_Ms2	5.8	5.2	5.6	5.4	643632.16	9492166.39	2654.25	1.071881826	65.41645159
2	30/05/2008	742	Solanum_Ms1	2	1	0.5	0.75	643633.72	9492164.78	2657.10	1.745777085	63.27852661
2	30/05/2008	743	Solanum_Ms1	2	1	0.5	0.75	643633.72	9492164.78	2657.10	1.745777085	63.27852661
2	30/05/2008	744	Solanum_Ms1	2	1	0.5	0.75	643633.72	9492164.78	2657.10	1.745777085	63.27852661
2	30/05/2008	745	Solanum_Ms1	2	1	0.5	0.75	643633.72	9492164.78	2657.10	1.745777085	63.27852661
2	30/05/2008	746	Delostoma_integrifolium	2.4	1.4	1.4	1.4	643633.28	9492164.72	2655.97	1.327237648	63.41801862
2	30/05/2008	747	Delostoma_integrifolium	2.3	1.4	1.3	1.35	643633.57	9492164.55	2655.56	1.515673721	63.14068553
2	30/05/2008	748	Piper_elongatum	2.4	1.2	1.2	1.2	643636.68	9492166.96	2656.29	5.367172577	63.90443789
2	30/05/2008	749	Eugenia_Ms	2.2	0.7	0.7	0.7	643637.18	9492167.07	2656.32	5.867625176	63.77811224
2	30/05/2008	750	Solanum_Ms1	2.4	0.7	0.6	0.65	643637.42	9492166.74	2656.41	5.938935588	63.37772702
2	30/05/2008	751	Solanum_Ms1	2.4	0.7	0.6	0.65	643637.42	9492166.74	2656.41	5.938935588	63.37772702
2	30/05/2008	752	Solanum_Ms1	2.4	0.7	0.6	0.65	643637.42	9492166.74	2656.41	5.938935588	63.37772702
2	30/05/2008	753	Miconia_media	1.8	0.7	0.7	0.7	643637.12	9492167.47	2656.33	5.993224023	64.16920947
2	30/05/2008	754	Miconia_media	1.8	0.4	0.4	0.4	643637.18	9492167.39	2656.67	6.008049253	64.06886064
2	30/05/2008	755	Delostoma_integrifolium	2.3	0.9	0.9	0.9	643637.62	9492168.37	2656.52	6.837416175	64.75043705
2	30/05/2008	756	Solanum_Ms1	1.8	1.2	0.4	0.8	643636.69	9492165.27	2657.70	4.624807352	62.39139686
2	30/05/2008	757	Solanum_Ms1	1.8	1.2	0.4	0.8	643636.69	9492165.27	2657.70	4.624807352	62.39139686
2	30/05/2008	758	Solanum_Ms1	1.8	1.2	0.4	0.8	643636.69	9492165.27	2657.70	4.624807352	62.39139686
2	30/05/2008	759	Solanum_Ms1	1.8	1.2	0.4	0.8	643636.69	9492165.27	2657.70	4.624807352	62.39139686
2	30/05/2008	760	Solanum_Ms1	1.8	1.2	0.4	0.8	643636.69	9492165.27	2657.70	4.624807352	62.39139686
2	30/05/2008	761	Piper_elongatum	2.5	2	2	2	643637.98	9492166.37	2658.07	6.274882662	62.79663672
2	30/05/2008	762	Solanum_Ms1	1.9	0.8	0.8	0.8	643638.01	9492165.71	2658.17	6.00649118	62.1899897
2	30/05/2008	763	Solanum_Ms1	3.1	1.2	1	1.1	643638.68	9492165.09	2658.09	6.331653588	61.34253825
2	30/05/2008	764	Solanum_Ms1	3.1	1.2	1	1.1	643638.68	9492165.09	2658.09	6.331653588	61.34253825
2	30/05/2008	765	Solanum_Ms1	2.9	1.2	1.5	1.35	643639.34	9492164.37	2658.74	6.596738456	60.40762172
2	30/05/2008	766	Solanum_Ms1	2.9	1.2	1.5	1.35	643639.34	9492164.37	2658.74	6.596738456	60.40762172
2	30/05/2008	767	Solanum_Ms1	2.9	1.2	1.5	1.35	643639.34	9492164.37	2658.74	6.596738456	60.40762172
2	30/05/2008	768	Solanum_Ms1	2.9	1.2	1.5	1.35	643639.34	9492164.37	2658.74	6.596738456	60.40762172
2	30/05/2008	769	Solanum_Ms1	2.9	1.2	1.5	1.35	643639.34	9492164.37	2658.74	6.596738456	60.40762172
2	30/05/2008	770	Solanum_Ms1	2.5	1.1	1.8	1.45	643640.38	9492164.71	2658.79	7.684640359	60.24331405
2	30/05/2008	771	Solanum_Ms1	2.5	1.1	1.8	1.45	643640.38	9492164.71	2658.79	7.684640359	60.24331405
2	30/05/2008	772	Solanum_Ms1	2.5	1.1	1.8	1.45	643640.38	9492164.71	2658.79	7.684640359	60.24331405
2	30/05/2008	773	Solanum_Ms1	2.5	1.1	1.8	1.45	643640.38	9492164.71	2658.79	7.684640359	60.24331405
2	30/05/2008	774	Piper_elongatum	2.8	2.9	1.9	2.4	643641.18	9492167.19	2658.93	9.500810135	62.1112192
2	30/05/2008	775	Piper_elongatum	2.8	2.9	1.9	2.4	643641.18	9492167.19	2658.93	9.500810135	62.1112192
2	30/05/2008	776	Piper_elongatum	2.8	2.9	1.9	2.4	643641.18	9492167.19	2658.93	9.500810135	62.1112192
2	30/05/2008	777	Piper_elongatum	2.8	2.9	1.9	2.4	643641.18	9492167.19	2658.93	9.500810135	62.1112192
2	30/05/2008	778	Solanum_Ms1	2.4	1.3	0.9	1.1	643639.97	9492166.15	2658.57	7.959225474	61.71352615
2	30/05/2008	779	Solanum_Ms1	2.4	1.3	0.9	1.1	643639.97	9492166.15	2658.57	7.959225474	61.71352615
2	30/05/2008	780	Solanum_Ms1	2.4	1.3	0.9	1.1	643639.97	9492166.15	2658.57	7.959225474	61.71352615
2	30/05/2008	781	Piper_elongatum	1.9	1	0.9	0.95	643639.95	9492167.63	2657.94	8.598802822	63.05032311
2	30/05/2008	782	Solanum_Ms1	2.8	1.3	1.3	1.3	643639.38	9492167.87	2657.93	8.195933394	63.51714755
2	30/05/2008	783	Citronella_incarium	2.1	0.9	0.7	0.8	643638.81	9492167.22	2657.83	7.399260774	63.19197246
2	30/05/2008	784	Citronella_incarium	2	0.8	0.8	0.8	643638.95	9492166.91	2658.06	7.380770519	62.84490993
2	30/05/2008	785	Solanum_Ms1	1.6	0.5	0.6	0.55	643638.63	9492166.93	2657.82	7.101836507	63.01113847
2	30/05/2008	786	Delostoma_integrifolium	2	0.9	0.9	0.9	643638.98	9492167.50	2657.40	7.669372039	63.36260849
2	30/05/2008	787	Delostoma_integrifolium	2.3	1	0.9	0.95	643638.65	9492167.43	2657.00	7.344309901	63.4524393
2	30/05/2008	788	Solanum_Ms1	2.1	1.4	0.7	1.05	643635.80	9492162.80	2657.73	2.727603371	60.5756567
2	30/05/2008	789	Solanum_Ms1	2.1	1.4	0.7	1.05	643635.80	9492162.80	2657.73	2.727603371	60.5756567
2	30/05/2008	790	Solanum_Ms1	2.1	1.4	0.7	1.05	643635.80	9492162.80	2657.73	2.727603371	60.5756567
2	30/05/2008	791	Solanum_Ms1	2.1	1.4	0.7	1.05	643635.80	9492162.80	2657.73	2.727603371	60.5756567
2	30/05/2008	792	Delostoma_integrifolium	1.7	1.7	1.9	1.8	643635.32	9492162.60	2657.71	2.212166716	60.61620205
2	30/05/2008	793	Solanum_Ms1	2	1.8	1.7	1.75	643635.27	9492161.15	2658.26	1.518962807	59.34115095
2	30/05/2008	794	Parathesis_Ms	1.6	0.8	0.9	0.85	643635.87	9492160.94	2658.14	1.961808398	58.87723816
2	30/05/2008	795	Solanum_Ms2	1.6	6.7	6.9	6.8	643636.14	9492160.81	2657.98	2.147054661	58.64246517
2	30/05/2008	796	Piper_elongatum	1.6	1	1	1	643635.57	9492159.86	2657.61	1.209968503	58.04701826
2	30/05/2008	797	Piper_elongatum	1.6	1	1	1	643635.57	9492159.86	2657.61	1.209968503	58.04701826
2	30/05/2008	798	Piper_elongatum	1.6	1	1	1	643635.57	9492159.86	2657.61	1.209968503	58.04701826
2	30/05/2008	799	Solanum_Ms1	2.9	0.6	1	0.8	643633.35	9492162.79	2657.00	0.525958398	61.66232814
2	30/05/2008	800	Solanum_Ms1	2.9	0.6	1	0.8	643633.35	9492162.79	2657.00	0.525958398	61.66232814
2	30/05/2008	801	Piper_elongatum	2.6	2.1	2.1	2.1	643638.23	9492163.25	2658.23	5.105417132	59.89360768
2	30/05/2008	802	Solanum_Ms1	2.1	0.8	0.7	0.75	643639.17	9492163.40	2658.52	6.009454295	59.60641689
2	30/05/2008	803	Solanum_Ms1	2.1	0.8	0.7	0.75	643639.17	9492163.40	2658.52	6.009454295	59.60641689
2	30/05/2008	804	Citronella_incarium	1.8	0.8	0.9	0.85	643639.12	9492164.18	2658.56	6.314584128	60.33202151
2	30/05/2008	805	Citronella_incarium	2	0.5	0.5	0.5	643639.26	9492164.04	2658.43	6.374679061	60.14256411
2	30/05/2008	806	Parathesis_Ms	2.2	1.4	1.4	1.4	643637.65	9492164.59	2658.40	5.185128039	61.35795352
2	30/05/2008	807	Parathesis_Ms	2.1	0.9	0.9	0.9	643637.75	9492163.85	2657.99	4.940835808	60.64915072
2	30/05/2008	808	Eugenia_Ms	2	5.4	6.7	6.05	643639.84	9492162.74	2658.93	6.318669342	58.72534722
2	30/05/2008	809	Piper_elongatum	3.5	2.2	9.6	5.9	643639.16	9492161.62	2658.77	5.210794416	58.01721514
2	30/05/2008	810	Piper_elongatum	3.5	2.2	9.6	5.9	643639.16	9492161.62	2658.77	5.210794416	58.01721514
2	30/05/2008	811	Piper_elongatum	3.5	2.2	9.6	5.9	643639.16	9492161.62	2658.77	5.210794416	58.01721514
2	30/05/2008	812	Piper_elongatum	3.5	2.2	9.6	5.9	643639.16	9492161.62	2658.77	5.210794416	58.01721514
2	30/05/2008	813	Piper_elongatum	3.5	2.2	9.6	5.9	643639.16	9492161.62	2658.77	5.210794416	58.01721514
2	30/05/2008	814	Piper_elongatum	3.5	2.2	9.6	5.9	643639.16	9492161.62	2658.77	5.210794416	58.01721514
2	30/05/2008	815	Piper_elongatum	3.5	2.2	9.6	5.9	643639.16	9492161.62	2658.77	5.210794416	58.01721514
2	30/05/2008	816	Piper_elongatum	3.5	2.2	9.6	5.9	643639.16	9492161.62	2658.77	5.210794416	58.01721514
2	30/05/2008	817	Miconia_firma	4	1.2	1	1.1	643639.47	9492161.26	2658.49	5.321650718	57.55991297
2	30/05/2008	818	Miconia_firma	2.8	3.2	3	3.1	643638.53	9492161.77	2658.91	4.709600341	58.44130837
2	30/05/2008	819	Drimys_Ms	25.8	40	49.9	44.95	643638.48	9492161.55	2658.89	4.566614647	58.25838845
2	30/05/2008	820	Drimys_Ms	2.3	4.2	4	4.1	643638.56	9492160.30	2659.48	4.081974524	57.10975521
2	30/05/2008	821	Solanum_Ms1	2.2	0.7	1.2	0.95	643639.36	9492160.32	2659.55	4.808738702	56.77028641
2	30/05/2008	822	Solanum_Ms1	2.2	0.7	1.2	0.95	643639.36	9492160.32	2659.55	4.808738702	56.77028641
2	30/05/2008	823	Solanum_Ms1	2.2	0.7	1.2	0.95	643639.36	9492160.32	2659.55	4.808738702	56.77028641
2	30/05/2008	824	Parathesis_Ms	2.2	0.9	0.8	0.85	643639.18	9492160.08	2659.45	4.54057217	56.63069075
2	30/05/2008	825	Delostoma_integrifolium	1.6	1.7	1.8	1.75	643638.82	9492159.12	2659.76	3.78750989	55.93591094
2	30/05/2008	826	Delostoma_integrifolium	2.3	1.2	1.4	1.3	643636.70	9492160.19	2658.75	2.37477958	57.84221432
2	30/05/2008	827	Delostoma_integrifolium	8.4	10.5	9.8	10.15	643639.03	9492156.50	2659.75	2.810955542	53.49820026
2	30/05/2008	828	Miconia_media	3	1.9	1.7	1.8	643640.01	9492158.76	2660.47	4.695021801	55.0856635
2	30/05/2008	829	Miconia_media	3.1	1.2	1.2	1.2	643640.80	9492158.85	2659.86	5.438403812	54.80993782
2	30/05/2008	830	Miconia_media	2.8	3.1	3.3	3.2	643640.58	9492158.43	2660.27	5.051191954	54.53374725
2	30/05/2008	831	Piper_elongatum	2.4	2.5	2.4	2.45	643640.59	9492159.25	2660.58	5.431122568	55.26549264
2	30/05/2008	832	Piper_elongatum	4	4.3	4.1	4.2	643639.57	9492160.81	2659.85	5.208967695	57.11225202
2	30/05/2008	833	Solanum_Ms1	2.2	0.8	1.7	1.25	643640.72	9492160.42	2660.27	6.071628286	56.25541555
2	30/05/2008	834	Solanum_Ms1	2.2	0.8	1.7	1.25	643640.72	9492160.42	2660.27	6.071628286	56.25541555
2	30/05/2008	835	Solanum_Ms1	2.2	0.8	1.7	1.25	643640.72	9492160.42	2660.27	6.071628286	56.25541555
2	30/05/2008	836	Solanum_Ms1	2.2	0.8	1.7	1.25	643640.72	9492160.42	2660.27	6.071628286	56.25541555
2	30/05/2008	837	Drimys_Ms	2.6	1.1	0.9	1	643641.79	9492161.17	2660.01	7.363840601	56.44205601
2	30/05/2008	838	Persea_Ms	1.8	0.8	1	0.9	643641.94	9492161.23	2660.29	7.524666221	56.42608474
2	30/05/2008	839	Solanum_Ms1	2.9	1.1	0.8	0.95	643641.71	9492161.24	2660.25	7.320401004	56.53980353
2	30/05/2008	840	Solanum_Ms1	2.9	1.1	0.8	0.95	643641.71	9492161.24	2660.25	7.320401004	56.53980353
2	30/05/2008	841	Solanum_Ms1	2.1	1	0.5	0.75	643641.32	9492161.80	2660.06	7.225635201	57.21863825
2	30/05/2008	842	Solanum_Ms1	2.1	1	0.5	0.75	643641.32	9492161.80	2660.06	7.225635201	57.21863825
2	30/05/2008	843	Solanum_Ms1	1.8	1	2.2	1.6	643642.11	9492159.29	2660.74	6.809971866	54.62220204
2	30/05/2008	844	Solanum_Ms1	1.8	1	2.2	1.6	643642.11	9492159.29	2660.74	6.809971866	54.62220204
2	30/05/2008	845	Solanum_Ms1	1.8	1	2.2	1.6	643642.11	9492159.29	2660.74	6.809971866	54.62220204
2	30/05/2008	846	Solanum_Ms1	3.7	1.7	2	1.85	643644.54	9492161.57	2661.11	9.998649317	55.57296653
2	30/05/2008	847	Solanum_Ms1	3.7	1.7	2	1.85	643644.54	9492161.57	2661.11	9.998649317	55.57296653
2	30/05/2008	848	Piper_elongatum	6.7	6.5	6.1	6.3	643644.13	9492161.78	2660.97	9.725444358	55.95327898
2	30/05/2008	849	Delostoma_integrifolium	2	1.1	1.2	1.15	643643.68	9492162.14	2660.78	9.481081339	56.47210737
2	30/05/2008	850	Piper_elongatum	1.5	4.2	4.3	4.25	643642.89	9492162.39	2660.80	8.892811663	57.04940671
2	30/05/2008	851	Solanum_Ms1	2.3	1.6	1.4	1.5	643642.55	9492162.53	2660.50	8.645750104	57.3230719
2	30/05/2008	852	Solanum_Ms1	2.3	1.6	1.4	1.5	643642.55	9492162.53	2660.50	8.645750104	57.3230719
2	30/05/2008	853	Solanum_Ms1	2.3	1.6	1.4	1.5	643642.55	9492162.53	2660.50	8.645750104	57.3230719
2	30/05/2008	854	Solanum_Ms1	2.3	1.6	1.4	1.5	643642.55	9492162.53	2660.50	8.645750104	57.3230719
2	30/05/2008	855	Morus_insignis	1.6	0.4	0.4	0.4	643642.47	9492162.19	2660.24	8.426493821	57.05753978
2	30/05/2008	856	Piper_elongatum	3.2	3.6	7.5	5.55	643641.90	9492163.21	2659.98	8.374966985	58.22275387
2	30/05/2008	857	Piper_elongatum	3.2	3.6	7.5	5.55	643641.90	9492163.21	2659.98	8.374966985	58.22275387
2	30/05/2008	858	Piper_elongatum	3.2	3.6	7.5	5.55	643641.90	9492163.21	2659.98	8.374966985	58.22275387
2	30/05/2008	859	Miconia_firma	2.5	0.9	0.7	0.8	643641.37	9492163.69	2659.21	8.104617002	58.88728941
2	30/05/2008	860	Miconia_firma	2.3	0.8	0.7	0.75	643641.69	9492163.82	2659.43	8.454381703	58.86276088
2	30/05/2008	861	Ruagea_glabra	1.9	1.4	1.2	1.3	643642.73	9492164.00	2660.07	9.463526322	58.56327248
2	30/05/2008	862	Solanum_Ms1	2	0.7	1.2	0.95	643642.94	9492163.40	2660.79	9.383591568	57.93141747
2	30/05/2008	863	Solanum_Ms1	2	0.7	1.2	0.95	643642.94	9492163.40	2660.79	9.383591568	57.93141747
2	30/05/2008	864	Solanum_Ms1	2	0.7	1.2	0.95	643642.94	9492163.40	2660.79	9.383591568	57.93141747
2	30/05/2008	865	Solanum_Ms1	2	0.7	1.2	0.95	643642.94	9492163.40	2660.79	9.383591568	57.93141747
2	30/05/2008	866	Solanum_Ms1	2	0.7	1.2	0.95	643642.94	9492163.40	2660.79	9.383591568	57.93141747
2	30/05/2008	867	Solanum_Ms1	2	0.7	1.2	0.95	643642.94	9492163.40	2660.79	9.383591568	57.93141747
2	30/05/2008	868	Miconia_firma	1.8	0.3	0.4	0.35	643643.69	9492163.24	2660.77	9.983815362	57.45022684
2	30/05/2008	869	Piper_elongatum	6.1	8.2	8.4	8.3	643643.60	9492163.61	2660.70	10.06696748	57.81975505
2	30/05/2008	870	DEAD	2.9	4.6	5	4.8	643644.40	9492162.81	2661.17	10.42773107	56.74657275
2	30/05/2008	871	Ruagea_glabra	8.1	12.5	14.2	13.35	643644.98	9492163.99	2661.45	11.47329158	57.54183997
2	30/05/2008	872	Miconia_firma	1.6	0.9	1	0.95	643646.01	9492163.70	2661.45	12.27089509	56.82753334
2	30/05/2008	873	Miconia_firma	4.90	2.6	2	2.3	643646.31	9492164.54	2661.24	12.91272908	57.44186487
2	30/05/2008	874	Miconia_firma	3.8	3.3	3.6	3.45	643646.27	9492164.65	2661.23	12.9234677	57.56062017
2	30/05/2008	875	Miconia_firma	2.6	1.1	1	1.05	643643.21	9492164.62	2660.62	10.17136429	58.90332923
2	30/05/2008	876	Ruagea_glabra	2.7	1.2	1.1	1.15	643643.70	9492164.30	2660.40	10.46540089	58.3955956
2	30/05/2008	877	Ruagea_glabra	2.7	1.6	1.5	1.55	643643.63	9492164.33	2660.40	10.42225356	58.45496049
2	30/05/2008	878	Ruagea_glabra	1.6	1.8	1.5	1.65	643643.56	9492164.36	2660.33	10.37262919	58.50990133
2	30/05/2008	879	Solanum_Ms1	2.5	1	1.1	1.05	643642.92	9492164.72	2660.04	9.953189112	59.11565079
2	30/05/2008	880	Miconia_firma	2.4	0.7	0.8	0.75	643642.31	9492164.77	2659.86	9.426868635	59.43314795
2	30/05/2008	881	Miconia_firma	1.7	0.4	0.5	0.45	643642.07	9492165.08	2659.85	9.358058087	59.82045243
2	30/05/2008	882	Solanum_Ms1	3.4	1.7	1.4	1.55	643643.59	9492166.44	2659.82	11.31890959	60.35593719
2	30/05/2008	883	Eugenia_Ms	1.7	0.4	0.4	0.4	643646.11	9492166.38	2660.80	13.55237663	59.17670337
2	30/05/2008	884	Eugenia_Ms	2.4	1.1	0.8	0.95	643646.41	9492164.70	2661.49	13.07022537	57.54748993
2	30/05/2008	885	Eugenia_Ms	3.2	1.7	1.6	1.65	643646.31	9492164.83	2661.49	13.03536025	57.70643902
2	30/05/2008	886	Persea_Ms	2.6	1.1	1.1	1.1	643647.21	9492164.56	2661.66	13.72257527	57.06327753
2	30/05/2008	887	Parathesis_Ms	3	1.7	1.7	1.7	643645.14	9492167.63	2660.13	13.238527	60.73370489
2	30/05/2008	888	Miconia_firma	3.9	4.4	3.9	4.15	643643.11	9492168.43	2659.14	11.78773089	62.35416065
2	30/05/2008	889	Solanum_Ms1	2.6	0.6	1.5	1.05	643644.28	9492168.18	2659.57	12.72296936	61.60854048
2	30/05/2008	890	Solanum_Ms1	2.6	0.6	1.5	1.05	643644.28	9492168.18	2659.57	12.72296936	61.60854048
2	30/05/2008	891	Solanum_Ms1	2.6	0.6	1.5	1.05	643644.28	9492168.18	2659.57	12.72296936	61.60854048
2	30/05/2008	892	Solanum_Ms1	2.6	0.6	1.5	1.05	643644.28	9492168.18	2659.57	12.72296936	61.60854048
2	30/05/2008	893	Solanum_Ms1	2.6	0.6	1.5	1.05	643644.28	9492168.18	2659.57	12.72296936	61.60854048
2	30/05/2008	894	Solanum_Ms1	2.6	0.6	1.5	1.05	643644.28	9492168.18	2659.57	12.72296936	61.60854048
2	30/05/2008	895	Miconia_firma	2	0.4	0.4	0.4	643642.57	9492168.74	2658.74	11.43998952	62.86789388
2	30/05/2008	896	Miconia_firma	2.3	1.2	1.1	1.15	643643.15	9492164.80	2660.68	10.1930213	59.08569031
2	30/05/2008	897	Solanum_Ms1	3	1.4	0.4	0.9	643643.57	9492169.82	2659.03	12.81426497	63.39616607
2	30/05/2008	898	Solanum_Ms1	3	1.4	0.4	0.9	643643.57	9492169.82	2659.03	12.81426497	63.39616607
2	30/05/2008	899	Solanum_Ms1	3	1.4	0.4	0.9	643643.57	9492169.82	2659.03	12.81426497	63.39616607
2	30/05/2008	900	Piper_elongatum	3.1	3	3	3	643643.95	9492170.52	2658.88	13.46361511	63.85339651
2	30/05/2008	901	Solanum_Ms1	2.2	0.6	0.9	0.75	643645.24	9492168.86	2659.80	13.87657157	61.78510976
2	30/05/2008	902	Solanum_Ms1	2.2	0.6	0.9	0.75	643645.24	9492168.86	2659.80	13.87657157	61.78510976
2	30/05/2008	903	Solanum_Ms1	2.2	0.6	0.9	0.75	643645.24	9492168.86	2659.80	13.87657157	61.78510976
2	30/05/2008	904	Eugenia_Ms	2.5	1.9	2.2	2.05	643644.91	9492169.59	2659.61	13.90959259	62.58639682
2	30/05/2008	905	Eugenia_Ms	6.1	16.5	24	20.25	643644.93	9492169.89	2659.56	14.0639934	62.85093725
2	30/05/2008	906	Meliosma_Ms2	2.9	2.6	2.7	2.65	643644.47	9492170.87	2658.91	14.08636651	63.93445046
2	30/05/2008	907	Solanum_Ms1	2	0.5	0.7	0.6	643645.15	9492171.01	2658.95	14.76282632	63.75066119
2	30/05/2008	908	Solanum_Ms1	2	0.5	0.7	0.6	643645.15	9492171.01	2658.95	14.76282632	63.75066119
2	30/05/2008	909	Meliosma_Ms2	21.7	38.5	46.1	42.3	643644.59	9492172.07	2658.76	14.73260122	64.95279552
2	31/05/2008	910	Eugenia_Ms	1.9	0.8	1	0.9	643646.26	9492172.79	2658.42	16.54320374	64.85248135
2	31/05/2008	911	Eugenia_Ms	1.8	0.7	0.7	0.7	643644.83	9492172.30	2658.31	15.04391252	65.04959716
2	31/05/2008	912	Delostoma_integrifolium	2	1.9	1.8	1.85	643644.54	9492172.38	2658.25	14.82807547	65.25336528
2	31/05/2008	913	Parathesis_Ms	2.4	1.2	1.2	1.2	643643.83	9492172.78	2657.75	14.37096358	65.92558598
2	31/05/2008	914	Miconia_firma	2.6	1.4	1.4	1.4	643644.44	9492172.49	2657.97	14.78901536	65.39455405
2	31/05/2008	915	Miconia_firma	2.2	0.6	0.7	0.65	643644.56	9492172.91	2658.02	15.07507818	65.71842738
2	31/05/2008	916	Miconia_firma	1.8	0.8	0.9	0.85	643645.46	9492173.28	2658.06	16.04987304	65.65013471
2	31/05/2008	917	Miconia_firma	4.9	3.4	3.5	3.45	643645.30	9492173.40	2658.03	15.95611832	65.82646699
2	31/05/2008	918	Eugenia_Ms	2.5	1.1	0.8	0.95	643645.80	9492173.73	2657.90	16.56000349	65.89727018
2	31/05/2008	919	Solanum_Ms1	2.3	0.9	1.3	1.1	643646.84	9492173.53	2657.98	17.39710312	65.25158312
2	31/05/2008	920	Solanum_Ms1	2.3	0.9	1.3	1.1	643646.84	9492173.53	2657.98	17.39710312	65.25158312
2	31/05/2008	921	Piper_elongatum	2.1	1	1	1	643647.52	9492174.50	2657.79	18.44283247	65.8205807
2	31/05/2008	922	Piper_elongatum	2.1	1	1	1	643647.52	9492174.50	2657.79	18.44283247	65.8205807
2	31/05/2008	923	Piper_elongatum	1.7	0.7	0.7	0.7	643645.99	9492174.27	2657.42	16.96680272	66.29904182
2	31/05/2008	924	Meliosma_Ms2	9.9	114.9098689	114.9098689	114.9098689	643646.96	9492175.83	2657.45	18.52768621	67.25801899
2	31/05/2008	925	Solanum_Ms1	4.9	1.9	1.6	1.75	643648.67	9492175.69	2657.84	19.9952726	66.36635835
2	31/05/2008	926	Meliosma_Ms2	2	0.8	0.8	0.8	643648.21	9492176.04	2657.39	19.74611895	66.88869489
2	31/05/2008	927	Parathesis_Ms	3	1.6	1.4	1.5	643648.63	9492176.78	2657.52	20.44366502	67.36103604
2	31/05/2008	928	Parathesis_Ms	1.9	1.4	1.4	1.4	643648.84	9492176.89	2657.69	20.68317768	67.36923864
2	31/05/2008	929	Parathesis_Ms	4.1	3.6	3.6	3.6	643645.89	9492175.77	2656.60	17.54199801	67.68637309
2	31/05/2008	930	Piper_elongatum	2	0.9	0.8	0.85	643646.07	9492176.04	2656.52	17.83144388	67.84635486
2	31/05/2008	931	Piper_elongatum	2.2	0.6	0.4	0.5	643645.22	9492175.39	2656.58	16.77451723	67.64753373
2	31/05/2008	932	Oreopanax_raimondii	4.3	2.2	2.4	2.3	643646.15	9492177.11	2656.24	18.37688522	68.76185668
2	31/05/2008	933	Solanum_Ms1	1.7	0.6	0.6	0.6	643645.45	9492177.29	2656.14	17.83254676	69.23960169
2	31/05/2008	934	Miconia_firma	4.5	3.6	2.5	3.05	643644.77	9492174.27	2657.21	15.87400993	66.8349886
2	31/05/2008	935	DEAD	4	6.9	6.8	6.85	643636.15	9492182.82	2652.02	11.97764841	78.3396903
2	31/05/2008	936	Citronella_incarium	1.6	0.4	0.4	0.4	643637.38	9492182.92	2652.46	13.12480462	77.87781824
2	31/05/2008	937	Solanum_Ms1	2.6	0.6	1	0.8	643637.91	9492183.33	2652.36	13.77550641	78.00529229
2	31/05/2008	938	Solanum_Ms1	2.6	0.6	1	0.8	643637.91	9492183.33	2652.36	13.77550641	78.00529229
2	31/05/2008	939	Solanum_Ms1	2.6	0.6	1	0.8	643637.91	9492183.33	2652.36	13.77550641	78.00529229
2	31/05/2008	940	Solanum_Ms1	2.6	0.6	1	0.8	643637.91	9492183.33	2652.36	13.77550641	78.00529229
2	31/05/2008	941	Solanum_Ms1	2.6	0.6	1	0.8	643637.91	9492183.33	2652.36	13.77550641	78.00529229
2	31/05/2008	942	Piper_elongatum	5.6	5.5	5	5.25	643639.42	9492181.52	2653.72	14.32503575	75.71620612
2	31/05/2008	943	Piper_elongatum	5.6	5.5	5	5.25	643639.42	9492181.52	2653.72	14.32503575	75.71620612
2	31/05/2008	944	Piper_elongatum	5.6	5.5	5	5.25	643639.42	9492181.52	2653.72	14.32503575	75.71620612
2	31/05/2008	945	Piper_elongatum	5.6	5.5	5	5.25	643639.42	9492181.52	2653.72	14.32503575	75.71620612
2	31/05/2008	946	Piper_elongatum	5.6	5.5	5	5.25	643639.42	9492181.52	2653.72	14.32503575	75.71620612
2	31/05/2008	947	Piper_elongatum	5.6	5.5	5	5.25	643639.42	9492181.52	2653.72	14.32503575	75.71620612
2	31/05/2008	948	Piper_elongatum	5.6	5.5	5	5.25	643639.42	9492181.52	2653.72	14.32503575	75.71620612
2	31/05/2008	949	Piper_elongatum	2.7	1.3	1.2	1.25	643637.86	9492184.48	2651.06	14.24360225	79.05948205
2	31/05/2008	950	Piper_elongatum	3.6	6	6.3	6.15	643638.21	9492184.24	2651.37	14.45496595	78.68887503
2	31/05/2008	951	Piper_elongatum	3.6	6	6.3	6.15	643638.21	9492184.24	2651.37	14.45496595	78.68887503
2	31/05/2008	952	Solanum_Ms1	3	2	1.9	1.95	643639.30	9492184.83	2651.77	15.68737059	78.72743476
2	31/05/2008	953	Solanum_Ms1	2.6	0.7	0.6	0.65	643633.51	9492184.23	2649.71	10.24326804	80.77207399
2	31/05/2008	954	Solanum_Ms1	2.6	0.7	0.6	0.65	643633.51	9492184.23	2649.71	10.24326804	80.77207399
2	31/05/2008	955	Solanum_Ms1	2.6	0.7	0.6	0.65	643633.51	9492184.23	2649.71	10.24326804	80.77207399
2	31/05/2008	956	Solanum_Ms1	2.6	0.7	0.6	0.65	643633.51	9492184.23	2649.71	10.24326804	80.77207399
2	31/05/2008	957	Solanum_Ms1	2.6	0.7	0.6	0.65	643633.51	9492184.23	2649.71	10.24326804	80.77207399
2	31/05/2008	958	Solanum_Ms1	2.6	0.7	0.6	0.65	643633.51	9492184.23	2649.71	10.24326804	80.77207399
2	31/05/2008	959	Miconia_firma	3.6	3.3	4.3	3.8	643632.43	9492182.18	2650.47	8.362283977	79.42261858
2	31/05/2008	960	Piper_elongatum	5.9	5.9	4	4.95	643635.11	9492186.67	2649.66	12.75673929	82.24900687
2	31/05/2008	961	Solanum_Ms1	2.2	0.6	0.6	0.6	643637.17	9492185.88	2650.56	14.25236544	80.6256574
2	31/05/2008	962	Solanum_Ms1	2.2	0.6	0.6	0.6	643637.17	9492185.88	2650.56	14.25236544	80.6256574
2	31/05/2008	963	Solanum_Ms1	2.2	0.6	0.6	0.6	643637.17	9492185.88	2650.56	14.25236544	80.6256574
2	31/05/2008	964	Solanum_Ms1	2.2	0.6	0.6	0.6	643637.17	9492185.88	2650.56	14.25236544	80.6256574
2	31/05/2008	965	Solanum_Ms1	2.2	0.6	0.6	0.6	643637.17	9492185.88	2650.56	14.25236544	80.6256574
2	31/05/2008	966	Solanum_Ms1	2.2	0.6	0.6	0.6	643637.17	9492185.88	2650.56	14.25236544	80.6256574
2	31/05/2008	967	Solanum_Ms1	2.2	0.6	0.6	0.6	643637.17	9492185.88	2650.56	14.25236544	80.6256574
2	31/05/2008	968	Solanum_Ms1	2.2	0.6	0.6	0.6	643637.17	9492185.88	2650.56	14.25236544	80.6256574
2	31/05/2008	969	Solanum_Ms1	2.2	0.6	0.6	0.6	643637.17	9492185.88	2650.56	14.25236544	80.6256574
2	31/05/2008	970	Eugenia_Ms	6.5	6.6	5.5	6.05	643638.99	9492189.47	2650.17	17.48353584	83.02690816
2	31/05/2008	971	Eugenia_Ms	3.8	3.1	3.4	3.25	643641.80	9492186.57	2651.97	18.70173076	79.1728397
2	31/05/2008	972	Eugenia_Ms	4.5	3.1	3	3.05	643641.93	9492186.60	2651.69	18.83860823	79.1416813
2	31/05/2008	973	Solanum_Ms1	2.4	0.5	0.7	0.6	643643.24	9492186.58	2651.93	20.00187388	78.53825749
2	31/05/2008	974	Solanum_Ms1	2.4	0.5	0.7	0.6	643643.24	9492186.58	2651.93	20.00187388	78.53825749
2	31/05/2008	975	Solanum_Ms1	2.4	0.5	0.7	0.6	643643.24	9492186.58	2651.93	20.00187388	78.53825749
2	31/05/2008	976	Drimys_Ms	1.6	0.7	0.4	0.55	643641.31	9492191.23	2649.43	20.34264466	83.56215348
2	31/05/2008	977	Piper_elongatum	3.9	1.9	3.7	2.8	643642.63	9492193.45	2649.76	22.51688661	84.96141501
2	31/05/2008	978	Piper_elongatum	3.9	1.9	3.7	2.8	643642.63	9492193.45	2649.76	22.51688661	84.96141501
2	31/05/2008	979	Piper_elongatum	3.9	1.9	3.7	2.8	643642.63	9492193.45	2649.76	22.51688661	84.96141501
2	31/05/2008	980	Drimys_Ms	2.7	3.9	3.6	3.75	643644.04	9492193.29	2648.79	23.70373294	84.18723884
2	31/05/2008	981	DEAD	10.5	13	35	24	643643.48	9492191.33	2649.16	22.33022847	82.68544609
2	31/05/2008	982	Eugenia_Ms	2.5	2.5	2.7	2.6	643644.37	9492191.31	2650.16	23.11607953	82.26520946
2	31/05/2008	983	Eugenia_Ms	2	1.1	2.2	1.65	643643.44	9492190.69	2650.93	22.0116929	82.13098814
2	31/05/2008	984	Solanum_Ms1	2.8	0.5	0.5	0.5	643644.38	9492189.36	2651.26	22.25575088	80.52210515
2	31/05/2008	985	Miconia_firma	2.8	1	1.1	1.05	643643.52	9492189.61	2651.48	21.59750904	81.13217076
2	31/05/2008	986	Solanum_Ms1	2.5	1.4	1.4	1.4	643643.43	9492188.01	2651.70	20.80883669	79.73361751
2	31/05/2008	987	Solanum_Ms1	2.5	1.4	1.4	1.4	643643.43	9492188.01	2651.70	20.80883669	79.73361751
2	31/05/2008	988	Miconia_firma	1.6	0.4	0.4	0.4	643644.97	9492189.61	2651.09	22.89942544	80.47717205
2	31/05/2008	989	Meliosma	1.6	0.7	0.7	0.7	643646.29	9492188.89	2651.12	23.76077049	79.24163595
2	31/05/2008	990	Morus_insignis	14.7	68.43662553	68.43662553	68.43662553	643645.10	9492189.83	2651.57	23.11367588	80.62014199
2	31/05/2008	991	Critoniopsis_sevillana	20	27.6	42.5	35.05	643647.65	9492186.13	2653.44	23.73931555	76.17173119
2	31/05/2008	992	Miconia_firma	2.3	0.7	0.6	0.65	643646.89	9492186.23	2652.46	23.10505512	76.60343084
2	31/05/2008	993	Piper_elongatum	1.8	0.6	0.6	0.6	643645.66	9492185.84	2652.83	21.83522866	76.79944842
2	31/05/2008	994	Lycianthes_inaequilatera	1.7	0.3	0.3	0.3	643645.71	9492184.71	2652.55	21.36821544	75.76482225
2	31/05/2008	995	Piper_elongatum	2.2	0.7	1.5	1.1	643645.97	9492185.35	2652.41	21.89401955	76.22004265
2	31/05/2008	996	Piper_elongatum	2.2	0.7	1.5	1.1	643645.97	9492185.35	2652.41	21.89401955	76.22004265
2	31/05/2008	997	Parathesis_Ms	1.7	0.7	0.6	0.65	643643.87	9492184.90	2652.59	19.80906532	76.75608162
2	31/05/2008	998	Piper_elongatum	3.1	1.5	0.9	1.2	643642.96	9492183.31	2653.30	18.29150645	75.73565948
2	31/05/2008	999	Piper_elongatum	3.1	1.5	0.9	1.2	643642.96	9492183.31	2653.30	18.29150645	75.73565948
2	31/05/2008	1000	Piper_elongatum	3.1	1.5	0.9	1.2	643642.96	9492183.31	2653.30	18.29150645	75.73565948
2	31/05/2008	1001	Piper_elongatum	3.1	1.5	0.9	1.2	643642.96	9492183.31	2653.30	18.29150645	75.73565948
2	31/05/2008	1002	Piper_elongatum	3.1	1.5	0.9	1.2	643642.96	9492183.31	2653.30	18.29150645	75.73565948
2	31/05/2008	1003	Meliosma_Ms1	16.7	45.3	35.8	40.55	643640.68	9492181.50	2654.16	15.43346045	75.13322484
2	31/05/2008	1004	Parathesis_Ms	3.2	1.9	1.9	1.9	643639.53	9492178.65	2654.36	13.14157067	73.10109834
2	31/05/2008	1005	Siparuna_muricata	3.9	2.2	2.2	2.2	643637.29	9492179.67	2653.30	11.59169066	75.00491101
2	31/05/2008	1006	Solanum_Ms1	2.1	0.7	1.4	1.05	643637.79	9492178.89	2653.59	11.6838774	74.088157
2	31/05/2008	1007	Solanum_Ms1	2.1	0.7	1.4	1.05	643637.79	9492178.89	2653.59	11.6838774	74.088157
2	31/05/2008	1008	Solanum_Ms1	2.1	0.7	1.4	1.05	643637.79	9492178.89	2653.59	11.6838774	74.088157
2	31/05/2008	1009	Solanum_Ms1	2.1	0.7	1.4	1.05	643637.79	9492178.89	2653.59	11.6838774	74.088157
2	31/05/2008	1010	Solanum_Ms1	2.8	1.1	3	2.05	643637.41	9492177.52	2653.87	10.73190296	73.03242854
2	31/05/2008	1011	Solanum_Ms1	2.8	1.1	3	2.05	643637.41	9492177.52	2653.87	10.73190296	73.03242854
2	31/05/2008	1012	Solanum_Ms1	2.8	1.1	3	2.05	643637.41	9492177.52	2653.87	10.73190296	73.03242854
2	31/05/2008	1013	Solanum_Ms1	2.8	1.1	3	2.05	643637.41	9492177.52	2653.87	10.73190296	73.03242854
2	31/05/2008	1014	Solanum_Ms1	2.8	1.1	3	2.05	643637.41	9492177.52	2653.87	10.73190296	73.03242854
2	31/05/2008	1015	Solanum_Ms1	2.8	1.1	3	2.05	643637.41	9492177.52	2653.87	10.73190296	73.03242854
2	31/05/2008	1016	Solanum_Ms1	2.8	1.1	3	2.05	643637.41	9492177.52	2653.87	10.73190296	73.03242854
2	31/05/2008	1017	Solanum_Ms1	2.8	1.1	3	2.05	643637.41	9492177.52	2653.87	10.73190296	73.03242854
2	31/05/2008	1018	Parathesis_Ms	3.7	2.2	3	2.6	643637.33	9492177.44	2653.70	10.62898264	73.00091074
2	31/05/2008	1019	Citronella_incarium	2.1	0.4	0.4	0.4	643636.92	9492176.73	2654.03	9.941065983	72.54378193
2	31/05/2008	1020	Miconia_denticulata	3.4	1.6	1.8	1.7	643636.76	9492173.64	2654.50	8.422369571	69.85571322
2	31/05/2008	1021	Miconia_denticulata	3.5	2.9	3.2	3.05	643636.35	9492172.81	2654.42	7.683447598	69.29443723
2	31/05/2008	1022	Piper_elongatum	5.8	6.2	4	5.1	643639.02	9492174.36	2655.34	10.76501354	69.49035449
2	31/05/2008	1023	Piper_elongatum	5.8	6.2	4	5.1	643639.02	9492174.36	2655.34	10.76501354	69.49035449
2	31/05/2008	1024	Piper_elongatum	5.8	6.2	4	5.1	643639.02	9492174.36	2655.34	10.76501354	69.49035449
2	31/05/2008	1025	Eugenia_Ms	2.2	1.3	1.2	1.25	643639.71	9492175.94	2655.00	12.09392417	70.59252375
2	31/05/2008	1026	Eugenia_Ms	5.3	6.3	8.2	7.25	643640.42	9492174.57	2655.71	12.11268457	69.05173953
2	31/05/2008	1027	Parathesis_Ms	5.4	4.4	4.3	4.35	643640.49	9492174.54	2655.78	12.1649235	68.99372095
2	31/05/2008	1028	Eugenia_Ms	4.9	7.2	6.4	6.8	643640.29	9492173.35	2656.18	11.45632872	68.01944127
2	31/05/2008	1029	Eugenia_Ms	5.3	2.4	1.9	2.15	643639.76	9492172.28	2656.31	10.50309965	67.28858933
2	31/05/2008	1030	Ruagea_glabra	4.4	4.9	4.5	4.7	643638.93	9492172.10	2655.94	9.679759249	67.50850643
2	31/05/2008	1031	Eugenia_Ms	4.6	4.4	4.5	4.45	643641.00	9492171.96	2656.97	11.46783746	66.45099292
2	31/05/2008	1032	Piper_elongatum	3.6	1.9	1.7	1.8	643641.33	9492172.33	2657.01	11.92819346	66.64195927
2	31/05/2008	1033	Persea_Ms	17.9	36.4	37.5	36.95	643638.29	9492171.32	2656.28	8.753995583	67.08827374
2	31/05/2008	1034	Drimys_Ms	3.8	11.2	12	11.6	643638.58	9492168.78	2656.13	7.883472542	64.68741307
2	31/05/2008	1035	Drimys_Ms	3.9	1.9	1.9	1.9	643638.28	9492168.59	2657.03	7.533270275	64.65263385
2	31/05/2008	1036	Drimys_Ms	3.7	1.9	1.9	1.9	643637.98	9492169.31	2656.54	7.584917851	65.43468214
2	31/05/2008	1037	DEAD	3.6	23	23.1	23.05	643637.93	9492169.84	2656.31	7.773162577	65.92353577
2	31/05/2008	1038	Drimys_Ms	6.2	4.6	5	4.8	643638.10	9492168.53	2656.55	7.34176949	64.67954954
2	31/05/2008	1039	Eugenia_Ms	2.8	2.7	2.5	2.6	643640.82	9492170.15	2657.48	10.50331831	64.91280891
2	31/05/2008	1040	Piper_elongatum	4.6	5	3.5	4.25	643640.13	9492169.50	2657.57	9.588725769	64.64008616
2	31/05/2008	1041	Piper_elongatum	4.6	5	3.5	4.25	643640.13	9492169.50	2657.57	9.588725769	64.64008616
2	31/05/2008	1042	Piper_elongatum	4.6	5	3.5	4.25	643640.13	9492169.50	2657.57	9.588725769	64.64008616
2	31/05/2008	1043	Critoniopsis_sevillana	2.3	0.9	0.8	0.85	643640.38	9492169.01	2657.67	9.595695909	64.08935448
2	31/05/2008	1044	Oreopanax_raimondii	2.5	1	1	1	643642.74	9492173.08	2657.07	13.52868199	66.6839975
2	31/05/2008	1045	Cestrum_auriculatum	2.3	0.6	0.6	0.6	643643.00	9492174.25	2656.77	14.28004922	67.60702158
2	31/05/2008	1046	Eugenia_Ms	2	0.9	0.9	0.9	643643.15	9492174.27	2656.75	14.42162496	67.56204648
2	31/05/2008	1047	Solanum_Ms1	4.1	1.6	1.6	1.6	643642.70	9492174.93	2656.66	14.3208512	68.35465136
2	31/05/2008	1048	Eugenia_Ms	5.3	10.4	9.4	9.9	643642.18	9492174.57	2656.52	13.69060601	68.26143904
2	31/05/2008	1049	Piper_elongatum	4.5	4.1	4.2	4.15	643643.18	9492174.62	2656.85	14.61028566	67.86327526
2	31/05/2008	1050	Parathesis_Ms	2	0.7	0.7	0.7	643643.37	9492175.64	2656.22	15.23217874	68.69389427
2	31/05/2008	1051	Parathesis_Ms	1.7	0.7	0.7	0.7	643643.48	9492175.48	2656.29	15.25451891	68.49905469
2	31/05/2008	1052	Drimys_Ms	10.7	30	41	35.5	643641.95	9492177.13	2655.64	14.62739754	70.65159312
2	31/05/2008	1053	Drimys_Ms	8.3	14.6	12	13.3	643641.66	9492177.11	2655.37	14.35851074	70.77378889
2	31/05/2008	1054	Miconia_firma	4.5	3.5	3.6	3.55	643642.60	9492178.41	2655.12	15.78440991	71.51530958
2	31/05/2008	1055	Miconia_firma	6	3.5	3.6	3.55	643643.64	9492176.85	2655.84	16.01424989	69.65215631
2	31/05/2008	1056	Eugenia_Ms	2.8	1.1	0.9	1	643643.82	9492176.20	2655.96	15.88634255	68.99237248
2	31/05/2008	1057	Meliosma	1.8	0.6	0.6	0.6	643644.56	9492175.97	2656.26	16.44394937	68.45962744
2	31/05/2008	1058	Eugenia_Ms	5.2	4.3	4.2	4.25	643643.29	9492177.83	2655.37	16.13786214	70.68542637
2	31/05/2008	1059	Solanum_Ms2	5.5	3.3	3.3	3.3	643643.65	9492178.78	2655.02	16.88685484	71.37217773
2	31/05/2008	1060	Solanum_Ms2	1.9	0.4	0.6	0.5	643642.75	9492179.12	2654.75	16.23050002	72.07868657
2	31/05/2008	1061	Parathesis_Ms	1.9	0.7	0.7	0.7	643642.34	9492179.30	2654.62	15.94438188	72.42294684
2	31/05/2008	1062	Solanum_Ms2	5.9	3	2.8	2.9	643643.42	9492180.58	2654.64	17.48229179	73.08836515
2	31/05/2008	1063	Solanum_Ms2	6.3	3	3.2	3.1	643643.66	9492180.90	2654.58	17.83462928	73.26864346
2	31/05/2008	1064	Eugenia_Ms	1.9	0.5	0.5	0.5	643644.87	9492179.35	2655.05	18.23000425	71.34404288
2	31/05/2008	1065	Miconia_firma	3.2	4.2	4.4	4.3	643645.48	9492180.75	2654.69	19.39892999	72.3219371
2	31/05/2008	1066	DEAD	3.4	23.3	28.5	25.9	643645.06	9492181.38	2654.81	19.30340396	73.07101927
2	31/05/2008	1067	Miconia_firma	1.9	0.4	0.7	0.55	643645.85	9492181.43	2655.04	20.03320733	72.77159194
2	31/05/2008	1068	Parathesis_Ms	2.6	2	1.9	1.95	643648.56	9492182.19	2654.01	22.80077471	72.23699037
2	31/05/2008	1069	Myrcianthes_Ms	5.4	3	3	3	643647.37	9492182.22	2654.22	21.74685945	72.79090334
2	31/05/2008	1070	Eugenia_Ms	5.6	2.9	2.9	2.9	643647.74	9492182.91	2653.37	22.39131045	73.24919172
2	31/05/2008	1071	Miconia_media	4.1	1.4	1.5	1.45	643648.31	9492184.35	2654.14	23.53566106	74.28055473
2	31/05/2008	1072	Miconia_media	3.9	1.2	1.2	1.2	643648.20	9492184.53	2654.05	23.52565366	74.49003877
2	31/05/2008	1073	Miconia_media	4.1	0.9	1	0.95	643647.97	9492184.17	2654.20	23.15459806	74.26872323
2	31/05/2008	1074	Eugenia_Ms	3	2.2	2.3	2.25	643648.93	9492183.96	2654.67	23.92401714	73.65884362
2	31/05/2008	1075	Piper_elongatum	4.4	3	5.1	4.05	643648.98	9492183.48	2655.12	23.75359239	73.19920588
2	31/05/2008	1076	Piper_elongatum	4.4	3	5.1	4.05	643648.98	9492183.48	2655.12	23.75359239	73.19920588
2	31/05/2008	1077	Piper_elongatum	4.4	3	5.1	4.05	643648.98	9492183.48	2655.12	23.75359239	73.19920588
2	31/05/2008	1078	Parathesis_Ms	3.4	1.4	1.3	1.35	643649.46	9492184.65	2654.69	24.70591265	74.03814002
2	31/05/2008	1079	Persea_Ms	23.1	55.70423008	55.70423008	55.70423008	643649.51	9492185.91	2654.65	25.3103817	75.13804822
2	31/05/2008	1080	Piper_elongatum	4.2	3.8	1.3	2.55	643649.91	9492186.01	2655.19	25.71093898	75.0547498
2	31/05/2008	1081	Piper_elongatum	4.2	3.8	1.3	2.55	643649.91	9492186.01	2655.19	25.71093898	75.0547498
2	31/05/2008	1082	Piper_elongatum	4.2	3.8	1.3	2.55	643649.91	9492186.01	2655.19	25.71093898	75.0547498
2	31/05/2008	1083	Piper_elongatum	4.2	3.8	1.3	2.55	643649.91	9492186.01	2655.19	25.71093898	75.0547498
2	31/05/2008	1084	Piper_elongatum	4.2	3.8	1.3	2.55	643649.91	9492186.01	2655.19	25.71093898	75.0547498
2	31/05/2008	1085	Solanum_Ms1	1.7	0.4	0.4	0.4	643650.02	9492183.42	2655.78	24.656875	72.68075167
2	31/05/2008	1086	Solanum_Ms1	1.9	0.6	0.9	0.75	643651.19	9492183.30	2656.05	25.64503672	72.06068233
2	31/05/2008	1087	Meliosma_Ms2	5.8	4.5	4.2	4.35	643651.65	9492184.42	2656.37	26.55745435	72.85342097
2	31/05/2008	1088	Meliosma_Ms2	7.9	6.7	6.9	6.8	643651.11	9492184.67	2656.33	26.19291286	73.31762197
2	31/05/2008	1089	Meliosma_Ms2	14.4	70.66479473	70.66479473	70.66479473	643650.57	9492184.91	2656.33	25.81093445	73.77500002
2	31/05/2008	1090	Meliosma_Ms2	12.9	11.8	15.7	13.75	643649.90	9492184.53	2656.36	25.04486016	73.7301782
2	31/05/2008	1091	Solanum_Ms1	1.9	0.8	0.4	0.6	643650.08	9492179.70	2656.66	23.0485234	69.324532
2	31/05/2008	1092	Solanum_Ms1	1.9	0.8	0.4	0.6	643650.08	9492179.70	2656.66	23.0485234	69.324532
2	31/05/2008	1093	Solanum_Ms1	1.9	0.8	0.4	0.6	643650.08	9492179.70	2656.66	23.0485234	69.324532
2	31/05/2008	1094	Solanum_Ms1	1.9	0.8	0.4	0.6	643650.08	9492179.70	2656.66	23.0485234	69.324532
2	31/05/2008	1095	Solanum_Ms1	1.9	0.8	0.4	0.6	643650.08	9492179.70	2656.66	23.0485234	69.324532
2	31/05/2008	1096	Solanum_Ms1	1.9	0.8	0.4	0.6	643650.08	9492179.70	2656.66	23.0485234	69.324532
2	31/05/2008	1097	Solanum_Ms1	2.7	1.1	1.1	1.1	643650.96	9492177.71	2657.70	22.95343293	67.15635121
2	31/05/2008	1098	Solanum_Ms1	2.7	1.1	1.1	1.1	643650.96	9492177.71	2657.70	22.95343293	67.15635121
2	31/05/2008	1099	Solanum_Ms1	2.7	1.1	1.1	1.1	643650.96	9492177.71	2657.70	22.95343293	67.15635121
2	31/05/2008	1100	Solanum_Ms1	2.7	1.1	1.1	1.1	643650.96	9492177.71	2657.70	22.95343293	67.15635121
2	31/05/2008	1101	Solanum_Ms1	2.7	1.1	1.1	1.1	643650.96	9492177.71	2657.70	22.95343293	67.15635121
2	31/05/2008	1102	Piper_elongatum	4.3	3.4	3.7	3.55	643651.00	9492176.79	2657.90	22.56872473	66.31395515
2	31/05/2008	1103	Lycianthes_inaequilatera	1.8	0.9	0.4	0.65	643650.93	9492178.60	2657.50	23.31769075	67.97136257
2	31/05/2008	1104	Lycianthes_inaequilatera	1.8	0.9	0.4	0.65	643650.93	9492178.60	2657.50	23.31769075	67.97136257
2	31/05/2008	1105	Lycianthes_inaequilatera	1.8	0.9	0.4	0.65	643650.93	9492178.60	2657.50	23.31769075	67.97136257
2	31/05/2008	1106	Piper_elongatum	1.9	0.6	0.3	0.45	643650.74	9492178.35	2657.08	23.03289669	67.82982518
2	31/05/2008	1107	Piper_elongatum	1.9	0.6	0.3	0.45	643650.74	9492178.35	2657.08	23.03289669	67.82982518
2	31/05/2008	1108	Piper_elongatum	1.9	0.6	0.3	0.45	643650.74	9492178.35	2657.08	23.03289669	67.82982518
2	31/05/2008	1109	Solanum_Ms1	2.6	1.1	1.2	1.15	643648.77	9492178.44	2656.52	21.31150506	68.78469522
2	31/05/2008	1110	Solanum_Ms1	3	1.1	1.1	1.1	643647.82	9492178.46	2656.35	20.47409066	69.22742277
2	31/05/2008	1111	Parathesis_Ms	2.2	0.7	0.7	0.7	643648.00	9492179.90	2655.92	21.27888372	70.43675949
2	31/05/2008	1112	Piper_elongatum	1.9	1	1	1	643653.65	9492181.34	2657.23	26.97683001	69.20162953
2	31/05/2008	1113	Piper_elongatum	1.9	1	1	1	643653.65	9492181.34	2657.23	26.97683001	69.20162953
2	31/05/2008	1114	DEAD	7.4	28.4	24.6	26.5	643653.49	9492182.06	2657.40	27.15227763	69.9164317
2	31/05/2008	1115	DEAD	6.5	35.8	30.8	33.3	643654.53	9492182.74	2656.84	28.39050533	70.06792834
2	31/05/2008	1116	Piper_elongatum	7.4	4.6	4.7	4.65	643653.44	9492183.87	2657.20	27.91616592	71.56407743
2	31/05/2008	1117	Persea_Ms	6	4.2	4.2	4.2	643653.11	9492183.43	2656.46	27.42341825	71.32219641
2	31/05/2008	1118	Persea_Ms	6.1	5.6	6	5.8	643653.00	9492181.00	2657.14	26.24327647	69.19055149
2	31/05/2008	1119	Persea_Ms	5.1	4	4.9	4.45	643653.41	9492181.13	2657.89	26.66244569	69.12183466
2	31/05/2008	1120	Piper_elongatum	4.3	1.3	2	1.65	643655.39	9492181.81	2656.99	28.7404657	68.85291035
2	31/05/2008	1121	Piper_elongatum	4.3	1.3	2	1.65	643655.39	9492181.81	2656.99	28.7404657	68.85291035
2	31/05/2008	1122	Ruagea_glabra	2.8	1.7	1.9	1.8	643655.99	9492179.78	2659.08	28.37382855	66.76646957
2	31/05/2008	1123	Ruagea_glabra	3.2	1.6	1.7	1.65	643655.83	9492180.35	2658.64	28.48284176	67.34459508
2	31/05/2008	1124	Miconia_denticulata	2.9	0.9	0.9	0.9	643655.56	9492179.50	2658.76	27.86076855	66.70620263
2	31/05/2008	1125	Citronella_incarium	2.6	1	1	1	643656.15	9492178.86	2658.93	28.10198487	65.86905319
2	31/05/2008	1126	Parathesis_Ms	3.7	3	2.8	2.9	643657.48	9492178.74	2659.91	29.23895983	65.16756004
2	31/05/2008	1127	Parathesis_Ms	4	3	2.7	2.85	643657.29	9492178.99	2659.96	29.1824305	65.47859909
2	31/05/2008	1128	Piper_elongatum	1.6	0.6	0.7	0.65	643655.41	9492177.69	2659.53	26.92403888	65.14695084
2	31/05/2008	1129	Piper_elongatum	3.6	2.6	2.4	2.5	643654.85	9492178.93	2658.83	26.97881635	66.51318379
2	31/05/2008	1130	Solanum_Ms1	2.6	2	1	1.5	643654.59	9492177.76	2659.11	26.21775204	65.58181534
2	31/05/2008	1131	Solanum_Ms1	2.6	2	1	1.5	643654.59	9492177.76	2659.11	26.21775204	65.58181534
2	31/05/2008	1132	Solanum_Ms1	2.6	2	1	1.5	643654.59	9492177.76	2659.11	26.21775204	65.58181534
2	31/05/2008	1133	Solanum_Ms1	2.6	2	1	1.5	643654.59	9492177.76	2659.11	26.21775204	65.58181534
2	31/05/2008	1134	Solanum_Ms1	2.6	2	1	1.5	643654.59	9492177.76	2659.11	26.21775204	65.58181534
2	31/05/2008	1135	Solanum_Ms1	2.6	2	1	1.5	643654.59	9492177.76	2659.11	26.21775204	65.58181534
2	31/05/2008	1136	Solanum_Ms1	2.6	2	1	1.5	643654.59	9492177.76	2659.11	26.21775204	65.58181534
2	31/05/2008	1137	Solanum_Ms1	1.7	0.4	0.4	0.4	643654.36	9492176.60	2659.20	25.49700637	64.6482338
2	31/05/2008	1138	Eugenia_Ms	4.3	9.3	9	9.15	643653.32	9492176.00	2659.17	24.29202778	64.57222746
2	31/05/2008	1139	Solanum_Ms1	2.6	1.3	0.4	0.85	643652.99	9492177.66	2658.71	24.74237145	66.20568231
2	31/05/2008	1140	Solanum_Ms1	2.6	1.3	0.4	0.85	643652.99	9492177.66	2658.71	24.74237145	66.20568231
2	31/05/2008	1141	Piper_elongatum	2.2	1.2	1.2	1.2	643649.31	9492177.15	2657.21	21.21837869	67.39596456
2	31/05/2008	1142	Piper_elongatum	2.2	1.2	1.2	1.2	643649.31	9492177.15	2657.21	21.21837869	67.39596456
2	31/05/2008	1143	Solanum_Ms1	2.1	0.7	0.6	0.65	643650.17	9492175.53	2658.04	21.26502056	65.56126357
2	31/05/2008	1144	Solanum_Ms1	2.1	0.7	0.6	0.65	643650.17	9492175.53	2658.04	21.26502056	65.56126357
2	31/05/2008	1145	Solanum_Ms2	2.1	1.2	1.4	1.3	643649.73	9492175.33	2658.10	20.78676775	65.57897676
2	31/05/2008	1146	Solanum_Ms1	2	0.5	0.7	0.6	643650.94	9492175.65	2658.28	22.01118236	65.32209341
2	31/05/2008	1147	Solanum_Ms1	2	0.5	0.7	0.6	643650.94	9492175.65	2658.28	22.01118236	65.32209341
2	31/05/2008	1148	Solanum_Ms1	2	0.5	0.7	0.6	643650.94	9492175.65	2658.28	22.01118236	65.32209341
2	31/05/2008	1149	Oreopanax_raimondii	1.7	1.2	1.1	1.15	643651.03	9492175.68	2658.18	22.10532835	65.31346658
2	31/05/2008	1150	Miconia_firma	2.3	0.9	1	0.95	643650.33	9492174.10	2658.89	20.77858372	64.20752126
2	31/05/2008	1151	Miconia_firma	2.6	1.5	1.5	1.5	643648.98	9492172.92	2659.01	19.03989658	63.75785488
2	31/05/2008	1152	Miconia_firma	2	0.6	0.5	0.55	643649.12	9492172.92	2659.09	19.16456901	63.68931114
2	31/05/2008	1153	Miconia_firma	3	0.7	0.7	0.7	643649.08	9492172.97	2659.02	19.14581164	63.75290228
2	31/05/2008	1154	Eugenia_Ms	1.9	1.6	1.6	1.6	643648.15	9492172.02	2659.71	17.89224795	63.31902065
2	31/05/2008	1155	Eugenia_Ms	1.4	0.7	0.5	0.6	643648.04	9492172.18	2659.14	17.86495029	63.50785614
2	31/05/2008	1156	Piper_elongatum	3.2	4.6	3.9	4.25	643648.20	9492171.44	2659.47	17.68338802	62.77501033
2	31/05/2008	1157	Piper_elongatum	3.2	4.6	3.9	4.25	643648.20	9492171.44	2659.47	17.68338802	62.77501033
2	31/05/2008	1158	Meliosma_Ms2	14.4	31.4	23.5	27.45	643648.64	9492169.86	2660.30	17.36615339	61.16873693
2	31/05/2008	1159	Meliosma_Ms2	16.8	67.48169587	67.48169587	67.48169587	643648.82	9492169.37	2660.39	17.3109073	60.65340577
2	31/05/2008	1160	Meliosma_Ms2	1.7	1	0.5	0.75	643648.47	9492169.32	2660.33	16.97924599	60.75915713
2	31/05/2008	1161	Morus_insignis	1.9	0.6	0.6	0.6	643652.18	9492170.68	2660.99	20.90032857	60.31946959
2	31/05/2008	1162	Solanum_Ms1	2.8	1	1.1	1.05	643653.22	9492170.54	2661.60	21.77154223	59.73020545
2	31/05/2008	1163	Solanum_Ms1	2.8	1	1.1	1.05	643653.22	9492170.54	2661.60	21.77154223	59.73020545
2	31/05/2008	1164	Solanum_Ms1	2.8	1	1.1	1.05	643653.22	9492170.54	2661.60	21.77154223	59.73020545
2	31/05/2008	1165	Solanum_Ms1	2.8	1	1.1	1.05	643653.22	9492170.54	2661.60	21.77154223	59.73020545
2	31/05/2008	1166	Eugenia_Ms	4.5	4.2	4	4.1	643652.35	9492172.60	2660.21	21.91166433	61.95911464
2	31/05/2008	1167	Eugenia_Ms	4.3	1.9	1.9	1.9	643651.81	9492172.50	2659.88	21.38609916	62.10981987
2	31/05/2008	1168	Parathesis_Ms	2.4	1	1	1	643651.91	9492172.51	2659.92	21.47691775	62.08377774
2	31/05/2008	1169	Parathesis_Ms	2.5	1.1	1.1	1.1	643650.61	9492172.52	2659.58	20.31971236	62.66621737
2	31/05/2008	1170	Miconia_firma	3.3	1.1	1.1	1.1	643650.91	9492172.57	2659.59	20.61007077	62.57710595
2	31/05/2008	1171	Miconia_firma	1.9	0.7	1	0.85	643650.79	9492172.96	2659.52	20.6789638	62.98369711
2	31/05/2008	1172	Eugenia_Ms	2.4	1.3	1.4	1.35	643650.30	9492170.34	2660.30	19.06830285	60.85952271
2	31/05/2008	1173	Morus_insignis	1.6	1.2	1.2	1.2	643649.98	9492171.79	2659.73	19.42354302	62.29323209
2	31/05/2008	1174	Miconia_firma	1.5	0.2	0.2	0.2	643649.08	9492170.45	2660.01	18.02965995	61.49940991
2	31/05/2008	1175	Piper_elongatum	7.1	4.6	4.7	4.65	643651.48	9492173.39	2659.59	21.48298703	63.059712
2	31/05/2008	1176	Solanum_Ms1	2	0.6	0.5	0.55	643651.88	9492173.48	2659.55	21.88291251	62.95865467
2	31/05/2008	1177	Solanum_Ms1	2	0.6	0.5	0.55	643651.88	9492173.48	2659.55	21.88291251	62.95865467
2	31/05/2008	1178	Solanum_Ms1	2	0.6	0.5	0.55	643651.88	9492173.48	2659.55	21.88291251	62.95865467
2	31/05/2008	1179	Solanum_Ms1	2	0.6	0.5	0.55	643651.88	9492173.48	2659.55	21.88291251	62.95865467
2	31/05/2008	1180	Persea_Ms	31.2	94.85634608	94.85634608	94.85634608	643652.76	9492172.95	2660.40	22.43192342	62.09607915
2	31/05/2008	1181	Solanum_Ms1	1.8	0.7	0.7	0.7	643654.77	9492169.82	2662.51	22.83406845	58.39186407
2	31/05/2008	1182	Solanum_Ms1	1.8	0.7	0.7	0.7	643654.77	9492169.82	2662.51	22.83406845	58.39186407
2	31/05/2008	1183	Solanum_Ms1	1.8	0.7	0.7	0.7	643654.77	9492169.82	2662.51	22.83406845	58.39186407
2	31/05/2008	1184	Solanum_Ms1	1.8	0.7	0.7	0.7	643654.77	9492169.82	2662.51	22.83406845	58.39186407
2	31/05/2008	1185	Solanum_Ms1	1.8	0.7	0.7	0.7	643654.77	9492169.82	2662.51	22.83406845	58.39186407
2	31/05/2008	1186	Solanum_Ms1	1.8	0.7	0.7	0.7	643654.77	9492169.82	2662.51	22.83406845	58.39186407
2	31/05/2008	1187	Solanum_Ms1	1.8	0.7	0.7	0.7	643654.77	9492169.82	2662.51	22.83406845	58.39186407
2	31/05/2008	1188	Solanum_Ms1	1.8	0.7	0.7	0.7	643654.77	9492169.82	2662.51	22.83406845	58.39186407
2	31/05/2008	1189	Solanum_Ms1	1.8	0.7	0.7	0.7	643654.77	9492169.82	2662.51	22.83406845	58.39186407
2	31/05/2008	1190	Solanum_Ms1	1.8	0.7	0.7	0.7	643654.77	9492169.82	2662.51	22.83406845	58.39186407
2	31/05/2008	1191	Solanum_Ms1	1.8	0.7	0.7	0.7	643654.77	9492169.82	2662.51	22.83406845	58.39186407
2	31/05/2008	1192	Solanum_Ms1	1.8	0.7	0.7	0.7	643654.77	9492169.82	2662.51	22.83406845	58.39186407
2	31/05/2008	1193	Solanum_Ms1	2.1	0.6	0.9	0.75	643653.89	9492169.99	2662.06	22.12486844	58.94383913
2	31/05/2008	1194	Solanum_Ms1	2.1	0.6	0.9	0.75	643653.89	9492169.99	2662.06	22.12486844	58.94383913
2	31/05/2008	1195	Solanum_Ms1	2.1	0.6	0.9	0.75	643653.89	9492169.99	2662.06	22.12486844	58.94383913
2	31/05/2008	1196	Solanum_Ms1	3.9	1.6	1.6	1.6	643655.27	9492170.92	2662.34	23.77609358	59.15956888
2	31/05/2008	1197	Piper_elongatum	2.1	1	1.5	1.25	643654.44	9492172.92	2661.23	23.92185903	61.3201002
2	31/05/2008	1198	Piper_elongatum	2.1	1	1.5	1.25	643654.44	9492172.92	2661.23	23.92185903	61.3201002
2	31/05/2008	1199	Piper_elongatum	2.1	1	1.5	1.25	643654.44	9492172.92	2661.23	23.92185903	61.3201002
2	31/05/2008	1200	Piper_elongatum	2.1	1	1.5	1.25	643654.44	9492172.92	2661.23	23.92185903	61.3201002
2	31/05/2008	1201	Parathesis_Ms	4.4	3.2	3.3	3.25	643655.46	9492172.48	2661.85	24.63988675	60.46501761
2	31/05/2008	1202	Parathesis_Ms	2.2	1.4	1.3	1.35	643655.21	9492173.68	2660.87	24.95560229	61.65342072
2	31/05/2008	1203	Parathesis_Ms	1.7	0.7	0.7	0.7	643655.17	9492173.53	2660.72	24.85578034	61.53647972
2	31/05/2008	1204	Parathesis_Ms	3.6	6	4.9	5.45	643653.23	9492175.35	2659.93	23.92353915	64.0317687
2	31/05/2008	1205	Solanum_Ms1	3.1	1.5	0.7	1.1	643655.70	9492175.57	2660.30	26.23681278	63.12254645
2	31/05/2008	1206	Solanum_Ms1	3.1	1.5	0.7	1.1	643655.70	9492175.57	2660.30	26.23681278	63.12254645
2	31/05/2008	1207	Solanum_Ms1	3.1	1.5	0.7	1.1	643655.70	9492175.57	2660.30	26.23681278	63.12254645
2	31/05/2008	1208	Solanum_Ms1	3.1	1.5	0.7	1.1	643655.70	9492175.57	2660.30	26.23681278	63.12254645
2	31/05/2008	1209	Solanum_Ms1	3.1	1.5	0.7	1.1	643655.70	9492175.57	2660.30	26.23681278	63.12254645
2	31/05/2008	1210	Solanum_Ms1	3.1	1.5	0.7	1.1	643655.70	9492175.57	2660.30	26.23681278	63.12254645
2	31/05/2008	1211	Solanum_Ms1	3.1	1.5	0.7	1.1	643655.70	9492175.57	2660.30	26.23681278	63.12254645
2	31/05/2008	1212	Solanum_Ms1	3.1	1.5	0.7	1.1	643655.70	9492175.57	2660.30	26.23681278	63.12254645
2	31/05/2008	1213	Solanum_Ms1	3.1	1.5	0.7	1.1	643655.70	9492175.57	2660.30	26.23681278	63.12254645
2	31/05/2008	1214	Solanum_Ms1	3.1	1.5	0.7	1.1	643655.70	9492175.57	2660.30	26.23681278	63.12254645
2	31/05/2008	1215	Solanum_Ms1	3.1	1.5	0.7	1.1	643655.70	9492175.57	2660.30	26.23681278	63.12254645
2	31/05/2008	1216	Solanum_Ms1	3.1	1.5	0.7	1.1	643655.70	9492175.57	2660.30	26.23681278	63.12254645
2	31/05/2008	1217	Solanum_Ms1	2.3	1.3	1.6	1.45	643656.04	9492176.47	2660.21	26.93996464	63.78298473
2	31/05/2008	1218	Parathesis_Ms	2.4	0.7	0.8	0.75	643655.52	9492176.18	2660.11	26.3489194	63.75201083
2	31/05/2008	1219	Miconia_firma	2.2	0.4	0.4	0.4	643656.01	9492176.95	2659.99	27.13057113	64.22387296
2	31/05/2008	1220	Miconia_firma	2.1	0.7	0.6	0.65	643656.14	9492177.14	2659.83	27.33322231	64.33173417
2	31/05/2008	1221	Persea_Ms	2.5	2.6	2.6	2.6	643656.64	9492176.51	2660.69	27.4929645	63.54497226
2	31/05/2008	1222	Morus_insignis	2.1	0.7	0.7	0.7	643655.84	9492174.95	2660.46	26.08160167	62.51101233
2	31/05/2008	1223	Persea_Ms	11.2	37.6	29.7	33.65	643656.24	9492173.40	2660.74	25.75008817	60.9379552
2	31/05/2008	1224	Drimys_Ms	1.8	0.4	0.5	0.45	643656.97	9492173.96	2661.17	26.65675648	61.12068569
2	31/05/2008	1225	Critoniopsis_sevillana	2.1	0.8	0.9	0.85	643657.10	9492177.18	2660.48	28.21123211	63.94503655
2	31/05/2008	1226	Critoniopsis_sevillana	2.2	1.2	1.4	1.3	643657.10	9492176.64	2660.12	27.96568619	63.46432431
2	31/05/2008	1227	Persea_Ms	2.4	0.4	0.4	0.4	643657.14	9492177.43	2659.90	28.35205861	64.14730133
2	31/05/2008	1228	Eugenia_Ms	2.1	4.2	4.4	4.3	643657.74	9492176.87	2660.40	28.6426261	63.37723305
2	31/05/2008	1229	Piper_elongatum	2.5	3.7	3.4	3.55	643658.81	9492177.54	2660.86	29.89464201	63.49798943
2	31/05/2008	1230	Miconia_firma	1.9	0.3	0.4	0.35	643659.04	9492177.16	2660.58	29.92898616	63.0580896
2	31/05/2008	1231	Ruagea_glabra	4.7	4	3.9	3.95	643659.55	9492176.90	2660.91	30.27516297	62.59890965
2	31/05/2008	1232	Delostoma_integrifolium	10.8	36	28.4	32.2	643659.65	9492175.62	2661.83	29.79180923	61.4130536
2	31/05/2008	1233	Eugenia_Ms	2.6	0.9	0.9	0.9	643660.53	9492175.79	2661.46	30.6497893	61.16566271
2	31/05/2008	1234	Parathesis_Ms	3.2	6.1	7	6.55	643660.90	9492175.78	2662.24	30.98127431	60.99069792
2	31/05/2008	1235	Eugenia_Ms	2.3	3	2.7	2.85	643660.65	9492177.11	2661.06	31.34876887	62.29671131
2	31/05/2008	1236	Eugenia_Ms	3.2	1.6	1.6	1.6	643660.96	9492178.80	2661.11	32.37984276	63.6729273
2	31/05/2008	1237	Morus_insignis	3.7	6.4	5.9	6.15	643660.43	9492180.03	2660.47	32.456906	65.00400293
2	31/05/2008	1238	Eugenia_Ms	2.1	2.5	2.4	2.45	643658.95	9492180.40	2660.41	31.29392448	65.99636083
2	31/05/2008	1239	Eugenia_Ms	2.6	1.4	1.4	1.4	643658.51	9492180.21	2659.75	30.82127568	66.02705423
2	31/05/2008	1240	Parathesis_Ms	1.6	0.9	0.9	0.9	643658.13	9492180.52	2659.79	30.61809837	66.47311317
2	31/05/2008	1241	Meliosma	2.9	2.4	2.4	2.4	643661.50	9492179.88	2660.04	33.34744129	64.39971534
2	31/05/2008	1242	Eugenia_Ms	2.6	6.4	6	6.2	643662.26	9492179.99	2659.78	34.07647301	64.15697562
2	31/05/2008	1243	Eugenia_Ms	3	4.8	4.4	4.6	643663.77	9492179.24	2659.81	35.09270104	62.81269249
2	31/05/2008	1244	Escallonia_Ms	3.1	8.3	8.3	8.3	643663.48	9492179.28	2662.19	34.84798188	62.97221526
2	31/05/2008	1245	Eugenia_Ms	3.3	2	2	2	643665.17	9492177.59	2663.11	35.61390487	60.70600121
2	31/05/2008	1246	Parathesis_Ms	3.6	3.1	3	3.05	643665.10	9492177.91	2662.93	35.69213622	61.02138913
2	31/05/2008	1247	Parathesis_Ms	3.9	2.7	2.7	2.7	643664.76	9492178.81	2662.39	35.7858603	61.98642736
2	31/05/2008	1248	Parathesis_Ms	4.4	5.6	5.6	5.6	643664.77	9492180.64	2661.04	36.61605467	63.61529498
2	31/05/2008	1249	Parathesis_Ms	3.1	3.7	3.9	3.8	643664.23	9492181.11	2661.50	36.34087804	64.27564245
2	31/05/2008	1250	Morus_insignis	11.7	17	28.2	22.6	643663.95	9492174.02	2663.76	32.92872763	58.05266973
2	31/05/2008	1251	Eugenia_Ms	5.8	2.5	2.6	2.55	643663.17	9492173.49	2662.08	31.99824998	57.93256567
2	31/05/2008	1252	Piper_elongatum	3.7	2.7	2.7	2.7	643660.49	9492172.96	2663.13	29.3570855	58.654236
2	31/05/2008	1253	Piper_elongatum	3.7	2.7	2.7	2.7	643660.49	9492172.96	2663.13	29.3570855	58.654236
2	31/05/2008	1254	Critoniopsis_sevillana	2.4	0.9	0.9	0.9	643659.35	9492171.32	2662.90	27.60692531	57.68804914
2	31/05/2008	1255	Parathesis_Ms	6.6	4.2	4.4	4.3	643659.24	9492169.68	2663.35	26.77835414	56.27278216
2	31/05/2008	1256	Meliosma_Ms2	2.3	0.7	0.7	0.7	643659.19	9492170.00	2663.62	26.87499278	56.58148139
2	31/05/2008	1257	Miconia_denticulata	2.3	2.4	2.7	2.55	643659.31	9492170.50	2663.18	27.20244451	56.97672373
2	31/05/2008	1258	Iochroma_squamosum	2.1	1.4	1.4	1.4	643661.09	9492169.72	2664.21	28.44473113	55.48232936
2	31/05/2008	1259	Ruagea_glabra	2.7	2.2	2.1	2.15	643664.25	9492172.89	2664.57	32.68747659	56.90913196
2	31/05/2008	1260	Critoniopsis_sevillana	3.8	3.1	5.8	4.45	643663.70	9492173.55	2664.45	32.49214121	57.75280206
2	31/05/2008	1261	Critoniopsis_sevillana	3.4	3.1	3.1	3.1	643664.01	9492173.73	2664.41	32.84791456	57.77637568
2	31/05/2008	1262	Critoniopsis_sevillana	3.2	2	1.7	1.85	643665.58	9492173.61	2664.80	34.20668407	56.96123997
2	31/05/2008	1263	Critoniopsis_sevillana	2.5	7	7.2	7.1	643666.41	9492174.70	2664.74	35.42805846	57.56599544
2	31/05/2008	1264	Tournefortia_Ms	7	14.2	14.1	14.15	643665.92	9492176.11	2663.55	35.62387959	59.05043271
2	31/05/2008	1265	Critoniopsis_sevillana	6.7	3.9	4.9	4.4	643660.12	9492169.86	2664.23	27.64633265	56.04137878
2	31/05/2008	1266	Critoniopsis_sevillana	6	4.4	4.4	4.4	643660.08	9492169.98	2664.11	27.66172992	56.16439898
2	31/05/2008	1267	Solanum_Ms1	2.2	0.7	0.8	0.75	643659.89	9492169.56	2664.15	27.30734929	55.881343
2	31/05/2008	1268	Miconia_denticulata	2.9	0.9	0.9	0.9	643658.63	9492169.59	2663.75	26.19124075	56.46420686
2	31/05/2008	1269	Persea_Ms	13.9	18.7	19.4	19.05	643658.79	9492168.10	2665.01	25.66913322	55.06470994
2	31/05/2008	1270	Persea_Ms	14.1	24.5	31.6	28.05	643658.39	9492168.54	2664.91	25.50837794	55.63405561
2	31/05/2008	1271	Persea_Ms	21.4	38	36	37	643658.34	9492168.76	2664.46	25.56010164	55.85071447
2	31/05/2008	1272	Eugenia_Ms	4.7	2.8	3	2.9	643656.97	9492170.50	2662.85	25.10582377	58.02060034
2	31/05/2008	1273	Meliosma_Ms2	13.6	30.4	31	30.7	643624.18	9492182.60	2635.02	1.159504995	83.48043536
2	31/05/2008	1274	Meliosma_Ms2	4.5	3.3	3.6	3.45	643624.37	9492182.52	2634.98	1.295132009	83.32254047
2	31/05/2008	1275	Miconia_firma	3.8	3.8	3.6	3.7	643624.82	9492181.72	2634.43	1.344529914	82.40928455
2	31/05/2008	1276	Miconia_firma	7.2	6.5	5	5.75	643625.24	9492181.84	2633.74	1.768423979	82.32818522
2	31/05/2008	1277	Piper_elongatum	4	5	6.4	5.7	643625.88	9492181.93	2635.11	2.383669864	82.12488174
2	31/05/2008	1278	Piper_elongatum	4	5	6.4	5.7	643625.88	9492181.93	2635.11	2.383669864	82.12488174
2	31/05/2008	1279	Piper_elongatum	4	5	6.4	5.7	643625.88	9492181.93	2635.11	2.383669864	82.12488174
2	31/05/2008	1280	Miconia_firma	3.4	2.2	2	2.1	643625.07	9492179.95	2635.59	0.778499493	80.71179221
2	31/05/2008	1281	Miconia_firma	3.1	3.1	3.1	3.1	643625.26	9492179.60	2635.84	0.789390737	80.31483079
2	31/05/2008	1282	Miconia_firma	2.3	1.9	1.7	1.8	643624.91	9492179.53	2635.72	0.448987881	80.40499596
2	31/05/2008	1283	Solanum_Ms1	2.3	1.7	1.5	1.6	643625.18	9492179.25	2635.93	0.563402773	80.03507805
2	31/05/2008	1284	Solanum_Ms1	2.3	1.7	1.5	1.6	643625.18	9492179.25	2635.93	0.563402773	80.03507805
2	31/05/2008	1285	Solanum_Ms1	2.3	1.7	1.5	1.6	643625.18	9492179.25	2635.93	0.563402773	80.03507805
2	31/05/2008	1286	Solanum_Ms1	2.3	1.7	1.5	1.6	643625.18	9492179.25	2635.93	0.563402773	80.03507805
2	31/05/2008	1287	Miconia_firma	1.6	0.4	0.6	0.5	643628.14	9492177.09	2638.27	2.250115786	76.78453664
2	31/05/2008	1288	Solanum_Ms1	2.3	2	0.4	1.2	643627.70	9492178.98	2636.93	2.70337285	78.67364643
2	31/05/2008	1289	Solanum_Ms1	2.3	2	0.4	1.2	643627.70	9492178.98	2636.93	2.70337285	78.67364643
2	31/05/2008	1290	Solanum_Ms1	2.3	2	0.4	1.2	643627.70	9492178.98	2636.93	2.70337285	78.67364643
2	31/05/2008	1291	Solanum_Ms1	2.3	2	0.4	1.2	643627.70	9492178.98	2636.93	2.70337285	78.67364643
2	31/05/2008	1292	Solanum_Ms1	1.8	0.4	0.4	0.4	643627.77	9492181.88	2637.16	4.05085093	81.235867
2	31/05/2008	1293	Solanum_Ms1	1.8	0.4	0.4	0.4	643627.77	9492181.88	2637.16	4.05085093	81.235867
2	31/05/2008	1294	Eugenia_Ms	4.4	9.4	9.5	9.45	643628.20	9492184.18	2636.73	5.467821861	83.10121712
2	31/05/2008	1295	Solanum_Ms1	2.1	0.6	0.5	0.55	643629.89	9492183.85	2636.70	6.833975335	82.0501687
2	31/05/2008	1296	Solanum_Ms1	2.7	0.8	0.4	0.6	643632.74	9492186.80	2636.90	10.69940695	83.41895005
2	31/05/2008	1297	Solanum_Ms1	2.7	0.8	0.4	0.6	643632.74	9492186.80	2636.90	10.69940695	83.41895005
2	31/05/2008	1298	Eugenia_Ms	1.7	0.5	0.5	0.5	643633.33	9492186.55	2637.34	11.11237528	82.93859654
2	31/05/2008	1299	Solanum_Ms1	1.8	0.4	1.1	0.75	643631.39	9492187.23	2636.57	9.677740676	84.40982872
2	31/05/2008	1300	Solanum_Ms1	1.8	0.4	1.1	0.75	643631.39	9492187.23	2636.57	9.677740676	84.40982872
2	31/05/2008	1301	Persea_Ms	19	36.6	55	45.8	643630.64	9492187.87	2636.57	9.293223869	85.31793259
2	31/05/2008	1302	Iochroma_squamosum	9.8	14	14.9	14.45	643631.03	9492188.77	2635.86	10.04914997	85.94836535
2	31/05/2008	1303	Solanum_Ms1	2.2	0.4	0.3	0.35	643631.33	9492187.19	2635.85	9.612166257	84.39408634
2	31/05/2008	1304	Solanum_Ms1	2.2	0.4	0.3	0.35	643631.33	9492187.19	2635.85	9.612166257	84.39408634
2	31/05/2008	1305	Solanum_Ms1	2.2	0.6	0.6	0.6	643629.23	9492189.34	2635.58	8.694426743	87.25749109
2	31/05/2008	1306	Ruagea_glabra	3.4	2.6	2.7	2.65	643628.99	9492188.29	2635.67	8.008818868	86.42995105
2	31/05/2008	1307	Solanum_Ms1	2.3	0.7	0.6	0.65	643628.82	9492187.63	2635.48	7.563182627	85.91177586
2	31/05/2008	1308	Delostoma_integrifolium	11.1	14	14.8	14.4	643628.98	9492186.84	2635.48	7.354265724	85.13756979
2	31/05/2008	1309	Solanum_Ms1	2.4	1	0.9	0.95	643628.45	9492185.81	2635.97	6.417253682	84.45484976
2	31/05/2008	1310	Solanum_Ms1	2.6	1	0.5	0.75	643628.23	9492184.95	2636.18	5.831376311	83.77520764
2	31/05/2008	1311	Solanum_Ms1	2.6	1	0.5	0.75	643628.23	9492184.95	2636.18	5.831376311	83.77520764
2	31/05/2008	1312	Solanum_Ms2	6	7.6	8.4	8	643627.61	9492185.71	2635.09	5.624402052	84.73688429
2	31/05/2008	1313	Solanum_Ms1	2.7	0.8	0.6	0.7	643628.56	9492186.39	2635.50	6.77698544	84.91942426
2	31/05/2008	1314	Solanum_Ms1	2.7	0.8	0.6	0.7	643628.56	9492186.39	2635.50	6.77698544	84.91942426
2	31/05/2008	1315	Miconia_media	4.1	5	4	4.5	643627.55	9492187.91	2635.01	6.551474836	86.7341331
2	31/05/2008	1316	Solanum_Ms2	5.1	3	3.3	3.15	643628.19	9492189.88	2634.92	7.996960512	88.20445724
2	31/05/2008	1317	Solanum_Ms1	7	5.9	4.9	5.4	643627.97	9492189.92	2634.79	7.82325514	88.33696093
2	31/05/2008	1318	Delostoma_integrifolium	10.7	33.6	25.4	29.5	643626.26	9492186.38	2634.01	4.714402849	85.9333988
2	31/05/2008	1319	Delostoma_integrifolium	4.6	3.8	3.9	3.85	643626.63	9492185.20	2634.98	4.520935194	84.71415349
2	31/05/2008	1320	Lycianthes_inaequilatera	4.5	0.9	0.5	0.7	643625.66	9492185.83	2634.69	3.928067332	85.71677336
2	31/05/2008	1321	Lycianthes_inaequilatera	4.5	0.9	0.5	0.7	643625.66	9492185.83	2634.69	3.928067332	85.71677336
2	31/05/2008	1322	Lycianthes_inaequilatera	4.5	0.9	0.5	0.7	643625.66	9492185.83	2634.69	3.928067332	85.71677336
2	31/05/2008	1323	Lycianthes_inaequilatera	4.5	0.9	0.5	0.7	643625.66	9492185.83	2634.69	3.928067332	85.71677336
2	31/05/2008	1324	Critoniopsis_sevillana	2.2	2.2	2	2.1	643625.25	9492186.84	2633.71	4.010126411	86.79852523
2	31/05/2008	1325	Solanum_Ms1	2.8	2.3	3.3	2.8	643623.20	9492185.55	2633.00	1.604830863	86.5614413
2	31/05/2008	1326	Ruagea_glabra	4.7	4.1	4.2	4.15	643623.15	9492186.30	2633.61	1.89145962	87.2575587
2	31/05/2008	1327	Drimys_Ms	3.5	2.2	2.2	2.2	643622.95	9492185.01	2633.40	1.142649602	86.18863326
2	31/05/2008	1328	Drimys_Ms	4.7	14.2	15.8	15	643622.70	9492185.07	2633.35	0.939623952	86.35817534
2	31/05/2008	1329	Parathesis_Ms	3.1	3.3	3.3	3.3	643623.18	9492183.89	2633.97	0.839968321	85.08200337
2	31/05/2008	1330	Miconia_firma	2.3	0.6	0.6	0.6	643625.41	9492184.74	2634.64	3.219274558	84.84569654
2	31/05/2008	1331	Tournefortia_Ms	4.8	6.1	6.5	6.3	643624.49	9492187.15	2633.29	3.471110739	87.41522005
2	31/05/2008	1332	Escallonia_Ms	11.8	12.6	14.7	13.65	643625.70	9492189.90	2633.63	5.78139573	89.33206444
2	31/05/2008	1333	Meliosma_Ms2	9.6	9	10.9	9.95	643625.85	9492190.09	2633.65	5.999245235	89.44150562
2	31/05/2008	1334	Parathesis_Ms	4.3	2.4	2.1	2.25	643624.98	9492191.72	2633.18	5.946659166	91.29000944
2	31/05/2008	1335	Meliosma_Ms1	21.2	35.2	32.2	33.7	643625.21	9492192.33	2633.04	6.42409427	91.73479679
2	31/05/2008	1336	Meliosma_Ms1	18.7	34.7	22	28.35	643624.82	9492192.69	2632.69	6.235319575	92.23003296
2	31/05/2008	1337	Delostoma_integrifolium	16	27	19	23	643624.45	9492192.93	2632.37	6.011924344	92.60397346
2	31/05/2008	1338	Oreopanax_raimondii	5.5	5.8	5.3	5.55	643623.64	9492190.65	2631.93	4.277147891	90.92668574
2	31/05/2008	1339	Parathesis_Ms	2.3	0.7	0.7	0.7	643624.98	9492197.85	2630.17	8.682699386	96.77080236
2	31/05/2008	1340	Oreopanax_raimondii	5.5	12.6	9.6	11.1	643623.62	9492197.63	2630.22	7.367384284	97.18072252
2	31/05/2008	1341	Delostoma_integrifolium	11.8	13.4	14.1	13.75	643635.25	9492200.94	2632.49	19.25885127	94.95560822
2	31/05/2008	1342	Delostoma_integrifolium	13	21.5	22	21.75	643634.95	9492201.27	2632.48	19.13127157	95.38633054
2	31/05/2008	1343	Solanum_Ms2	9.7	9.9	11.5	10.7	643642.11	9492205.56	2635.20	27.45801681	96.03256172
2	31/05/2008	1344	Piper_elongatum	2.9	6.4	5	5.7	643649.96	9492210.74	2637.37	36.79457985	97.16438238
2	31/05/2008	1345	Piper_elongatum	2.9	6.4	5	5.7	643649.96	9492210.74	2637.37	36.79457985	97.16438238
2	31/05/2008	1346	Piper_elongatum	2.9	6.4	5	5.7	643649.96	9492210.74	2637.37	36.79457985	97.16438238
2	31/05/2008	1347	Piper_elongatum	2.9	6.4	5	5.7	643649.96	9492210.74	2637.37	36.79457985	97.16438238
2	31/05/2008	1348	Piper_elongatum	2.9	6.4	5	5.7	643649.96	9492210.74	2637.37	36.79457985	97.16438238
2	31/05/2008	1349	Piper_elongatum	2.9	6.4	5	5.7	643649.96	9492210.74	2637.37	36.79457985	97.16438238
2	31/05/2008	1350	Ruagea_glabra	8.5	9.5	11.9	10.7	643628.96	9492191.58	2635.00	9.452018359	89.38876517
2	31/05/2008	1351	Ruagea_glabra	10.1	20.4	25.2	22.8	643629.09	9492191.51	2635.03	9.530147677	89.2670948
2	31/05/2008	1352	Eugenia_Ms	7.9	7.7	9	8.35	643629.73	9492192.12	2635.14	10.38363224	89.52708319
2	31/05/2008	1353	Eugenia_Ms	3	1.1	1.1	1.1	643630.27	9492190.30	2634.59	10.04988466	87.65868979
2	31/05/2008	1354	Eugenia_Ms	2.7	1	1	1	643630.21	9492190.16	2634.66	9.933389909	87.56138492
2	31/05/2008	1355	Solanum_Ms1	2.2	1.6	0.7	1.15	643627.94	9492192.00	2634.20	8.725479192	90.21575456
2	31/05/2008	1356	Solanum_Ms1	2.2	1.6	0.7	1.15	643627.94	9492192.00	2634.20	8.725479192	90.21575456
2	31/05/2008	1357	Solanum_Ms1	2.2	1.6	0.7	1.15	643627.94	9492192.00	2634.20	8.725479192	90.21575456
2	31/05/2008	1358	Solanum_Ms1	2.2	1.6	0.7	1.15	643627.94	9492192.00	2634.20	8.725479192	90.21575456
2	31/05/2008	1359	Solanum_Ms1	2.2	1.6	0.7	1.15	643627.94	9492192.00	2634.20	8.725479192	90.21575456
2	31/05/2008	1360	Solanum_Ms1	2.2	1.6	0.7	1.15	643627.94	9492192.00	2634.20	8.725479192	90.21575456
2	31/05/2008	1361	Solanum_Ms1	2.2	1.6	0.7	1.15	643627.94	9492192.00	2634.20	8.725479192	90.21575456
2	31/05/2008	1362	Solanum_Ms1	2.2	1.6	0.7	1.15	643627.94	9492192.00	2634.20	8.725479192	90.21575456
2	31/05/2008	1363	Solanum_Ms1	2.2	1.6	0.7	1.15	643627.94	9492192.00	2634.20	8.725479192	90.21575456
2	31/05/2008	1364	Solanum_Ms1	2.2	1.6	0.7	1.15	643627.94	9492192.00	2634.20	8.725479192	90.21575456
2	31/05/2008	1365	Oreopanax_raimondii	4	2.2	2.4	2.3	643628.03	9492192.60	2634.13	9.075424837	90.71397919
2	31/05/2008	1366	Solanum_Ms1	2.9	1	1	1	643627.33	9492191.23	2634.06	7.832470949	89.79787782
2	31/05/2008	1367	Solanum_Ms1	3.3	2	1.9	1.95	643626.98	9492192.15	2634.16	7.927744329	90.77764373
2	31/05/2008	1368	Eugenia_Ms	6.3	5.6	6	5.8	643631.53	9492191.99	2635.39	11.93127085	88.60775169
2	31/05/2008	1369	Piper_elongatum	2.6	1.9	1.2	1.55	643632.64	9492191.80	2635.59	12.84520238	87.94167396
2	31/05/2008	1370	Piper_elongatum	2.6	1.9	1.2	1.55	643632.64	9492191.80	2635.59	12.84520238	87.94167396
2	31/05/2008	1371	Piper_elongatum	2.6	1.9	1.2	1.55	643632.64	9492191.80	2635.59	12.84520238	87.94167396
2	31/05/2008	1372	Solanum_Ms1	2.7	1	1	1	643632.80	9492192.64	2635.46	13.35628211	88.62677887
2	31/05/2008	1373	Miconia_firma	1.9	0.6	0.6	0.6	643633.06	9492192.87	2635.40	13.68904947	88.71236236
2	31/05/2008	1374	Solanum_Ms1	2.5	1	0.6	0.8	643632.19	9492190.14	2635.90	11.69573258	86.6554161
2	31/05/2008	1375	Solanum_Ms1	2.5	1	0.6	0.8	643632.19	9492190.14	2635.90	11.69573258	86.6554161
2	31/05/2008	1376	Solanum_Ms1	2.5	1	0.6	0.8	643632.19	9492190.14	2635.90	11.69573258	86.6554161
2	31/05/2008	1377	Piper_elongatum	3.1	1.7	1.7	1.7	643634.10	9492190.60	2636.43	13.61463034	86.21416923
2	31/05/2008	1378	Piper_elongatum	3.1	1.7	1.7	1.7	643634.10	9492190.60	2636.43	13.61463034	86.21416923
2	31/05/2008	1379	Solanum_Ms1	2.2	0.9	0.7	0.8	643633.89	9492190.37	2636.60	13.32154447	86.10254652
2	31/05/2008	1380	Eugenia_Ms	1.9	0.7	0.7	0.7	643634.79	9492189.72	2636.86	13.83053838	85.11967653
2	31/05/2008	1381	Miconia_firma	1.9	0.5	0.6	0.55	643634.05	9492189.66	2636.85	13.14327661	85.39614459
2	31/05/2008	1382	Solanum_Ms1	1.8	0.6	0.9	0.75	643633.94	9492189.17	2637.02	12.82900899	85.00487615
2	31/05/2008	1383	Solanum_Ms1	1.8	0.6	0.9	0.75	643633.94	9492189.17	2637.02	12.82900899	85.00487615
2	31/05/2008	1384	Solanum_Ms1	1.8	0.6	0.9	0.75	643633.94	9492189.17	2637.02	12.82900899	85.00487615
2	31/05/2008	1385	Solanum_Ms1	1.8	0.6	0.9	0.75	643633.94	9492189.17	2637.02	12.82900899	85.00487615
2	31/05/2008	1386	Piper_elongatum	3	2.1	2.1	2.1	643635.43	9492191.14	2636.86	15.03997434	86.11146193
2	31/05/2008	1387	Ruagea_glabra	6.4	4.2	4.5	4.35	643636.23	9492191.43	2637.13	15.88771201	86.00454412
2	31/05/2008	1388	Ruagea_glabra	11.6	23.8	39.9	31.85	643635.90	9492191.69	2637.01	15.70873076	86.38607104
2	31/05/2008	1389	Piper_elongatum	1.7	0.6	0.6	0.6	643637.48	9492191.98	2637.12	17.24868546	85.94570556
2	31/05/2008	1390	Miconia_denticulata	1.7	1.2	1.4	1.3	643636.72	9492192.26	2637.03	16.69959037	86.53414628
2	31/05/2008	1391	Miconia_denticulata	4.1	6.1	7.5	6.8	643636.37	9492192.24	2636.92	16.37455263	86.66899197
2	31/05/2008	1392	Piper_elongatum	1.9	0.9	0.9	0.9	643636.12	9492192.46	2636.71	16.24664762	86.98005159
2	31/05/2008	1393	Solanum_Ms1	1.8	0.6	0.6	0.6	643634.19	9492193.01	2636.04	14.76230046	88.3307694
2	31/05/2008	1394	Piper_elongatum	4.5	5.4	3.9	4.65	643637.42	9492194.37	2636.44	18.26247327	88.10478499
2	31/05/2008	1395	Piper_elongatum	4.5	5.4	3.9	4.65	643637.42	9492194.37	2636.44	18.26247327	88.10478499
2	31/05/2008	1396	Piper_elongatum	4.3	4.5	1.6	3.05	643638.26	9492194.02	2636.49	18.85857446	87.42133651
2	31/05/2008	1397	Piper_elongatum	4.3	4.5	1.6	3.05	643638.26	9492194.02	2636.49	18.85857446	87.42133651
2	31/05/2008	1398	Piper_elongatum	4.3	4.5	1.6	3.05	643638.26	9492194.02	2636.49	18.85857446	87.42133651
2	31/05/2008	1399	Parathesis_Ms	1.8	0.9	0.9	0.9	643637.72	9492195.07	2636.03	18.84452152	88.6008513
2	31/05/2008	1400	Drimys_Ms	1.9	0.7	0.7	0.7	643638.49	9492195.07	2636.26	19.53100866	88.25857199
2	31/05/2008	1401	Drimys_Ms	5.4	3.7	3.9	3.8	643637.47	9492197.62	2634.77	19.75594202	90.99588349
2	31/05/2008	1402	Meliosma_Ms2	2.3	1.2	1.2	1.2	643639.08	9492198.05	2635.09	21.39049144	90.66135666
2	31/05/2008	1403	Parathesis_Ms	4.3	2.2	2.4	2.3	643637.10	9492198.23	2634.31	19.69860522	91.70079059
2	31/05/2008	1404	Citronella_incarium	2	1.1	1.1	1.1	643637.31	9492198.43	2634.29	19.97772173	91.79202822
2	31/05/2008	1405	Parathesis_Ms	3.3	1.9	1.9	1.9	643637.56	9492199.35	2633.80	20.61372511	92.50564287
2	31/05/2008	1406	Drimys_Ms	1.9	0.7	0.7	0.7	643638.38	9492199.78	2634.11	21.53913862	92.52477709
2	31/05/2008	1407	Solanum_Ms1	2.2	0.8	0.8	0.8	643638.79	9492198.36	2634.59	21.2723913	91.07173975
2	31/05/2008	1408	Escallonia_Ms	6.1	5.2	4	4.6	643637.32	9492200.13	2633.55	20.74254043	93.30820499
2	31/05/2008	1409	Solanum_Ms1	2.6	1.1	1.1	1.1	643637.36	9492200.67	2633.30	21.02647015	93.77164137
2	31/05/2008	1410	Oreopanax_raimondii	11	47.5	31.5	39.5	643638.86	9492201.38	2634.11	22.68260647	93.74216683
2	31/05/2008	1411	Solanum_Ms1	2.2	0.9	0.9	0.9	643634.75	9492200.46	2632.74	18.58965738	94.7451554
2	31/05/2008	1412	Piper_elongatum	1.8	0.9	0.9	0.9	643633.83	9492199.81	2632.71	17.48243835	94.57592961
2	31/05/2008	1413	Piper_elongatum	1.8	0.9	0.9	0.9	643633.83	9492199.81	2632.71	17.48243835	94.57592961
2	31/05/2008	1414	Piper_elongatum	1.8	0.9	0.9	0.9	643633.83	9492199.81	2632.71	17.48243835	94.57592961
2	31/05/2008	1415	Cestrum_auriculatum	1.6	1	0.5	0.75	643636.42	9492199.09	2633.59	19.47416753	92.78040284
2	31/05/2008	1416	Cestrum_auriculatum	1.6	1	0.5	0.75	643636.42	9492199.09	2633.59	19.47416753	92.78040284
2	31/05/2008	1417	Cestrum_auriculatum	1.6	1	0.5	0.75	643636.42	9492199.09	2633.59	19.47416753	92.78040284
2	31/05/2008	1418	Citronella_incarium	2.1	1.4	1.6	1.5	643636.44	9492199.36	2633.49	19.61314681	93.01357786
2	31/05/2008	1419	Cestrum_auriculatum	3.1	1.4	1.3	1.35	643633.12	9492197.69	2632.98	15.8947426	93.00120513
2	31/05/2008	1420	Cestrum_auriculatum	2	1.1	1.3	1.2	643633.36	9492198.20	2632.89	16.33653895	93.34888857
2	31/05/2008	1421	Cestrum_auriculatum	3.3	1.9	1.9	1.9	643633.09	9492197.48	2633.38	15.77433273	92.82443327
2	31/05/2008	1422	Cestrum_auriculatum	3	1.2	1.2	1.2	643632.99	9492197.51	2633.36	15.7022826	92.89401291
2	31/05/2008	1423	Solanum_Ms1	2.8	1	1	1	643632.46	9492199.28	2632.53	16.02132774	94.71434903
2	31/05/2008	1424	Solanum_Ms1	2.8	1	1	1	643632.46	9492199.28	2632.53	16.02132774	94.71434903
2	31/05/2008	1425	Solanum_Ms1	2.5	1.3	0.7	1	643630.51	9492198.99	2631.86	14.14250435	95.32948753
2	31/05/2008	1426	Solanum_Ms1	2.5	1.3	0.7	1	643630.51	9492198.99	2631.86	14.14250435	95.32948753
2	31/05/2008	1427	Solanum_Ms1	2.5	1.3	0.7	1	643630.51	9492198.99	2631.86	14.14250435	95.32948753
2	31/05/2008	1428	Cestrum_auriculatum	3	1.3	1.3	1.3	643630.63	9492199.36	2631.91	14.4137689	95.60021757
2	31/05/2008	1429	Cestrum_auriculatum	2.6	0.9	0.8	0.85	643630.74	9492199.31	2631.65	14.49011942	95.51082043
2	31/05/2008	1430	Cestrum_auriculatum	1.9	0.7	0.7	0.7	643630.60	9492199.79	2631.63	14.58307114	96.00246478
2	31/05/2008	1431	Solanum_Ms1	2	1	0.9	0.95	643631.97	9492199.06	2632.09	15.48280944	94.73640239
2	31/05/2008	1432	Eugenia_Ms	4.5	8.8	7.6	8.2	643630.59	9492197.04	2632.43	13.34607248	93.54421848
2	31/05/2008	1433	Miconia_firma	4.5	2.9	2.6	2.75	643632.44	9492196.38	2633.81	14.7065656	92.13105667
2	31/05/2008	1434	Miconia_firma	3	1.2	1.2	1.2	643632.59	9492196.21	2633.91	14.76680579	91.9119227
2	31/05/2008	1435	Piper_elongatum	2.8	3	1.4	2.2	643631.90	9492196.63	2633.93	14.33458711	92.58852549
2	31/05/2008	1436	Piper_elongatum	2.8	3	1.4	2.2	643631.90	9492196.63	2633.93	14.33458711	92.58852549
2	31/05/2008	1437	Piper_elongatum	2.8	3	1.4	2.2	643631.90	9492196.63	2633.93	14.33458711	92.58852549
2	31/05/2008	1438	Piper_elongatum	2.8	3	1.4	2.2	643631.90	9492196.63	2633.93	14.33458711	92.58852549
2	31/05/2008	1439	Piper_elongatum	2.8	3	1.4	2.2	643631.90	9492196.63	2633.93	14.33458711	92.58852549
2	31/05/2008	1440	Piper_elongatum	2.8	3	1.4	2.2	643631.90	9492196.63	2633.93	14.33458711	92.58852549
2	31/05/2008	1441	Piper_elongatum	2.4	1.4	1.3	1.35	643634.05	9492196.25	2634.36	16.08433536	91.29374895
2	31/05/2008	1442	Piper_elongatum	2.4	1.4	1.3	1.35	643634.05	9492196.25	2634.36	16.08433536	91.29374895
2	31/05/2008	1443	Piper_elongatum	2.4	1.4	1.3	1.35	643634.05	9492196.25	2634.36	16.08433536	91.29374895
2	31/05/2008	1444	Piper_elongatum	2.4	1.4	1.3	1.35	643634.05	9492196.25	2634.36	16.08433536	91.29374895
2	31/05/2008	1445	Piper_elongatum	2.4	1.4	1.3	1.35	643634.05	9492196.25	2634.36	16.08433536	91.29374895
2	31/05/2008	1446	Piper_elongatum	2.4	1.4	1.3	1.35	643634.05	9492196.25	2634.36	16.08433536	91.29374895
2	31/05/2008	1447	Piper_elongatum	2.4	1.4	1.3	1.35	643634.05	9492196.25	2634.36	16.08433536	91.29374895
2	31/05/2008	1448	Piper_elongatum	2.4	1.4	1.3	1.35	643634.05	9492196.25	2634.36	16.08433536	91.29374895
2	31/05/2008	1449	Piper_elongatum	2.4	1.4	1.3	1.35	643634.05	9492196.25	2634.36	16.08433536	91.29374895
2	31/05/2008	1450	Piper_elongatum	2.4	1.4	1.3	1.35	643634.05	9492196.25	2634.36	16.08433536	91.29374895
2	31/05/2008	1451	Piper_elongatum	2.4	1.4	1.3	1.35	643634.05	9492196.25	2634.36	16.08433536	91.29374895
2	31/05/2008	1452	Piper_elongatum	2.4	1.4	1.3	1.35	643634.05	9492196.25	2634.36	16.08433536	91.29374895
2	31/05/2008	1453	Delostoma_integrifolium	7.8	20.6	36	28.3	643634.16	9492196.77	2634.37	16.41499534	91.71175537
2	31/05/2008	1454	Meliosma_Ms2	8.1	7.4	7.9	7.65	643635.39	9492197.62	2634.07	17.8983666	91.91736321
2	31/05/2008	1455	Miconia_firma	3.3	2.2	1.9	2.05	643633.81	9492193.97	2635.13	14.85334528	89.36544168
2	31/05/2008	1456	Tournefortia_Ms	4.7	4.3	4.4	4.35	643629.73	9492194.30	2633.86	11.35443548	91.47610546
2	31/05/2008	1457	Tournefortia_Ms	5.5	5	5.6	5.3	643629.30	9492194.77	2633.14	11.17222583	92.09163915
2	31/05/2008	1458	Tournefortia_Ms	2.7	2.9	2.9	2.9	643629.20	9492195.67	2633.16	11.48809002	92.94408041
2	31/05/2008	1459	Persea_Ms	16.2	117.7746579	117.7746579	117.7746579	643630.33	9492193.05	2634.22	11.32574081	90.08988572
2	02/06/2008	1460	Parathesis_Ms	1.7	0.8	0.9	0.85	643639.86	9492194.61	2636.59	20.55553446	87.23161846
2	02/06/2008	1461	Solanum_Ms1	1.5	1.2	1.1	1.15	643640.72	9492194.67	2636.71	21.35029978	86.90970377
2	02/06/2008	1462	Solanum_Ms1	1.5	1.2	1.1	1.15	643640.72	9492194.67	2636.71	21.35029978	86.90970377
2	02/06/2008	1463	Solanum_Ms1	1.5	1.2	1.1	1.15	643640.72	9492194.67	2636.71	21.35029978	86.90970377
2	02/06/2008	1464	Solanum_Ms1	1.5	1.2	1.1	1.15	643640.72	9492194.67	2636.71	21.35029978	86.90970377
2	02/06/2008	1465	Solanum_Ms1	1.5	1.2	1.1	1.15	643640.72	9492194.67	2636.71	21.35029978	86.90970377
2	02/06/2008	1466	Eugenia_Ms	1.9	0.6	0.6	0.6	643640.61	9492195.60	2636.52	21.67079857	87.78567828
2	02/06/2008	1467	Solanum_Ms1	1.5	0.4	0.4	0.4	643641.82	9492194.70	2637.10	22.35427022	86.44215292
2	02/06/2008	1468	Eugenia_Ms	1.5	0.4	0.4	0.4	643642.85	9492194.88	2637.32	23.35520372	86.1444237
2	02/06/2008	1469	Solanum_Ms1	1.7	0.6	0.5	0.55	643642.07	9492195.92	2636.95	23.11970888	87.42349186
2	02/06/2008	1470	Piper_elongatum	5.5	5.9	3.1	4.5	643642.06	9492197.42	2636.71	23.77692895	88.76681652
2	02/06/2008	1471	Piper_elongatum	5.5	5.9	3.1	4.5	643642.06	9492197.42	2636.71	23.77692895	88.76681652
2	02/06/2008	1472	Piper_elongatum	5.5	5.9	3.1	4.5	643642.06	9492197.42	2636.71	23.77692895	88.76681652
2	02/06/2008	1473	Piper_elongatum	5.5	5.9	3.1	4.5	643642.06	9492197.42	2636.71	23.77692895	88.76681652
2	02/06/2008	1474	DEAD	11.7	24.7	37.9	31.3	643644.04	9492196.47	2637.65	25.12532988	87.03800836
2	02/06/2008	1475	DEAD	4.3	3	3	3	643643.58	9492196.65	2637.28	24.79574047	87.39954476
2	02/06/2008	1476	Piper_elongatum	1.6	0.8	0.8	0.8	643643.55	9492196.24	2637.30	24.58588268	87.0443009
2	02/06/2008	1477	Piper_elongatum	4.1	5.1	5.2	5.15	643645.50	9492198.17	2637.93	27.18569502	87.90070214
2	02/06/2008	1478	Piper_elongatum	4.1	5.1	5.2	5.15	643645.50	9492198.17	2637.93	27.18569502	87.90070214
2	02/06/2008	1479	Piper_elongatum	3.3	5.4	4.7	5.05	643651.36	9492210.54	2637.85	37.95491208	96.35678478
2	02/06/2008	1480	Piper_elongatum	3.3	5.4	4.7	5.05	643651.36	9492210.54	2637.85	37.95491208	96.35678478
2	02/06/2008	1481	Piper_elongatum	3.3	5.4	4.7	5.05	643651.36	9492210.54	2637.85	37.95491208	96.35678478
2	02/06/2008	1482	Piper_elongatum	3.3	5.4	4.7	5.05	643651.36	9492210.54	2637.85	37.95491208	96.35678478
2	02/06/2008	1483	Miconia_denticulata	3.2	0.9	0.9	0.9	643651.70	9492210.45	2637.41	38.2172735	96.12529219
2	02/06/2008	1484	Critoniopsis_sevillana	13.4	27.5	26.8	27.15	643652.64	9492209.52	2638.47	38.64372701	94.87281572
2	02/06/2008	1485	Solanum_Ms1	1.9	0.7	0.6	0.65	643653.88	9492209.18	2638.85	39.6054288	94.01206323
2	02/06/2008	1486	Piper_elongatum	2.9	2.4	2.7	2.55	643653.98	9492207.64	2639.00	39.00486	92.59715602
2	02/06/2008	1487	Eugenia_Ms	6.4	4.6	4.9	4.75	643654.63	9492207.36	2639.10	39.46123056	92.0595547
2	02/06/2008	1488	Eugenia_Ms	7	5.8	5.8	5.8	643654.20	9492206.38	2639.51	38.64049861	91.36301703
2	02/06/2008	1489	Tournefortia_Ms	7.4	5	4.9	4.95	643653.75	9492206.19	2639.87	38.15225185	91.39946001
2	02/06/2008	1490	Critoniopsis_sevillana	1.9	1.5	1.3	1.4	643656.30	9492207.24	2639.85	40.90344837	91.19704858
2	02/06/2008	1491	Miconia_media	3.1	4.4	4.1	4.25	643656.82	9492206.76	2640.30	41.15451759	90.53981969
2	02/06/2008	1492	Drimys_Ms	2.1	1.2	2	1.6	643655.02	9492205.65	2640.66	39.04914754	90.34482367
2	02/06/2008	1493	Eugenia_Ms	4.7	5.6	5.4	5.5	643659.64	9492204.29	2641.68	42.57272083	87.07375058
2	02/06/2008	1494	Parathesis_Ms	1.5	1.4	1.5	1.45	643659.34	9492202.97	2641.22	41.71691852	86.02317779
2	02/06/2008	1495	Piper_elongatum	3.6	3.6	3.9	3.75	643658.64	9492202.31	2641.94	40.79937389	85.74149063
2	02/06/2008	1496	Piper_elongatum	3.6	3.6	3.9	3.75	643658.64	9492202.31	2641.94	40.79937389	85.74149063
2	02/06/2008	1497	Piper_elongatum	3.6	3.6	3.9	3.75	643658.64	9492202.31	2641.94	40.79937389	85.74149063
2	02/06/2008	1498	Piper_elongatum	2.5	1.9	1.9	1.9	643657.70	9492201.75	2641.74	39.70371987	85.66811106
2	02/06/2008	1499	Piper_elongatum	2.5	1.9	1.9	1.9	643657.70	9492201.75	2641.74	39.70371987	85.66811106
2	02/06/2008	1500	Piper_elongatum	4.7	2.3	2.2	2.25	643656.88	9492200.32	2641.40	38.33240052	84.74753247
2	02/06/2008	1501	Piper_elongatum	4.7	2.3	2.2	2.25	643656.88	9492200.32	2641.40	38.33240052	84.74753247
2	02/06/2008	1502	Piper_elongatum	4.7	2.3	2.2	2.25	643656.88	9492200.32	2641.40	38.33240052	84.74753247
2	02/06/2008	1503	Eugenia_Ms	2.5	5.3	5.7	5.5	643658.04	9492200.20	2642.68	39.3209288	84.12188643
2	02/06/2008	1504	Cestrum_auriculatum	14.8	24.7	38.1	31.4	643658.18	9492201.08	2642.74	39.84101916	84.84781177
2	02/06/2008	1505	Lycianthes_inaequilatera	1.6	0.4	0.4	0.4	643659.32	9492199.19	2642.87	40.01857636	82.64984218
2	02/06/2008	1506	Ruagea_glabra	8.7	11	12.4	11.7	643656.40	9492200.31	2643.66	37.8995279	84.95800192
2	02/06/2008	1507	Drimys_Ms	2.7	0.9	0.9	0.9	643656.62	9492198.30	2642.52	37.19711741	83.0617477
2	02/06/2008	1508	Piper_elongatum	7.5	5.6	5.6	5.6	643657.04	9492197.80	2642.50	37.35069079	82.4232081
2	02/06/2008	1509	Miconia_firma	3.4	2.1	2.7	2.4	643655.17	9492196.33	2642.55	35.02167066	81.94637056
2	02/06/2008	1510	Miconia_firma	4.2	4.4	4.4	4.4	643655.02	9492196.45	2642.62	34.93828234	82.11383353
2	02/06/2008	1511	Miconia_firma	1.9	0.4	0.4	0.4	643655.05	9492196.96	2642.38	35.19905002	82.55380262
2	02/06/2008	1512	Miconia_firma	4.5	2.8	2.8	2.8	643654.95	9492197.07	2642.34	35.15533654	82.70137269
2	02/06/2008	1513	Miconia_firma	4.2	2	2.1	2.05	643654.99	9492197.33	2642.42	35.30483763	82.91698258
2	02/06/2008	1514	Piper_elongatum	1.9	0.4	0.4	0.4	643654.81	9492198.98	2641.93	35.88686416	84.46838891
2	02/06/2008	1515	Persea_Ms	6.6	3.9	4.2	4.05	643655.28	9492201.55	2641.09	37.44931679	86.562664
2	02/06/2008	1516	Persea_Ms	3	2.4	2.4	2.4	643655.71	9492200.52	2641.75	37.3750299	85.45303754
2	02/06/2008	1517	Piper_elongatum	2.3	0.6	0.6	0.6	643654.11	9492200.89	2640.66	36.10863259	86.49376521
2	02/06/2008	1518	Piper_elongatum	2.3	0.6	0.6	0.6	643654.11	9492200.89	2640.66	36.10863259	86.49376521
2	02/06/2008	1519	Eugenia_Ms	2.4	1.9	1.9	1.9	643653.17	9492198.75	2641.48	34.3114269	85.00521227
2	02/06/2008	1520	Piper_elongatum	3.9	1.6	2.5	2.05	643652.13	9492199.79	2639.75	33.85341823	86.39622603
2	02/06/2008	1521	Piper_elongatum	3.9	1.6	2.5	2.05	643652.13	9492199.79	2639.75	33.85341823	86.39622603
2	02/06/2008	1522	Piper_elongatum	3.2	1.7	1.2	1.45	643651.99	9492199.51	2640.27	33.59820503	86.2022916
2	02/06/2008	1523	Meliosma_Ms1	6.5	13.5	13.2	13.35	643649.87	9492202.61	2639.67	33.08473281	89.92286538
2	02/06/2008	1524	Meliosma_Ms1	12.3	23.8	28	25.9	643650.17	9492203.13	2639.47	33.57965246	90.25939275
2	02/06/2008	1525	Meliosma_Ms1	4.6	7.3	6.2	6.75	643650.62	9492203.67	2639.57	34.22592392	90.53838069
2	02/06/2008	1526	Meliosma_Ms1	3.4	4.5	4.8	4.65	643649.31	9492202.93	2639.26	32.72373898	90.46449308
2	02/06/2008	1527	Citronella_incarium	4.8	3.5	4	3.75	643649.17	9492202.94	2638.70	32.60357419	90.53479673
2	02/06/2008	1528	Miconia_firma	4.8	1.5	1.6	1.55	643650.69	9492204.04	2639.09	34.45282274	90.83863764
2	02/06/2008	1529	Miconia_firma	4.9	1.3	1.4	1.35	643650.54	9492204.38	2639.00	34.46601633	91.20950167
2	02/06/2008	1530	Miconia_firma	5	5.4	5	5.2	643650.38	9492204.72	2638.86	34.47432339	91.5854133
2	02/06/2008	1531	Eugenia_Ms	5.2	3.3	3	3.15	643650.48	9492204.17	2638.87	34.32536335	91.04481032
2	02/06/2008	1532	Eugenia_Ms	7.8	9.8	8.6	9.2	643650.49	9492204.50	2638.67	34.47894796	91.33726556
2	02/06/2008	1533	Parathesis_Ms	2.6	1.9	1.9	1.9	643648.69	9492205.44	2637.57	33.29119071	92.98923493
2	02/06/2008	1534	Parathesis_Ms	2.3	0.9	0.9	0.9	643649.19	9492205.89	2638.10	33.9366777	93.17069685
2	02/06/2008	1535	Parathesis_Ms	2.2	0.8	1	0.9	643648.73	9492205.88	2638.02	33.5160439	93.35991555
2	02/06/2008	1536	Critoniopsis_sevillana	7.5	2.6	2.5	2.55	643650.59	9492204.59	2638.36	34.61274872	91.3794525
2	02/06/2008	1537	Drimys_Ms	11.4	15.8	21.4	18.6	643653.70	9492204.49	2640.23	37.34915335	89.90302874
2	02/06/2008	1538	Parathesis_Ms	3.8	1.4	1.5	1.45	643652.83	9492204.19	2639.55	36.43267294	90.01769684
2	02/06/2008	1539	Parathesis_Ms	3.1	1.7	1.7	1.7	643653.01	9492203.67	2639.84	36.36380294	89.47290107
2	02/06/2008	1540	Drimys_Ms	3.8	1.7	1.8	1.75	643651.39	9492206.91	2638.20	36.36612742	93.09786853
2	02/06/2008	1541	Drimys_Ms	3.7	2.4	2.4	2.4	643650.91	9492207.21	2638.13	36.06693326	93.57423131
2	02/06/2008	1542	Meliosma	2	0.7	0.6	0.65	643651.91	9492207.49	2638.49	37.08743199	93.38199653
2	02/06/2008	1543	Cestrum_auriculatum	6.2	3.3	3.6	3.45	643651.76	9492207.76	2638.48	37.07257328	93.691522
2	02/06/2008	1544	Cestrum_auriculatum	10.3	17.7	21.6	19.65	643651.08	9492208.08	2638.37	36.60499054	94.28269018
2	02/06/2008	1545	Cestrum_auriculatum	11.4	29.3	26.6	27.95	643651.10	9492208.35	2638.08	36.74668249	94.51099503
2	02/06/2008	1546	Critoniopsis_sevillana	1.5	0.6	0.7	0.65	643651.91	9492208.63	2637.63	37.59841985	94.40741702
2	02/06/2008	1547	Persea_Ms	2.7	1.5	1.4	1.45	643653.56	9492206.63	2637.80	38.18019305	91.87232105
2	02/06/2008	1548	Eugenia_Ms	6.3	7.4	7.3	7.35	643648.38	9492208.32	2637.05	34.29544876	95.70060593
2	02/06/2008	1549	Persea_Ms	7	5.3	5.5	5.4	643647.15	9492204.96	2637.29	31.69646666	93.24051071
2	02/06/2008	1550	Solanum_Ms1	3.1	0.9	0.8	0.85	643646.99	9492205.29	2637.34	31.70397528	93.60908497
2	02/06/2008	1551	Iochroma_squamosum	5.5	6.7	9	7.85	643646.92	9492205.57	2637.23	31.76358612	93.89722575
2	02/06/2008	1552	Lycianthes_inaequilatera	3	1.1	0.6	0.85	643647.46	9492205.83	2637.22	32.36084327	93.88893708
2	02/06/2008	1553	Lycianthes_inaequilatera	3	1.1	0.6	0.85	643647.46	9492205.83	2637.22	32.36084327	93.88893708
2	02/06/2008	1554	Lycianthes_inaequilatera	3	1.1	0.6	0.85	643647.46	9492205.83	2637.22	32.36084327	93.88893708
2	02/06/2008	1555	Solanum_Ms2	5.2	2	2.3	2.15	643646.97	9492205.88	2637.41	31.9490681	94.14757459
2	02/06/2008	1556	Piper_elongatum	3.9	1.6	1.5	1.55	643647.13	9492206.38	2637.08	32.3135726	94.52484041
2	02/06/2008	1557	Parathesis_Ms	4.8	2.1	3.5	2.8	643646.94	9492204.11	2637.55	31.13532931	92.57664088
2	02/06/2008	1558	Delostoma_integrifolium	3.9	2.9	3.5	3.2	643645.17	9492206.94	2635.87	30.80407155	95.89710554
2	02/06/2008	1559	Delostoma_integrifolium	1.9	1.5	1.5	1.5	643644.86	9492206.73	2635.94	30.43901792	95.85193253
2	02/06/2008	1560	Delostoma_integrifolium	3.7	2	2.1	2.05	643645.06	9492206.97	2635.85	30.72729022	95.97664753
2	02/06/2008	1561	Parathesis_Ms	2.6	2	2.2	2.1	643645.09	9492207.39	2635.82	30.93783636	96.33363513
2	02/06/2008	1562	Eugenia_Ms	3.6	3	3.6	3.3	643643.28	9492202.47	2635.67	27.11877621	92.74051998
2	02/06/2008	1563	Solanum_Ms1	3.4	2.2	2	2.1	643642.19	9492203.36	2635.62	26.54846377	94.02716896
2	02/06/2008	1564	Solanum_Ms1	3.4	2.2	2	2.1	643642.19	9492203.36	2635.62	26.54846377	94.02716896
2	02/06/2008	1565	Solanum_Ms1	3.4	2.2	2	2.1	643642.19	9492203.36	2635.62	26.54846377	94.02716896
2	02/06/2008	1566	Solanum_Ms1	3.4	2.2	2	2.1	643642.19	9492203.36	2635.62	26.54846377	94.02716896
2	02/06/2008	1567	Solanum_Ms1	3.4	2.2	2	2.1	643642.19	9492203.36	2635.62	26.54846377	94.02716896
2	02/06/2008	1568	Solanum_Ms1	3.4	2.2	2	2.1	643642.19	9492203.36	2635.62	26.54846377	94.02716896
2	02/06/2008	1569	Ruagea_glabra	9.2	24.9	18.5	21.7	643641.52	9492203.23	2635.47	25.88324739	94.20950196
2	02/06/2008	1570	Parathesis_Ms	4.1	5.2	5.2	5.2	643644.39	9492201.96	2636.61	27.88784922	91.7858949
2	02/06/2008	1571	Critoniopsis_sevillana	2.1	0.8	0.9	0.85	643644.45	9492201.92	2636.64	27.92758903	91.73064371
2	02/06/2008	1572	Cestrum_auriculatum	4.3	2.3	2.3	2.3	643695.62	9492127.70	2719.09	40.59952817	2.478031458
2	02/06/2008	1573	Cestrum_auriculatum	20.3	43.3	50	46.65	643695.02	9492128.09	2718.71	40.2425274	3.093797895
2	02/06/2008	1574	Piper_elongatum	5.8	6.8	4.8	5.8	643646.22	9492201.61	2637.80	29.36891585	90.66186345
2	02/06/2008	1575	Piper_elongatum	5.8	6.8	4.8	5.8	643646.22	9492201.61	2637.80	29.36891585	90.66186345
2	02/06/2008	1576	Piper_elongatum	5.8	6.8	4.8	5.8	643646.22	9492201.61	2637.80	29.36891585	90.66186345
2	02/06/2008	1577	Piper_elongatum	5.8	6.8	4.8	5.8	643646.22	9492201.61	2637.80	29.36891585	90.66186345
2	02/06/2008	1578	Piper_elongatum	1.8	0.7	0.7	0.7	643645.59	9492200.87	2637.48	28.4783097	90.2746186
2	02/06/2008	1579	Piper_elongatum	1.8	0.7	0.7	0.7	643645.59	9492200.87	2637.48	28.4783097	90.2746186
2	02/06/2008	1580	Parathesis_Ms	5.4	3.5	3.4	3.45	643646.01	9492200.26	2637.95	28.58329796	89.54615839
2	02/06/2008	1581	Piper_elongatum	4.3	2.5	3.9	3.2	643647.44	9492201.33	2638.28	30.33737316	89.86352212
2	02/06/2008	1582	Piper_elongatum	4.3	2.5	3.9	3.2	643647.44	9492201.33	2638.28	30.33737316	89.86352212
2	02/06/2008	1583	Piper_elongatum	4.3	2.5	3.9	3.2	643647.44	9492201.33	2638.28	30.33737316	89.86352212
2	02/06/2008	1584	Meliosma_Ms1	9.5	8.7	9.7	9.2	643646.63	9492201.51	2637.86	29.69140543	90.38673678
2	02/06/2008	1585	Parathesis_Ms	2	0.7	0.8	0.75	643645.18	9492202.19	2637.15	28.69382022	91.64178905
2	02/06/2008	1586	Cestrum_auriculatum	11.9	35	40.8	37.9	643645.03	9492202.51	2637.16	28.7030514	91.99908872
2	02/06/2008	1587	Solanum_Ms1	1.9	0.6	0.6	0.6	643643.88	9492199.57	2637.06	26.36567307	89.87798783
2	02/06/2008	1588	Solanum_Ms1	2.4	0.7	0.8	0.75	643644.12	9492200.49	2636.98	26.99299971	90.59952795
2	02/06/2008	1589	Lycianthes_inaequilatera	2.9	1.6	1.5	1.55	643643.02	9492201.02	2636.22	26.24036531	91.5653023
2	02/06/2008	1590	Lycianthes_inaequilatera	2.9	1.6	1.5	1.55	643643.02	9492201.02	2636.22	26.24036531	91.5653023
2	02/06/2008	1591	Lycianthes_inaequilatera	2.9	1.6	1.5	1.55	643643.02	9492201.02	2636.22	26.24036531	91.5653023
2	02/06/2008	1592	Solanum_Ms1	3.1	1.9	2	1.95	643641.33	9492199.62	2635.74	24.10352763	91.05933028
2	02/06/2008	1593	Solanum_Ms1	3.1	1.9	2	1.95	643641.33	9492199.62	2635.74	24.10352763	91.05933028
2	02/06/2008	1594	Solanum_Ms1	3.1	1.9	2	1.95	643641.33	9492199.62	2635.74	24.10352763	91.05933028
2	02/06/2008	1595	Cestrum_auriculatum	4	3.7	3.6	3.65	643639.83	9492197.67	2635.86	21.89836234	89.9861896
2	02/06/2008	1596	Cestrum_auriculatum	3	2	1.5	1.75	643639.79	9492197.97	2635.80	21.98985873	90.27339386
2	02/06/2008	1597	Eugenia_Ms	5.9	7.4	7	7.2	643646.07	9492197.18	2638.50	27.26157608	86.75669265
2	02/06/2008	1598	Piper_elongatum	2.4	0.9	0.9	0.9	643645.32	9492195.15	2638.48	25.68232389	85.28111277
2	02/06/2008	1599	Parathesis_Ms	6.6	6.4	6.3	6.35	643647.05	9492193.90	2639.79	26.671595	83.38969312
2	02/06/2008	1600	DEAD	5.8	39	30.6	34.8	643646.25	9492196.29	2638.77	27.02893918	85.88856611
2	02/06/2008	1601	Miconia_firma	1.6	0.3	0.3	0.3	643647.24	9492198.31	2638.99	28.80833754	87.25734461
2	02/06/2008	1602	Lycianthes_inaequilatera	1.7	0.8	0.9	0.85	643646.92	9492196.90	2638.90	27.89817279	86.13606184
2	02/06/2008	1603	DEAD	5.5	32.8	21.5	27.15	643647.94	9492199.49	2638.82	29.9617039	87.99422843
2	02/06/2008	1604	Oreopanax_raimondii	2	1.9	1.8	1.85	643648.08	9492200.31	2639.03	30.45016816	88.66872291
2	02/06/2008	1605	Oreopanax_raimondii	1.9	1.4	1.2	1.3	643648.26	9492200.54	2638.67	30.71855777	88.79346259
2	02/06/2008	1606	Solanum_Ms1	2.8	0.9	1.2	1.05	643649.94	9492197.45	2640.18	30.83953803	85.28045733
2	02/06/2008	1607	Solanum_Ms1	2.8	0.9	1.2	1.05	643649.94	9492197.45	2640.18	30.83953803	85.28045733
2	02/06/2008	1608	Solanum_Ms1	2.8	0.9	1.2	1.05	643649.94	9492197.45	2640.18	30.83953803	85.28045733
2	02/06/2008	1609	Solanum_Ms1	2.8	0.9	1.2	1.05	643649.94	9492197.45	2640.18	30.83953803	85.28045733
2	02/06/2008	1610	Solanum_Ms1	2.8	0.9	1.2	1.05	643649.94	9492197.45	2640.18	30.83953803	85.28045733
2	02/06/2008	1611	Solanum_Ms1	2.8	0.9	1.2	1.05	643649.94	9492197.45	2640.18	30.83953803	85.28045733
2	02/06/2008	1612	Piper_elongatum	2	0.7	0.8	0.75	643650.03	9492197.74	2640.60	31.04681413	85.49517696
2	02/06/2008	1613	Piper_elongatum	2	0.7	0.8	0.75	643650.03	9492197.74	2640.60	31.04681413	85.49517696
2	02/06/2008	1614	Solanum_Ms1	1.8	0.5	0.4	0.45	643649.95	9492196.20	2640.74	30.29442115	84.15689652
2	02/06/2008	1615	Solanum_Ms1	1.8	0.5	0.4	0.45	643649.95	9492196.20	2640.74	30.29442115	84.15689652
2	02/06/2008	1616	Solanum_Ms1	1.8	0.5	0.4	0.45	643649.95	9492196.20	2640.74	30.29442115	84.15689652
2	02/06/2008	1617	Solanum_Ms1	1.8	0.5	0.4	0.45	643649.95	9492196.20	2640.74	30.29442115	84.15689652
2	02/06/2008	1618	Piper_elongatum	5.5	4.7	4.7	4.7	643649.51	9492194.69	2640.87	29.22673928	82.99597913
2	02/06/2008	1619	Piper_elongatum	5.5	4.7	4.7	4.7	643649.51	9492194.69	2640.87	29.22673928	82.99597913
2	02/06/2008	1620	Piper_elongatum	5.5	4.7	4.7	4.7	643649.51	9492194.69	2640.87	29.22673928	82.99597913
2	02/06/2008	1621	Solanum_Ms1	2.1	0.9	0.9	0.9	643649.59	9492194.76	2640.96	29.32601703	83.02935664
2	02/06/2008	1622	Solanum_Ms1	2.1	0.9	0.9	0.9	643649.59	9492194.76	2640.96	29.32601703	83.02935664
2	02/06/2008	1623	Solanum_Ms1	2.1	0.9	0.9	0.9	643649.59	9492194.76	2640.96	29.32601703	83.02935664
2	02/06/2008	1624	Solanum_Ms1	2.1	0.9	0.9	0.9	643649.59	9492194.76	2640.96	29.32601703	83.02935664
2	02/06/2008	1625	Piper_elongatum	1.9	0.6	0.6	0.6	643651.79	9492196.23	2641.27	31.95697933	83.3622249
2	02/06/2008	1626	Eugenia_Ms	2.2	0.7	0.9	0.8	643652.46	9492195.27	2641.90	32.12384755	82.20863487
2	02/06/2008	1627	Parathesis_Ms	2.7	1	1	1	643652.82	9492195.39	2642.06	32.49964114	82.14631555
2	02/06/2008	1628	Eugenia_Ms	2.9	1.7	1.7	1.7	643653.11	9492195.07	2642.15	32.61944839	81.73283822
2	02/06/2008	1629	Eugenia_Ms	2.7	1.9	2	1.95	643653.36	9492194.96	2642.07	32.79450593	81.52237846
2	02/06/2008	1630	DEAD	4.5	6.5	5.7	6.1	643652.66	9492195.49	2641.92	32.39930633	82.3080201
2	02/06/2008	1631	Piper_elongatum	2.7	1.3	1.3	1.3	643652.88	9492195.28	2641.92	32.51011242	82.02439426
2	02/06/2008	1632	Persea_Ms	2.7	1.6	1.6	1.6	643653.07	9492195.61	2641.97	32.81906688	82.23513562
2	02/06/2008	1633	Persea_Ms	22.4	65.25352667	65.25352667	65.25352667	643649.43	9492194.39	2641.23	29.02071609	82.76189582
2	02/06/2008	1634	Solanum_Ms1	2	0.5	0.8	0.65	643651.89	9492192.08	2642.28	30.19070312	79.60297623
2	02/06/2008	1635	Solanum_Ms1	2	0.5	0.8	0.65	643651.89	9492192.08	2642.28	30.19070312	79.60297623
2	02/06/2008	1636	Parathesis_Ms	1.8	1.1	1.1	1.1	643653.03	9492190.59	2643.24	30.54674357	77.76516747
2	02/06/2008	1637	Solanum_Ms1	2.9	0.9	0.9	0.9	643653.28	9492190.87	2642.69	30.89689231	77.89945518
2	02/06/2008	1638	Lycianthes_inaequilatera	1.9	0.4	0.6	0.5	643653.66	9492192.56	2642.84	31.98596611	79.24110734
2	02/06/2008	1639	Eugenia_Ms	2.5	0.8	0.9	0.85	643654.03	9492191.63	2643.27	31.9072871	78.24432952
2	02/06/2008	1640	Piper_elongatum	2.9	1.3	1.8	1.55	643655.42	9492192.35	2643.54	33.46775952	78.26837212
2	02/06/2008	1641	Parathesis_Ms	2.9	1.2	1.3	1.25	643655.54	9492192.72	2643.41	33.74615512	78.55005764
2	02/06/2008	1642	Parathesis_Ms	1.8	0.6	0.6	0.6	643655.46	9492193.00	2643.67	33.79982393	78.83070642
2	02/06/2008	1643	Persea_Ms	2	0.7	0.7	0.7	643656.34	9492193.02	2643.94	34.59208433	78.45291646
2	02/06/2008	1644	Drimys_Ms	2	0.9	0.7	0.8	643654.91	9492194.45	2643.00	33.9508852	80.37731897
2	02/06/2008	1645	Eugenia_Ms	2.3	0.6	0.8	0.7	643655.76	9492194.68	2643.07	34.81382117	80.19898782
2	02/06/2008	1646	Eugenia_Ms	2.4	1	0.9	0.95	643655.58	9492195.33	2642.98	34.94697099	80.86206148
2	02/06/2008	1647	Oreopanax_raimondii	7.7	9.6	11.4	10.5	643655.84	9492194.81	2643.14	34.94344782	80.27942114
2	02/06/2008	1648	Eugenia_Ms	5.5	4.2	3.9	4.05	643657.78	9492192.37	2644.70	35.59651048	77.23020071
2	02/06/2008	1649	Solanum_Ms1	2	0.4	0.4	0.4	643657.24	9492192.90	2644.60	35.34151866	77.94741228
2	02/06/2008	1650	Solanum_Ms1	2	0.4	0.4	0.4	643657.24	9492192.90	2644.60	35.34151866	77.94741228
2	02/06/2008	1651	Solanum_Ms1	2	0.4	0.4	0.4	643657.24	9492192.90	2644.60	35.34151866	77.94741228
2	02/06/2008	1652	Solanum_Ms1	2	0.4	0.4	0.4	643657.24	9492192.90	2644.60	35.34151866	77.94741228
2	02/06/2008	1653	DEAD	4.3	3.1	2.9	3	643658.09	9492192.63	2644.84	35.9888403	77.32622425
2	02/06/2008	1654	DEAD	5.1	6	5.5	5.75	643657.83	9492193.42	2644.66	36.1053651	78.1552512
2	02/06/2008	1655	Piper_elongatum	1.6	0.6	0.6	0.6	643657.94	9492193.26	2644.62	36.13337243	77.95968504
2	02/06/2008	1656	Parathesis_Ms	4.2	6.2	6.6	6.4	643658.25	9492193.84	2644.52	36.67487745	78.34161147
2	02/06/2008	1657	Piper_elongatum	9.5	9.6	9.5	9.55	643659.26	9492192.47	2645.13	36.96398266	76.65602174
2	02/06/2008	1658	Delostoma_integrifolium	17.4	41.5	28.8	35.15	643659.95	9492193.56	2645.58	38.0655698	77.32715195
2	02/06/2008	1659	Parathesis_Ms	3.3	3.4	3.4	3.4	643660.19	9492191.64	2645.75	37.42029386	75.50577338
2	02/06/2008	1660	Parathesis_Ms	3.9	3.6	3.8	3.7	643660.23	9492191.28	2645.74	37.30182339	75.16207177
2	02/06/2008	1661	Meliosma	3.2	2.6	2.7	2.65	643660.42	9492187.31	2646.75	35.70121898	71.5285562
2	02/06/2008	1662	Solanum_Ms2	16	14.5	15.2	14.85	643659.81	9492186.78	2647.04	34.9103002	71.32199824
2	02/06/2008	1663	Piper_elongatum	2.9	2.4	2.2	2.3	643659.68	9492188.36	2646.42	35.50332982	72.79681658
2	02/06/2008	1664	Piper_elongatum	2.9	2.4	2.2	2.3	643659.68	9492188.36	2646.42	35.50332982	72.79681658
2	02/06/2008	1665	Delostoma_integrifolium	3.4	1.8	1.9	1.85	643662.02	9492191.12	2646.40	38.8323001	74.22586634
2	02/06/2008	1666	Eugenia_Ms	5.3	3.2	3.3	3.25	643661.68	9492192.87	2646.50	39.30192327	75.94107808
2	02/06/2008	1667	Persea_Ms	2.5	1.7	1.6	1.65	643659.00	9492195.23	2644.39	37.96441234	79.24611293
2	02/06/2008	1668	Persea_Ms	2.6	2.8	2.7	2.75	643659.14	9492194.59	2644.57	37.80019419	78.61109082
2	02/06/2008	1669	Miconia_firma	5.2	5.8	4.3	5.05	643659.16	9492196.20	2644.47	38.53109964	80.04460269
2	02/06/2008	1670	Persea_Ms	2.8	1.6	1.7	1.65	643659.10	9492196.03	2644.36	38.41031916	79.92146296
2	02/06/2008	1671	Solanum_Ms1	2.3	0.5	0.6	0.55	643659.71	9492195.07	2644.51	38.52700845	78.78741033
2	02/06/2008	1672	Piper_elongatum	4.9	3.8	2.3	3.05	643659.76	9492197.24	2644.35	39.53734283	80.70645728
2	02/06/2008	1673	Piper_elongatum	4.9	3.8	2.3	3.05	643659.76	9492197.24	2644.35	39.53734283	80.70645728
2	02/06/2008	1674	Piper_elongatum	4.9	3.8	2.3	3.05	643659.76	9492197.24	2644.35	39.53734283	80.70645728
2	02/06/2008	1675	Piper_elongatum	4.9	3.8	2.3	3.05	643659.76	9492197.24	2644.35	39.53734283	80.70645728
2	02/06/2008	1676	Piper_elongatum	4.9	3.8	2.3	3.05	643659.76	9492197.24	2644.35	39.53734283	80.70645728
2	02/06/2008	1677	Drimys_Ms	11.2	23.6	24.8	24.2	643660.94	9492199.55	2644.21	41.62923514	82.24825443
2	02/06/2008	1678	Drimys_Ms	4.7	5.1	5	5.05	643661.74	9492199.15	2644.32	42.16640553	81.53682455
2	02/06/2008	1679	DEAD	2.7	16.4	18	17.2	643659.42	9492197.53	2643.76	39.35894065	81.12142174
2	02/06/2008	1680	Eugenia_Ms	3.5	2.5	2.6	2.55	643661.54	9492198.18	2643.86	41.5461767	80.75658584
2	02/06/2008	1681	Eugenia_Ms	5	2.1	2.3	2.2	643661.43	9492199.28	2643.60	41.94345932	81.78995291
2	02/06/2008	1682	Eugenia_Ms	3.2	1.5	1.5	1.5	643661.04	9492199.57	2643.62	41.72255692	82.22498638
2	02/06/2008	1683	Lycianthes_inaequilatera	2	1.1	1	1.05	643660.74	9492199.51	2643.57	41.43057125	82.29778757
2	02/06/2008	1684	Ruagea_glabra	4.2	1.4	1.3	1.35	643643.05	9492193.48	2637.81	22.90319077	84.7963894
2	02/06/2008	1685	Oreopanax_raimondii	7.3	21.4	31.1	26.25	643622.63	9492188.23	2628.45	2.293267751	89.2101495
2	02/06/2008	1686	Ruagea_glabra	2.3	0.9	1.3	1.1	643623.06	9492188.25	2628.91	2.685026375	89.03626713
2	02/06/2008	1687	Tournefortia_Ms	3.9	2.2	2.4	2.3	643622.99	9492189.94	2628.67	3.372192991	90.57988283
2	02/06/2008	1688	Tournefortia_Ms	3	5.6	6	5.8	643622.84	9492189.75	2628.40	3.150705786	90.48072132
2	02/06/2008	1689	Critoniopsis_sevillana	5.3	3.3	3.1	3.2	643623.70	9492191.87	2626.72	4.872105396	91.99447215
2	02/06/2008	1690	Solanum_Ms1	3.9	2.2	2.1	2.15	643622.19	9492193.80	2625.94	4.376377534	94.38962435
2	02/06/2008	1691	Solanum_Ms1	3.9	2.2	2.1	2.15	643622.19	9492193.80	2625.94	4.376377534	94.38962435
2	02/06/2008	1692	Solanum_Ms1	3.9	2.2	2.1	2.15	643622.19	9492193.80	2625.94	4.376377534	94.38962435
2	02/06/2008	1693	Tournefortia_Ms	10.6	6.8	6.7	6.75	643622.44	9492193.90	2625.60	4.652922865	94.37089035
2	02/06/2008	1694	Tournefortia_Ms	6.8	5	4.5	4.75	643621.68	9492194.44	2626.02	4.210154886	95.19695323
2	02/06/2008	1695	Parathesis_Ms	3	1.7	1.9	1.8	643624.02	9492194.35	2626.87	6.265360394	94.06635795
2	02/06/2008	1696	Parathesis_Ms	3.2	2	1.9	1.95	643623.89	9492194.52	2626.80	6.221871164	94.2751587
2	02/06/2008	1697	Parathesis_Ms	3.6	1.3	1.3	1.3	643624.30	9492193.76	2628.04	6.249639623	93.41904627
2	02/06/2008	1698	Parathesis_Ms	2.8	1.6	1.7	1.65	643624.28	9492193.84	2627.80	6.26550346	93.49651204
2	02/06/2008	1699	Parathesis_Ms	4.4	2.4	2.4	2.4	643691.84	9492124.01	2719.52	35.574043	0.853911882
2	02/06/2008	1700	Solanum_Ms2	11.3	8.9	10.6	9.75	643699.50	9492129.07	2720.86	44.68997334	1.968943601
2	02/06/2008	1701	Citronella_incarium	19.5	19	22.2	20.6	643707.88	9492133.28	2724.28	54.06626452	1.996402734
2	02/06/2008	1702	Persea_Ms	5.7	10	10.1	10.05	643707.91	9492133.28	2722.79	54.09254052	1.980924853
2	02/06/2008	1703	Delostoma_integrifolium	8.3	15.4	9.3	12.35	643706.98	9492131.96	2722.78	52.67348772	1.21643737
2	02/06/2008	1704	Miconia_firma	4.7	2	2	2	643707.23	9492132.10	2723.39	52.9601246	1.231175112
2	02/06/2008	1705	Solanum_Ms1	3.4	1.5	1.4	1.45	643706.70	9492131.48	2723.15	52.20810021	0.914945787
2	02/06/2008	1706	Lycianthes_inaequilatera	1.9	0.4	0.4	0.4	643707.83	9492133.64	2721.65	54.18034967	2.343401461
2	02/06/2008	1707	Parathesis_Ms	3.9	4	4.7	4.35	643706.11	9492134.88	2721.36	53.19280185	4.214028211
2	02/06/2008	1708	Solanum_Ms1	2.4	0.7	0.4	0.55	643705.22	9492132.84	2721.37	51.48843764	2.789396476
2	02/06/2008	1709	Solanum_Ms1	2.4	0.7	0.4	0.55	643705.22	9492132.84	2721.37	51.48843764	2.789396476
2	02/06/2008	1710	Solanum_Ms1	2.4	0.7	0.4	0.55	643705.22	9492132.84	2721.37	51.48843764	2.789396476
2	02/06/2008	1711	Delostoma_integrifolium	2.4	1	0.8	0.9	643705.09	9492133.01	2721.43	51.44683035	2.99970439
2	02/06/2008	1712	Solanum_Ms1	2.2	0.7	0.6	0.65	643702.92	9492130.84	2720.72	48.54119378	2.028409738
2	02/06/2008	1713	Meliosma_Ms2	3.9	2	2	2	643699.20	9492130.99	2719.21	45.27729525	3.823315494
2	02/06/2008	1714	Eugenia_Ms	5.5	5.4	5.6	5.5	643698.50	9492129.42	2719.34	43.94971914	2.727274678
2	02/06/2008	1715	Parathesis_Ms	3.9	4.6	5	4.8	643698.23	9492126.85	2720.62	42.55951477	0.5468281
2	02/06/2008	1716	Miconia_media	6.4	8.9	7.5	8.2	643696.19	9492126.66	2719.94	40.65227318	1.289533552
2	02/06/2008	1717	Miconia_firma	2.3	2	1.9	1.95	643696.30	9492127.25	2719.31	41.01082326	1.768310023
2	02/06/2008	1718	Solanum_Ms1	3.1	1.5	1.6	1.55	643695.77	9492127.44	2719.38	40.62313955	2.174904976
2	02/06/2008	1719	Cestrum_auriculatum	4.4	3.6	4.1	3.85	643695.15	9492127.86	2719.58	40.25491393	2.828155118
2	02/06/2008	1720	Parathesis_Ms	3.6	2	2.1	2.05	643693.98	9492125.33	2719.18	38.07465533	1.08956458
2	02/06/2008	1721	Parathesis_Ms	4.4	2.1	2.4	2.25	643693.53	9492124.33	2719.53	37.22323566	0.387704803
2	02/06/2008	1722	Parathesis_Ms	5.6	4.9	4.4	4.65	643693.94	9492124.65	2719.43	37.74066861	0.491189139
2	02/06/2008	1723	Ruagea_glabra	12.7	18	16.4	17.2	643695.24	9492125.70	2719.90	39.37180676	0.853681342
2	02/06/2008	1724	Miconia_firma	7.2	2.3	2.3	2.3	643692.42	9492124.21	2719.26	36.17926458	0.778897935
2	02/06/2008	1725	Solanum_Ms1	5.8	2.2	2.4	2.3	643693.03	9492126.38	2718.41	37.6938151	2.45153453
2	02/06/2008	1726	Piper_elongatum	5	4.1	3.1	3.6	643692.14	9492126.51	2718.38	36.96041095	2.961951694
2	02/06/2008	1727	Piper_elongatum	5	4.1	3.1	3.6	643692.14	9492126.51	2718.38	36.96041095	2.961951694
2	02/06/2008	1728	Piper_elongatum	5	4.1	3.1	3.6	643692.14	9492126.51	2718.38	36.96041095	2.961951694
2	02/06/2008	1729	Piper_elongatum	6.5	4.2	7	5.6	643691.80	9492127.26	2717.81	36.98556419	3.786863164
2	02/06/2008	1730	Piper_elongatum	6.5	4.2	7	5.6	643691.80	9492127.26	2717.81	36.98556419	3.786863164
2	02/06/2008	1731	Meliosma_Ms1	8.7	5.4	5.3	5.35	643689.00	9492123.41	2718.26	32.76138404	1.591215163
2	02/06/2008	1732	Persea_Ms	12.6	11.8	10.7	11.25	643689.88	9492127.33	2718.46	35.29858994	4.70164308
2	02/06/2008	1733	Delostoma_integrifolium	3.3	1.5	1.7	1.6	643689.54	9492127.02	2718.38	34.85868162	4.574439331
2	02/06/2008	1734	Parathesis_Ms	2.5	1.1	1.1	1.1	643688.28	9492124.80	2717.39	32.73605571	3.156454278
2	02/06/2008	1735	Drimys_Ms	1.6	0.5	0.5	0.5	643687.87	9492124.22	2717.63	32.11191043	2.821558931
2	02/06/2008	1736	Myrcianthes_fimbriata	1.8	0.6	0.6	0.6	643686.44	9492123.64	2718.16	30.57243813	2.932221361
2	02/06/2008	1737	Myrcianthes_fimbriata	2.4	1.7	1.6	1.65	643686.62	9492123.44	2718.04	30.64575034	2.674324548
2	02/06/2008	1738	Iochroma_squamosum	1.9	0.9	0.8	0.85	643688.50	9492122.30	2718.84	31.81586056	0.820451726
2	02/06/2008	1739	Solanum_Ms2	10.1	7.3	7.4	7.35	643685.47	9492124.24	2716.87	29.9717898	3.906031359
2	02/06/2008	1740	DEAD	4.5	2.2	2.4	2.3	643682.95	9492123.40	2716.33	27.34481451	4.275722564
2	02/06/2008	1741	Persea_Ms	9.2	8.9	9	8.95	643682.69	9492125.66	2715.23	28.12267828	6.412136601
2	02/06/2008	1742	Meliosma_Ms2	14.6	127.6422644	127.6422644	127.6422644	643687.81	9492126.99	2716.02	33.30006351	5.324299264
2	02/06/2008	1743	Delostoma_integrifolium	4.1	1.4	1.4	1.4	643689.59	9492127.12	2718.16	34.94241993	4.643859522
2	02/06/2008	1744	Oreopanax_raimondii	2.3	1.2	1.3	1.25	643687.66	9492124.96	2717.32	32.25917948	3.570943149
2	02/06/2008	1745	Drimys_Ms	7.4	6.4	6.2	6.3	643687.32	9492124.32	2717.61	31.66179086	3.148503967
2	02/06/2008	1746	Drimys_Ms	2	0.9	0.7	0.8	643686.11	9492124.83	2716.91	30.80825883	4.149191015
2	02/06/2008	1747	Parathesis_Ms	3.1	2.5	2.4	2.45	643688.16	9492126.97	2715.92	33.59335079	5.147476832
2	02/06/2008	1748	Meliosma_Ms2	7.2	6.2	6.5	6.35	643688.21	9492127.11	2715.96	33.70423541	5.250121337
2	02/06/2008	1749	Parathesis_Ms	5.7	4.9	4.7	4.8	643688.67	9492127.55	2715.81	34.31648989	5.43881551
2	02/06/2008	1750	Morus_insignis	19.5	17.9	18.1	18	643688.83	9492127.71	2715.84	34.53192696	5.507159287
2	02/06/2008	1751	Morus_insignis	4.6	6.4	5.5	5.95	643688.90	9492127.39	2715.86	34.44757631	5.192367023
2	02/06/2008	1752	Cestrum_auriculatum	4.2	3.1	2.9	3	643687.12	9492128.19	2715.51	33.21707252	6.702752816
2	02/06/2008	1753	Cestrum_auriculatum	10.7	13.4	22.4	17.9	643686.93	9492128.57	2715.35	33.20951281	7.132575339
2	02/06/2008	1754	Cestrum_auriculatum	6.6	12.2	11.7	11.95	643687.19	9492128.50	2715.26	33.41831482	6.953984855
2	02/06/2008	1755	Cestrum_auriculatum	10.3	50	31.8	40.9	643686.90	9492128.89	2715.10	33.32966575	7.431531648
2	02/06/2008	1756	Drimys_Ms	2	1.6	1.5	1.55	643684.62	9492125.87	2715.77	29.93978651	5.741650751
2	02/06/2008	1757	Myrcianthes_Ms	2.5	1.6	1.4	1.5	643685.84	9492125.84	2715.63	31.02445156	5.172326183
2	02/06/2008	1758	Solanum_Ms1	2.2	2.6	0.3	1.45	643686.23	9492129.99	2713.87	33.2232691	8.714255165
2	02/06/2008	1759	Solanum_Ms1	2.2	2.6	0.3	1.45	643686.23	9492129.99	2713.87	33.2232691	8.714255165
2	02/06/2008	1760	Solanum_Ms1	2.2	2.6	0.3	1.45	643686.23	9492129.99	2713.87	33.2232691	8.714255165
2	02/06/2008	1761	Drimys_Ms	1.8	0.4	0.4	0.4	643686.40	9492129.94	2713.84	33.34715129	8.59729253
2	02/06/2008	1762	Drimys_Ms	3.3	2.7	3.2	2.95	643686.26	9492130.26	2713.72	33.36464906	8.941593493
2	02/06/2008	1763	Parathesis_Ms	2.3	0.2	2.4	1.3	643691.36	9492127.87	2716.74	36.86489692	4.523749218
2	02/06/2008	1764	Parathesis_Ms	1.9	0.6	0.4	0.5	643691.20	9492127.88	2717.07	36.72333025	4.603693307
2	02/06/2008	1765	Meliosma_Ms2	2.3	1	0.9	0.95	643690.46	9492127.16	2716.92	35.74319418	4.291698518
2	02/06/2008	1766	Piper_elongatum	2.9	1.2	2.4	1.8	643691.72	9492128.55	2716.40	37.49383214	4.976100641
2	02/06/2008	1767	Piper_elongatum	2.9	1.2	2.4	1.8	643691.72	9492128.55	2716.40	37.49383214	4.976100641
2	02/06/2008	1768	Piper_elongatum	2.9	1.2	2.4	1.8	643691.72	9492128.55	2716.40	37.49383214	4.976100641
2	02/06/2008	1769	Piper_elongatum	2.9	1.2	2.4	1.8	643691.72	9492128.55	2716.40	37.49383214	4.976100641
2	02/06/2008	1770	Piper_elongatum	2.9	1.2	2.4	1.8	643691.72	9492128.55	2716.40	37.49383214	4.976100641
2	02/06/2008	1771	Piper_elongatum	2.1	1.4	3.9	2.65	643690.02	9492130.10	2715.05	36.65969068	7.121689858
2	02/06/2008	1772	Piper_elongatum	2.1	1.4	3.9	2.65	643690.02	9492130.10	2715.05	36.65969068	7.121689858
2	02/06/2008	1773	Tournefortia_Ms	6	34.7	46.5	40.6	643690.06	9492131.14	2715.43	37.15495077	8.031651024
2	02/06/2008	1774	Meliosma_Ms1	1.7	1.6	1.6	1.6	643693.75	9492130.27	2716.22	40.07462296	5.612791618
2	02/06/2008	1775	Lycianthes_inaequilatera	1.9	0.5	0.6	0.55	643693.84	9492129.50	2716.89	39.81538223	4.88001072
2	02/06/2008	1776	Piper_elongatum	6.1	8.1	6	7.05	643695.02	9492129.58	2717.32	40.90411951	4.420895555
2	02/06/2008	1777	Piper_elongatum	6.1	8.1	6	7.05	643695.02	9492129.58	2717.32	40.90411951	4.420895555
2	02/06/2008	1778	Piper_elongatum	6.1	8.1	6	7.05	643695.02	9492129.58	2717.32	40.90411951	4.420895555
2	02/06/2008	1779	Piper_elongatum	6.1	8.1	6	7.05	643695.02	9492129.58	2717.32	40.90411951	4.420895555
2	02/06/2008	1780	Piper_elongatum	6.1	8.1	6	7.05	643695.02	9492129.58	2717.32	40.90411951	4.420895555
2	02/06/2008	1781	Solanum_Ms1	2.4	2.4	2.4	2.4	643696.14	9492127.89	2718.84	41.14968176	2.418158063
2	02/06/2008	1782	Delostoma_integrifolium	1.9	0.7	0.7	0.7	643696.21	9492128.08	2718.54	41.30062396	2.548546069
2	02/06/2008	1783	Tournefortia_Ms	2	0.8	0.8	0.8	643697.96	9492129.68	2718.78	43.57918607	3.201539993
2	02/06/2008	1784	Solanum_Ms1	1.7	0.6	0.6	0.6	643697.69	9492129.25	2718.67	43.14154933	2.937022821
2	02/06/2008	1785	Tournefortia_Ms	1.8	0.4	0.6	0.5	643698.00	9492130.00	2718.56	43.75378349	3.470806718
2	02/06/2008	1786	Tournefortia_Ms	1.8	0.4	0.4	0.4	643697.74	9492129.33	2718.65	43.2301067	2.987942141
2	02/06/2008	1787	Drimys_Ms	10	7.5	6.2	6.85	643698.05	9492130.08	2718.72	43.84400419	3.520617175
2	02/06/2008	1788	Solanum_Ms1	2.9	1.1	0.6	0.85	643698.76	9492130.69	2718.56	44.7471019	3.751112492
2	02/06/2008	1789	Solanum_Ms1	2.9	1.1	0.6	0.85	643698.76	9492130.69	2718.56	44.7471019	3.751112492
2	02/06/2008	1790	Solanum_Ms1	2.8	0.9	0.8	0.85	643699.00	9492131.28	2718.69	45.22283415	4.169180912
2	02/06/2008	1791	Parathesis_Ms	2.7	3	3.1	3.05	643699.17	9492131.56	2718.74	45.50120817	4.34538069
2	02/06/2008	1792	Parathesis_Ms	7.8	5.1	6.3	5.7	643697.89	9492129.37	2718.65	43.3793359	2.957185944
2	02/06/2008	1793	Solanum_Ms1	3	1.9	1	1.45	643698.73	9492131.03	2718.19	44.87078553	4.071504857
2	02/06/2008	1794	Solanum_Ms1	3	1.9	1	1.45	643698.73	9492131.03	2718.19	44.87078553	4.071504857
2	02/06/2008	1795	Solanum_Ms1	2	0.7	0.7	0.7	643701.79	9492132.69	2718.75	48.34848171	4.188957115
2	02/06/2008	1796	Lycianthes_inaequilatera	1.5	1	0.5	0.75	643701.71	9492134.09	2718.71	48.9046013	5.471854596
2	02/06/2008	1797	Lycianthes_inaequilatera	1.5	1	0.5	0.75	643701.71	9492134.09	2718.71	48.9046013	5.471854596
2	02/06/2008	1798	Delostoma_integrifolium	7.3	8.9	6.2	7.55	643702.37	9492133.67	2718.90	49.30733005	4.799653955
2	02/06/2008	1799	Delostoma_integrifolium	9.2	9.2	8.2	8.7	643702.92	9492133.22	2719.32	49.59516555	4.156763008
2	02/06/2008	1800	Solanum_Ms1	1.7	0.4	0.7	0.55	643705.00	9492136.41	2719.54	52.87730537	6.081217444
2	02/06/2008	1801	Solanum_Ms1	1.7	0.4	0.7	0.55	643705.00	9492136.41	2719.54	52.87730537	6.081217444
2	02/06/2008	1802	Solanum_Ms1	1.7	0.4	0.7	0.55	643705.00	9492136.41	2719.54	52.87730537	6.081217444
2	02/06/2008	1803	Parathesis_Ms	3.8	10.4	6	8.2	643705.36	9492136.13	2719.24	53.0804827	5.666552801
2	02/06/2008	1804	Parathesis_Ms	2.4	2.3	2.1	2.2	643704.40	9492136.35	2718.63	52.31607866	6.296654415
2	02/06/2008	1805	Iochroma_squamosum	4.2	4.4	5.3	4.85	643703.76	9492135.86	2718.16	51.52442383	6.14099015
2	02/06/2008	1806	Parathesis_Ms	2.6	0.8	0.8	0.8	643702.82	9492137.71	2717.74	51.50643999	8.218762215
2	02/06/2008	1807	Parathesis_Ms	1.6	0.7	0.7	0.7	643703.32	9492136.24	2717.53	51.30121394	6.686228498
2	02/06/2008	1808	Parathesis_Ms	1.6	0.5	0.7	0.6	643703.42	9492137.97	2717.41	52.16289392	8.184657307
2	02/06/2008	1809	Solanum_Ms1	2.3	1.1	0.8	0.95	643702.98	9492137.32	2717.16	51.48009241	7.797200573
2	02/06/2008	1810	Solanum_Ms1	2.3	1.1	0.8	0.95	643702.98	9492137.32	2717.16	51.48009241	7.797200573
2	02/06/2008	1811	Miconia_firma	4.9	3	3.3	3.15	643699.36	9492137.47	2716.03	48.30594393	9.550452464
2	02/06/2008	1812	Critoniopsis_sevillana	2.1	0.6	0.6	0.6	643699.35	9492135.34	2716.02	47.34342807	7.6470474
2	02/06/2008	1813	Critoniopsis_sevillana	2.4	1	0.9	0.95	643698.90	9492135.42	2716.05	46.98401819	7.912920084
2	02/06/2008	1814	Parathesis_Ms	4.4	2.8	3	2.9	643699.68	9492134.61	2717.17	47.31282525	6.843704629
2	02/06/2008	1815	Parathesis_Ms	4.9	3.3	3.3	3.3	643699.95	9492135.37	2717.24	47.90128028	7.404484002
2	02/06/2008	1816	Parathesis_Ms	2.4	2	2.2	2.1	643700.08	9492134.93	2717.23	47.82135596	6.956931772
2	02/06/2008	1817	Parathesis_Ms	4.2	3.3	3.4	3.35	643699.91	9492135.04	2716.85	47.71228584	7.12982239
2	02/06/2008	1818	Critoniopsis_sevillana	4.7	3.3	3	3.15	643698.33	9492134.71	2716.23	46.15372785	7.541236008
2	02/06/2008	1819	Critoniopsis_sevillana	5.6	5.6	5	5.3	643698.29	9492134.90	2716.05	46.20239738	7.729142621
2	02/06/2008	1820	Critoniopsis_sevillana	3.3	1.6	1.6	1.6	643697.91	9492134.99	2716.21	45.89855968	7.975584765
2	02/06/2008	1821	Critoniopsis_sevillana	2	1.3	1.4	1.35	643697.99	9492135.27	2716.23	46.10272913	8.186523892
2	02/06/2008	1822	Solanum_Ms1	2.2	0.5	0.5	0.5	643697.40	9492132.95	2717.23	44.53771429	6.378421759
2	02/06/2008	1823	Solanum_Ms1	2.2	0.5	0.5	0.5	643697.40	9492132.95	2717.23	44.53771429	6.378421759
2	02/06/2008	1824	Solanum_Ms1	2.2	0.5	0.5	0.5	643697.40	9492132.95	2717.23	44.53771429	6.378421759
2	02/06/2008	1825	Tournefortia_Ms	1.8	0.5	0.5	0.5	643695.38	9492132.73	2716.60	42.62976901	7.077286848
2	02/06/2008	1826	Tournefortia_Ms	1.8	0.5	0.6	0.55	643695.92	9492133.29	2716.46	43.36330419	7.341121128
2	02/06/2008	1827	Tournefortia_Ms	3.6	2.7	2.5	2.6	643696.10	9492134.79	2716.34	44.19350975	8.603316932
2	02/06/2008	1828	Tournefortia_Ms	4.5	2.7	2.9	2.8	643696.21	9492134.87	2716.34	44.32575089	8.624265449
2	02/06/2008	1829	Tournefortia_Ms	4.5	3.6	3.8	3.7	643696.64	9492134.55	2716.37	44.56882581	8.151463286
2	02/06/2008	1830	Tournefortia_Ms	4.2	1.6	1.7	1.65	643696.45	9492134.95	2716.30	44.57684197	8.591917668
2	02/06/2008	1831	Tournefortia_Ms	6.6	4.6	4.4	4.5	643695.40	9492135.06	2716.15	43.69050114	9.159276931
2	02/06/2008	1832	Cestrum_auriculatum	10.1	20.4	45.4	32.9	643695.70	9492135.07	2716.22	43.96745261	9.035969005
2	02/06/2008	1833	Ruagea_glabra	6.1	4.6	4.7	4.65	643696.18	9492135.48	2716.34	44.57069608	9.18759536
2	02/06/2008	1834	Parathesis_Ms	3.9	1.7	1.8	1.75	643696.36	9492135.18	2716.46	44.60513325	8.837703435
2	02/06/2008	1835	Iochroma_squamosum	7	7.2	7.5	7.35	643695.13	9492133.42	2715.83	42.71280837	7.813738039
2	02/06/2008	1836	Miconia_firma	4.7	1.8	1.9	1.85	643694.98	9492133.65	2716.18	42.68162877	8.083710611
2	02/06/2008	1837	Solanum_Ms1	3.2	0.9	0.9	0.9	643693.83	9492133.35	2715.23	41.51680243	8.328966138
2	02/06/2008	1838	Solanum_Ms1	3.3	1.6	1.4	1.5	643693.76	9492133.76	2714.56	41.63926461	8.732160149
2	02/06/2008	1839	Solanum_Ms1	4	3.3	3	3.15	643695.67	9492135.44	2714.98	44.09470128	9.375096609
2	02/06/2008	1840	Piper_elongatum	6.6	6.9	7.1	7	643696.50	9492135.59	2715.31	44.90516852	9.141465606
2	02/06/2008	1841	Solanum_Ms1	2.3	0.6	0.8	0.7	643696.56	9492135.67	2715.39	45.00436026	9.189430972
2	02/06/2008	1842	Solanum_Ms1	2.3	0.6	0.8	0.7	643696.56	9492135.67	2715.39	45.00436026	9.189430972
2	02/06/2008	1843	Solanum_Ms1	2.3	0.6	0.8	0.7	643696.56	9492135.67	2715.39	45.00436026	9.189430972
2	02/06/2008	1844	Iochroma_squamosum	4.6	8.2	8.5	8.35	643695.90	9492134.19	2714.96	43.75242587	8.157962308
2	02/06/2008	1845	Solanum_Ms1	2.4	0.9	1.2	1.05	643696.49	9492138.02	2714.17	45.98523774	11.31894709
2	02/06/2008	1846	Parathesis_Ms	4	1.2	1.3	1.25	643696.16	9492137.81	2714.05	45.59568148	11.28180453
2	02/06/2008	1847	Parathesis_Ms	4.5	0.6	1.5	1.05	643696.13	9492138.15	2714.09	45.72206776	11.59593833
2	02/06/2008	1848	Parathesis_Ms	3.4	1.7	1.9	1.8	643696.29	9492138.30	2714.11	45.93011444	11.66163149
2	02/06/2008	1849	Solanum_Ms1	3.1	1.5	1.4	1.45	643696.25	9492138.37	2714.15	45.92643541	11.74566907
2	02/06/2008	1850	Solanum_Ms1	3.1	1.5	1.4	1.45	643696.25	9492138.37	2714.15	45.92643541	11.74566907
2	02/06/2008	1851	Solanum_Ms1	4.1	1.4	1.3	1.35	643695.57	9492138.18	2714.08	45.23246172	11.87176208
2	02/06/2008	1852	Meliosma_Ms2	2.7	1.2	1.2	1.2	643695.10	9492138.30	2713.93	44.86997813	12.19080129
2	03/06/2008	1853	Miconia_denticulata	3.5	1.9	1.9	1.9	643692.41	9492134.84	2713.78	40.9157489	10.2991295
2	03/06/2008	1854	Miconia_denticulata	2.2	3.1	3	3.05	643692.42	9492134.80	2713.76	40.90453119	10.25611879
2	03/06/2008	1855	Drimys_Ms	7	4.5	4.5	4.5	643691.50	9492135.88	2713.16	40.56248637	11.63833472
2	03/06/2008	1856	Drimys_Ms	11.9	17.8	20.5	19.15	643691.22	9492136.14	2713.06	40.43222368	11.98741469
2	03/06/2008	1857	Drimys_Ms	4.1	6.3	5.6	5.95	643691.16	9492135.97	2713.12	40.29522468	11.86315711
2	03/06/2008	1858	Tournefortia_Ms	3.3	3.4	3.6	3.5	643690.59	9492135.39	2713.02	39.53162104	11.59862734
2	03/06/2008	1859	Parathesis_Ms	2.5	1.4	1.2	1.3	643691.78	9492134.71	2713.46	40.29360192	10.4630139
2	03/06/2008	1860	Parathesis_Ms	1.9	0.7	0.8	0.75	643691.62	9492134.79	2713.32	40.17913465	10.60211843
2	03/06/2008	1861	Ruagea_glabra	4.3	2.3	2.2	2.25	643689.85	9492132.56	2714.36	37.60084363	9.397311138
2	03/06/2008	1862	Ruagea_glabra	8.1	15.7	19.6	17.65	643689.68	9492132.81	2714.41	37.56270632	9.698551138
2	03/06/2008	1863	Ruagea_glabra	17.8	24.6	31.6	28.1	643689.58	9492132.98	2714.32	37.55543858	9.89748334
2	03/06/2008	1864	DEAD	4.8	8.1	8.6	8.35	643689.62	9492132.57	2714.08	37.41040906	9.510057704
2	03/06/2008	1865	Miconia_firma	2	0.6	0.6	0.6	643689.21	9492133.00	2713.52	37.23214246	10.0784274
2	03/06/2008	1866	Solanum_Ms1	2	2.2	1	1.6	643688.76	9492133.37	2713.32	36.98665042	10.60717118
2	03/06/2008	1867	Solanum_Ms1	2	2.2	1	1.6	643688.76	9492133.37	2713.32	36.98665042	10.60717118
2	03/06/2008	1868	Solanum_Ms1	2	2.2	1	1.6	643688.76	9492133.37	2713.32	36.98665042	10.60717118
2	03/06/2008	1869	Solanum_Ms1	2	2.2	1	1.6	643688.76	9492133.37	2713.32	36.98665042	10.60717118
2	03/06/2008	1870	Solanum_Ms1	2	2.2	1	1.6	643688.76	9492133.37	2713.32	36.98665042	10.60717118
2	03/06/2008	1871	Solanum_Ms1	2	2.2	1	1.6	643688.76	9492133.37	2713.32	36.98665042	10.60717118
2	03/06/2008	1872	Tournefortia_Ms	2.4	1	0.9	0.95	643686.44	9492133.72	2712.83	35.07186529	11.96183407
2	03/06/2008	1873	Piper_elongatum	8.8	7.7	5.7	6.7	643687.12	9492131.04	2713.59	34.4859399	9.256870522
2	03/06/2008	1874	Piper_elongatum	8.8	7.7	5.7	6.7	643687.12	9492131.04	2713.59	34.4859399	9.256870522
2	03/06/2008	1875	Piper_elongatum	8.8	7.7	5.7	6.7	643687.12	9492131.04	2713.59	34.4859399	9.256870522
2	03/06/2008	1876	Piper_elongatum	8.8	7.7	5.7	6.7	643687.12	9492131.04	2713.59	34.4859399	9.256870522
2	03/06/2008	1877	Piper_elongatum	8.8	7.7	5.7	6.7	643687.12	9492131.04	2713.59	34.4859399	9.256870522
2	03/06/2008	1878	Piper_elongatum	8.8	7.7	5.7	6.7	643687.12	9492131.04	2713.59	34.4859399	9.256870522
2	03/06/2008	1879	Piper_elongatum	8.8	7.7	5.7	6.7	643687.12	9492131.04	2713.59	34.4859399	9.256870522
2	03/06/2008	1880	Solanum_Ms1	2.9	0.8	1.1	0.95	643687.41	9492132.72	2712.97	35.49419061	10.63161211
2	03/06/2008	1881	Solanum_Ms1	2.9	0.8	1.1	0.95	643687.41	9492132.72	2712.97	35.49419061	10.63161211
2	03/06/2008	1882	Solanum_Ms1	2.9	0.8	1.1	0.95	643687.41	9492132.72	2712.97	35.49419061	10.63161211
2	03/06/2008	1883	Parathesis_Ms	3.1	4.5	4.5	4.5	643687.08	9492133.18	2712.36	35.40803763	11.18814007
2	03/06/2008	1884	Parathesis_Ms	3.1	3.7	3.6	3.65	643686.91	9492133.11	2712.32	35.218594	11.20792776
2	03/06/2008	1885	Miconia_firma	5.5	5	5	5	643683.56	9492131.37	2712.26	31.44997051	11.13751126
2	03/06/2008	1886	Miconia_firma	4.9	2.4	2.6	2.5	643683.55	9492131.70	2712.21	31.5840441	11.43688658
2	03/06/2008	1887	Miconia_firma	4.5	1.9	2.1	2	643683.34	9492131.81	2712.13	31.44491609	11.63110423
2	03/06/2008	1888	Miconia_firma	3	2.2	2.2	2.2	643683.36	9492131.77	2712.00	31.4510748	11.58790388
2	03/06/2008	1889	Miconia_firma	2.8	3.3	2.2	2.75	643683.11	9492131.97	2712.01	31.31038562	11.88003663
2	03/06/2008	1890	Miconia_firma	5.1	3.7	7.9	5.8	643682.88	9492131.60	2711.97	30.93626085	11.64772509
2	03/06/2008	1891	Morus_insignis	2.1	3.5	3.3	3.4	643682.77	9492131.40	2712.03	30.75258127	11.52145595
2	03/06/2008	1892	Morus_insignis	2.4	1.9	1.9	1.9	643683.10	9492130.83	2712.16	30.79469371	10.86352272
2	03/06/2008	1893	Parathesis_Ms	2.2	0.9	0.7	0.8	643682.76	9492129.37	2712.50	29.83745595	9.702137569
2	03/06/2008	1894	Persea_Ms	1.5	1.2	1	1.1	643681.59	9492129.83	2712.26	28.99567633	10.6397532
2	03/06/2008	1895	Meliosma_Ms1	18	33.1	32.4	32.75	643680.16	9492130.09	2712.22	27.83158439	11.51443399
2	03/06/2008	1896	Solanum_Ms1	1.9	0.6	0.4	0.5	643680.46	9492132.18	2710.77	29.03563973	13.25021358
2	03/06/2008	1897	Solanum_Ms1	1.9	0.6	0.4	0.5	643680.46	9492132.18	2710.77	29.03563973	13.25021358
2	03/06/2008	1898	Solanum_Ms1	1.9	0.6	0.4	0.5	643680.46	9492132.18	2710.77	29.03563973	13.25021358
2	03/06/2008	1899	Solanum_Ms1	1.9	0.6	1.4	1	643678.45	9492134.87	2709.19	28.43463072	16.55054401
2	03/06/2008	1900	Solanum_Ms1	1.9	0.6	1.4	1	643678.45	9492134.87	2709.19	28.43463072	16.55054401
2	03/06/2008	1901	Solanum_Ms1	1.9	0.6	1.4	1	643678.45	9492134.87	2709.19	28.43463072	16.55054401
2	03/06/2008	1902	Solanum_Ms1	1.9	0.6	1.4	1	643678.45	9492134.87	2709.19	28.43463072	16.55054401
2	03/06/2008	1903	Solanum_Ms1	1.9	0.6	1.4	1	643678.45	9492134.87	2709.19	28.43463072	16.55054401
2	03/06/2008	1904	Eugenia_Ms	6.9	6.6	6.6	6.6	643684.20	9492133.15	2711.55	32.81459057	12.44424997
2	03/06/2008	1905	Meliosma_Ms2	5.8	4.1	3.9	4	643685.17	9492134.40	2711.58	34.24285332	13.12899073
2	03/06/2008	1906	Solanum_Ms1	2.5	0.9	0.9	0.9	643683.93	9492134.71	2711.09	33.27286041	13.96348721
2	03/06/2008	1907	Meliosma_Ms1	13.6	31.4	30.4	30.9	643684.25	9492135.44	2711.02	33.87794092	14.47765485
2	03/06/2008	1908	Solanum_Ms1	2	1.1	0.6	0.85	643686.09	9492135.27	2711.60	35.44953833	13.50536127
2	03/06/2008	1909	Solanum_Ms1	2	1.1	0.6	0.85	643686.09	9492135.27	2711.60	35.44953833	13.50536127
2	03/06/2008	1910	Solanum_Ms1	2	1.1	0.6	0.85	643686.09	9492135.27	2711.60	35.44953833	13.50536127
2	03/06/2008	1911	Solanum_Ms1	2	1.1	0.6	0.85	643686.09	9492135.27	2711.60	35.44953833	13.50536127
2	03/06/2008	1912	Solanum_Ms1	2	1.1	0.6	0.85	643686.09	9492135.27	2711.60	35.44953833	13.50536127
2	03/06/2008	1913	Solanum_Ms1	2	1.1	0.6	0.85	643686.09	9492135.27	2711.60	35.44953833	13.50536127
2	03/06/2008	1914	Solanum_Ms1	1.8	0.6	0.8	0.7	643688.26	9492135.23	2711.93	37.37453041	12.49115743
2	03/06/2008	1915	Solanum_Ms1	1.8	0.6	0.8	0.7	643688.26	9492135.23	2711.93	37.37453041	12.49115743
2	03/06/2008	1916	Solanum_Ms1	1.8	0.6	0.8	0.7	643688.26	9492135.23	2711.93	37.37453041	12.49115743
2	03/06/2008	1917	Solanum_Ms1	1.8	0.6	0.8	0.7	643688.26	9492135.23	2711.93	37.37453041	12.49115743
2	03/06/2008	1918	Solanum_Ms1	2	1.1	1.2	1.15	643688.87	9492135.76	2712.10	38.15882696	12.69443075
2	03/06/2008	1919	Solanum_Ms1	2	1.1	1.2	1.15	643688.87	9492135.76	2712.10	38.15882696	12.69443075
2	03/06/2008	1920	Solanum_Ms1	2.1	0.9	1	0.95	643689.18	9492136.57	2711.61	38.79308665	13.290487
2	03/06/2008	1921	Solanum_Ms1	2.1	0.9	1	0.95	643689.18	9492136.57	2711.61	38.79308665	13.290487
2	03/06/2008	1922	Critoniopsis_sevillana	1.9	1.1	1.1	1.1	643688.72	9492137.59	2711.09	38.84176741	14.4046201
2	03/06/2008	1923	Critoniopsis_sevillana	1.5	0.5	0.6	0.55	643688.68	9492137.72	2711.07	38.8634328	14.53206529
2	03/06/2008	1924	Solanum_Ms1	2.9	1.8	1	1.4	643687.12	9492138.06	2710.74	37.61484629	15.54165889
2	03/06/2008	1925	Solanum_Ms1	2.9	1.8	1	1.4	643687.12	9492138.06	2710.74	37.61484629	15.54165889
2	03/06/2008	1926	Solanum_Ms1	2.9	1.8	1	1.4	643687.12	9492138.06	2710.74	37.61484629	15.54165889
2	03/06/2008	1927	Solanum_Ms1	2.9	1.8	1	1.4	643687.12	9492138.06	2710.74	37.61484629	15.54165889
2	03/06/2008	1928	Solanum_Ms1	2.9	1.8	1	1.4	643687.12	9492138.06	2710.74	37.61484629	15.54165889
2	03/06/2008	1929	Solanum_Ms1	2.9	1.8	1	1.4	643687.12	9492138.06	2710.74	37.61484629	15.54165889
2	03/06/2008	1930	Solanum_Ms1	2.9	1.8	1	1.4	643687.12	9492138.06	2710.74	37.61484629	15.54165889
2	03/06/2008	1931	Solanum_Ms1	2.9	1.8	1	1.4	643687.12	9492138.06	2710.74	37.61484629	15.54165889
2	03/06/2008	1932	Solanum_Ms1	3.7	2	1.2	1.6	643686.41	9492138.08	2710.12	36.99296821	15.87542337
2	03/06/2008	1933	Solanum_Ms1	3.7	2	1.2	1.6	643686.41	9492138.08	2710.12	36.99296821	15.87542337
2	03/06/2008	1934	Solanum_Ms1	2.7	1.3	2	1.65	643685.03	9492138.25	2709.82	35.82625587	16.63794834
2	03/06/2008	1935	Solanum_Ms1	2.7	1.3	2	1.65	643685.03	9492138.25	2709.82	35.82625587	16.63794834
2	03/06/2008	1936	Parathesis_Ms	3.8	3	2.9	2.95	643690.63	9492141.62	2710.39	42.35103073	17.16072123
2	03/06/2008	1937	Parathesis_Ms	3.5	2.7	2.4	2.55	643690.49	9492141.48	2710.45	42.16030188	17.09191084
2	03/06/2008	1938	Meliosma_Ms1	6.8	4.7	4.9	4.8	643691.82	9492141.13	2710.68	43.18995773	16.18654946
2	03/06/2008	1939	Solanum_Ms1	2	1.1	1.2	1.15	643690.88	9492142.50	2710.30	42.96136711	17.83633867
2	03/06/2008	1940	Solanum_Ms1	2	1.1	1.2	1.15	643690.88	9492142.50	2710.30	42.96136711	17.83633867
2	03/06/2008	1941	Persea_Ms	2.3	1.6	2	1.8	643692.74	9492143.76	2710.61	45.1922735	18.13425301
2	03/06/2008	1942	Parathesis_Ms	2.3	1.1	1.1	1.1	643691.98	9492143.68	2710.38	44.47363779	18.40025587
2	03/06/2008	1943	Solanum_Ms1	2.1	0.7	0.9	0.8	643691.31	9492143.07	2710.20	43.59870678	18.15316549
2	03/06/2008	1944	Solanum_Ms1	2.1	0.7	0.9	0.8	643691.31	9492143.07	2710.20	43.59870678	18.15316549
2	03/06/2008	1945	Myrcianthes_fimbriata	3.2	1.9	1.9	1.9	643695.03	9492143.80	2711.08	47.26043623	17.14295637
2	03/06/2008	1946	Myrcianthes_fimbriata	3.5	2.9	2.9	2.9	643695.05	9492143.66	2711.20	47.21725357	17.0121742
2	03/06/2008	1947	Ruagea_glabra	3.5	1.6	1.5	1.55	643694.68	9492143.85	2711.25	46.96260166	17.34668112
2	03/06/2008	1948	Ruagea_glabra	3.1	1.9	1.5	1.7	643694.45	9492143.89	2711.19	46.78122655	17.4848989
2	03/06/2008	1949	Tournefortia_Ms	3	4.9	4.4	4.65	643694.46	9492144.24	2710.99	46.94513188	17.79503261
2	03/06/2008	1950	Tournefortia_Ms	8.1	7.4	7	7.2	643694.71	9492144.06	2711.01	47.08385154	17.51738234
2	03/06/2008	1951	Delostoma_integrifolium	10.6	16.9	24	20.45	643694.26	9492145.67	2710.63	47.40264061	19.16626268
2	03/06/2008	1952	Solanum_Ms2	6.2	8.4	11.5	9.95	643697.07	9492145.25	2711.59	49.72636001	17.53531318
2	03/06/2008	1953	Miconia_firma	2.8	3.4	4.3	3.85	643696.29	9492144.07	2711.96	48.50427279	16.82505017
2	03/06/2008	1954	Parathesis_Ms	2.7	1.2	1.3	1.25	643697.10	9492146.90	2711.14	50.49759358	18.99506816
2	03/06/2008	1955	Parathesis_Ms	2.7	0.6	0.7	0.65	643696.81	9492146.74	2710.98	50.15975279	18.98450611
2	03/06/2008	1956	Oreopanax_raimondii	6	3.7	4.3	4	643697.23	9492147.28	2710.77	50.77927043	19.27999969
2	03/06/2008	1957	Tournefortia_Ms	8.9	10.7	7.9	9.3	643697.31	9492148.09	2710.67	51.21262297	19.96941992
2	03/06/2008	1958	Tournefortia_Ms	6.6	2.6	2.7	2.65	643697.48	9492148.08	2710.62	51.36426227	19.8827246
2	03/06/2008	1959	Tournefortia_Ms	9.4	14.3	16.6	15.45	643699.19	9492143.11	2713.04	50.66892551	14.67580718
2	03/06/2008	1960	Piper_elongatum	9.1	7.4	7.4	7.4	643698.95	9492142.50	2713.53	50.18237237	14.22984551
2	03/06/2008	1961	Tournefortia_Ms	9.2	11.5	14.1	12.8	643697.37	9492142.22	2712.94	48.64033277	14.68492218
2	03/06/2008	1962	Critoniopsis_sevillana	2.8	0.9	0.9	0.9	643697.01	9492140.59	2713.00	47.59743121	13.39423846
2	03/06/2008	1963	Parathesis_Ms	4.1	4.6	6.3	5.45	643694.91	9492139.77	2712.96	45.35757799	13.5946605
2	03/06/2008	1964	Parathesis_Ms	2.5	6.2	6	6.1	643694.93	9492140.28	2712.96	45.59431816	14.03736515
2	03/06/2008	1965	Solanum_Ms2	7.6	7.6	10.4	9	643695.58	9492142.07	2712.47	46.97385177	15.35032201
2	03/06/2008	1966	Solanum_Ms1	3.8	2.5	1.1	1.8	643695.89	9492142.48	2712.05	47.43691535	15.58288277
2	03/06/2008	1967	Solanum_Ms1	3.8	2.5	1.1	1.8	643695.89	9492142.48	2712.05	47.43691535	15.58288277
2	03/06/2008	1968	Solanum_Ms1	3.8	2.5	1.1	1.8	643695.89	9492142.48	2712.05	47.43691535	15.58288277
2	03/06/2008	1969	Solanum_Ms1	3.8	2.5	1.1	1.8	643695.89	9492142.48	2712.05	47.43691535	15.58288277
2	03/06/2008	1970	Parathesis_Ms	2.6	2.2	2.1	2.15	643694.97	9492137.92	2713.22	44.58057355	11.91163506
2	03/06/2008	1971	Parathesis_Ms	2.3	1.2	1.2	1.2	643695.09	9492137.81	2713.45	44.63630291	11.76346028
2	03/06/2008	1972	Solanum_Ms1	4.2	12.2	12	12.1	643693.65	9492138.39	2712.93	43.60863417	12.91836747
2	03/06/2008	1973	Solanum_Ms1	4.4	3.5	3.5	3.5	643694.28	9492138.68	2713.06	44.30053669	12.89735223
2	03/06/2008	1974	Morus_insignis	1.8	0.4	0.4	0.4	643693.89	9492139.00	2712.63	44.10135444	13.36082725
2	03/06/2008	1975	Ruagea_glabra	6.4	5.2	5.2	5.2	643691.73	9492140.34	2711.78	42.76004577	15.52364561
2	03/06/2008	1976	Delostoma_integrifolium	3.7	1.3	1.2	1.25	643695.73	9492138.59	2713.52	45.5589841	12.1727572
2	03/06/2008	1977	Miconia_firma	6.5	6.9	9.6	8.25	643696.29	9492139.24	2713.69	46.34496907	12.49999481
2	03/06/2008	1978	Parathesis_Ms	3.6	2.7	2.9	2.8	643696.36	9492138.79	2713.83	46.21229212	12.06978528
2	03/06/2008	1979	Iochroma_squamosum	3.5	2.5	2.5	2.5	643697.89	9492140.17	2714.13	48.19538557	12.61924458
2	03/06/2008	1980	Piper_elongatum	4	3	1	2	643697.87	9492138.11	2715.02	47.26224011	10.78704483
2	03/06/2008	1981	Piper_elongatum	4	3	1	2	643697.87	9492138.11	2715.02	47.26224011	10.78704483
2	03/06/2008	1982	Lycianthes_inaequilatera	2.4	0.8	1	0.9	643698.76	9492139.65	2714.87	48.74416995	11.76519267
2	03/06/2008	1983	Lycianthes_inaequilatera	2.4	0.8	1	0.9	643698.76	9492139.65	2714.87	48.74416995	11.76519267
2	03/06/2008	1984	Lycianthes_inaequilatera	2.4	0.8	1	0.9	643698.76	9492139.65	2714.87	48.74416995	11.76519267
2	03/06/2008	1985	Solanum_Ms1	2.8	0.9	0.6	0.75	643699.09	9492139.43	2714.81	48.93950189	11.42477916
2	03/06/2008	1986	Solanum_Ms1	2.8	0.9	0.6	0.75	643699.09	9492139.43	2714.81	48.93950189	11.42477916
2	03/06/2008	1987	Delostoma_integrifolium	22.7	32.2	52	42.1	643701.21	9492140.29	2716.35	51.22107527	11.24520907
2	03/06/2008	1988	Parathesis_Ms	3.4	1.1	1.2	1.15	643701.52	9492140.56	2715.65	51.62283949	11.34732192
2	03/06/2008	1989	Delostoma_integrifolium	3	4.2	4.2	4.2	643700.93	9492140.59	2714.78	51.10743503	11.64133276
2	03/06/2008	1990	Critoniopsis_sevillana	12	15.5	19.2	17.35	643700.91	9492141.15	2715.24	51.33993621	12.1519546
2	03/06/2008	1991	Solanum_Ms1	2.3	2.1	1.2	1.65	643682.96	9492134.91	2710.53	32.48712184	14.5723305
2	03/06/2008	1992	Solanum_Ms1	2.3	2.1	1.2	1.65	643682.96	9492134.91	2710.53	32.48712184	14.5723305
2	03/06/2008	1993	Solanum_Ms1	2.3	2.1	1.2	1.65	643682.96	9492134.91	2710.53	32.48712184	14.5723305
2	03/06/2008	1994	Solanum_Ms1	2.3	2.1	1.2	1.65	643682.96	9492134.91	2710.53	32.48712184	14.5723305
2	03/06/2008	1995	Solanum_Ms1	2.3	2.1	1.2	1.65	643682.96	9492134.91	2710.53	32.48712184	14.5723305
2	03/06/2008	1996	Solanum_Ms1	2.3	2.1	1.2	1.65	643682.96	9492134.91	2710.53	32.48712184	14.5723305
2	03/06/2008	1997	Solanum_Ms1	2.3	2.1	1.2	1.65	643682.96	9492134.91	2710.53	32.48712184	14.5723305
2	03/06/2008	1998	Solanum_Ms1	2.3	2.1	1.2	1.65	643682.96	9492134.91	2710.53	32.48712184	14.5723305
2	03/06/2008	1999	Parathesis_Ms	3.6	5.7	5.4	5.55	643683.42	9492136.01	2710.41	33.3881169	15.35563463
[truncated: 3,654 more rows]
