# Supplementary material for: Nature and Age of Neighbours Matter: Interspecific Associations among Tree Species Exist and Vary across Life Stages in Tropical Forests
Source: PLoS One. 2015 Nov 18;10(11):e0141387. doi: 10.1371/journal.pone.0141387 (PMC4651535; doi:10.1371/journal.pone.0141387)
Supplement: S1 Data — (ZIP) [file pone.0141387.s001.zip › S3 BCI datast/WOODY PLANTS - PLOT_3.txt]

PLOT	DATE	N_TREE	SPECIE	HEIGHT	D1_(cm)	D2_(cm)	D_(cm)	X	Y	Z	X_0	Y_0
3	19/06/2008	1	Piper_elongatum	4.3	2.7	2.7	2.7	643037.5119	9491813.487	2612.13855	93.83499035	99.50312009
3	19/06/2008	2	Lycianthes_inaequilatera	3.7	1.1	1	1.05	643042.8255	9491815.626	2613.912704	99.50611116	98.69863146
3	19/06/2008	3	Myrcianthes_discolor	7.4	7.9	8.4	8.15	643042.5389	9491815.826	2613.881407	99.35823771	99.01575739
3	19/06/2008	4	Miconia_firma	2.1	0.5	0.6	0.55	643043.7664	9491814.244	2613.66678	99.62998071	97.03142618
3	19/06/2008	5	Miconia_firma	4.2	2.6	2.8	2.7	643042.6934	9491814.565	2613.844066	98.86134831	97.8461216
3	19/06/2008	6	Oreopanax_raimondii	4.6	3.2	3.4	3.3	643040.839	9491814.513	2612.891034	97.22934686	98.72816155
3	19/06/2008	7	Piper_elongatum	3.9	2.7	2.7	2.7	643040.9834	9491812.399	2612.065228	96.29764579	96.8256233
3	19/06/2008	8	Piper_elongatum	2.9	1.2	0.9	1.05	643040.5593	9491812.403	2612.26138	95.9324446	97.04120442
3	19/06/2008	9	Piper_elongatum	3.9	2.7	2.6	2.65	643038.4423	9491811.355	2611.358522	93.57480425	97.19177144
3	19/06/2008	10	Ruagea_glabra	5.3	4.2	4.4	4.3	643040.0822	9491810.995	2611.440653	94.81528695	96.06045819
3	19/06/2008	11	Miconia_firma	1.6	0.4	0.4	0.4	643042.4279	9491810.668	2611.935947	96.68300922	94.60400347
3	19/06/2008	12	Miconia_firma	2.1	0.7	1	0.85	643043.0394	9491811.197	2611.919977	97.47712721	94.75647761
3	19/06/2008	13	Ruagea_glabra	4.9	4.4	4.5	4.45	643043.6466	9491810.799	2611.734513	97.80407382	94.10846314
3	19/06/2008	14	Eugenia_Ms	3.3	6.3	6.5	6.4	643043.2266	9491812.206	2612.401739	98.14354509	95.5363454
3	19/06/2008	15	Drimys_Ms	18.2	25.9	29.5	27.7	643035.5264	9491808.56	2608.272155	89.65201316	96.22895223
3	19/06/2008	16	DEAD	7.6	13.1	15.4	14.25	643042.8561	9491807.67	2610.316304	95.55507598	91.79397249
3	19/06/2008	17	Piper_elongatum	2	0.5	0.4	0.45	643048.8814	9491805.798	2611.137257	99.83681002	87.15965261
3	19/06/2008	18	Piper_elongatum	5.8	5.4	3.5	4.45	643048.9662	9491803.811	2610.665707	98.91670542	85.39636669
3	19/06/2008	19	Piper_elongatum	5.8	5.4	3.5	4.45	643048.9662	9491803.811	2610.665707	98.91670542	85.39636669
3	19/06/2008	20	Morus_insignis	7.2	13.9	22.2	18.05	643045.9245	9491797.887	2607.637476	93.3207197	81.78720117
3	19/06/2008	21	Eugenia_Ms	2.6	2.1	2.4	2.25	643051.2653	9491800.017	2610.091361	99.01077419	80.96103841
3	19/06/2008	22	Ruagea_glabra	2.1	2.3	2.4	2.35	643051.2921	9491800.127	2610.039868	99.08884439	81.04275594
3	19/06/2008	23	Ruagea_glabra	3.8	1.9	1.7	1.8	643050.0508	9491802.721	2610.373594	99.31100076	83.91001481
3	19/06/2008	24	Ruagea_glabra	3.3	2.5	2.4	2.45	643049.7286	9491802.784	2610.178469	99.06348745	84.1257528
3	19/06/2008	25	Eugenia_Ms	5.5	4.2	4	4.1	643047.3777	9491802.935	2609.843225	97.10327811	85.43248711
3	19/06/2008	26	Eugenia_Ms	5	2.5	2.5	2.5	643048.2656	9491803.196	2610.125323	98.00253942	85.21420885
3	19/06/2008	27	Solanum_Ms2	7.2	9	8.2	8.6	643043.6171	9491802.722	2608.756479	93.73994785	87.12811241
3	19/06/2008	28	Miconia_firma	5.6	3	2.9	2.95	643046.2116	9491803.865	2609.770338	96.55825955	86.82066588
3	19/06/2008	29	Miconia_firma	1.6	0.5	0.5	0.5	643047.1974	9491803.482	2610.37743	97.22045656	85.99595769
3	19/06/2008	30	Piper_elongatum	2.3	1.4	0.6	1	643048.5776	9491805.824	2610.85205	99.58700798	87.33457006
3	19/06/2008	31	Piper_elongatum	2.3	1.4	0.6	1	643048.5776	9491805.824	2610.85205	99.58700798	87.33457006
3	19/06/2008	32	Piper_elongatum	2.3	1.4	0.6	1	643048.5776	9491805.824	2610.85205	99.58700798	87.33457006
3	19/06/2008	33	Miconia_media	2.8	1	0.9	0.95	643048.2786	9491805	2610.778919	98.91588079	86.77016448
3	19/06/2008	34	Miconia_firma	2.5	0.7	0.7	0.7	643046.7174	9491805.197	2610.504507	97.66230699	87.72134175
3	19/06/2008	35	Ruagea_glabra	7.9	6.7	5.6	6.15	643049.9811	9491797.256	2608.652701	96.51848576	79.2126541
3	19/06/2008	36	Piper_elongatum	3.8	1.7	1.6	1.65	643050.4009	9491799.377	2609.517582	97.94231055	80.83931267
3	19/06/2008	37	Piper_elongatum	3.8	1.7	1.6	1.65	643050.4009	9491799.377	2609.517582	97.94231055	80.83931267
3	19/06/2008	38	Piper_elongatum	3.8	1.7	1.6	1.65	643050.4009	9491799.377	2609.517582	97.94231055	80.83931267
3	19/06/2008	39	Piper_elongatum	3.8	1.7	1.6	1.65	643050.4009	9491799.377	2609.517582	97.94231055	80.83931267
3	19/06/2008	40	Piper_elongatum	3.8	1.7	1.6	1.65	643050.4009	9491799.377	2609.517582	97.94231055	80.83931267
3	19/06/2008	41	Piper_elongatum	3.8	1.7	1.6	1.65	643050.4009	9491799.377	2609.517582	97.94231055	80.83931267
3	19/06/2008	42	Piper_elongatum	2.6	1.6	1.2	1.4	643054.0809	9491795.539	2609.53798	99.21007187	75.67513079
3	19/06/2008	43	Piper_elongatum	2.6	1.6	1.2	1.4	643054.0809	9491795.539	2609.53798	99.21007187	75.67513079
3	19/06/2008	44	Eugenia_Ms	6	4.4	4.4	4.4	643055.258	9491794.767	2609.66325	99.84381106	74.41847268
3	20/06/2008	45	Myrcianthes_discolor	8	13.7	16.4	15.05	643052.9037	9491795.21	2609.199082	98.02652448	75.97943532
3	20/06/2008	46	Myrcianthes_discolor	9.8	70.02817496	70.02817496	70.02817496	643052.6282	9491798.484	2610.422276	99.42454401	78.95191278
3	20/06/2008	47	Myrcianthes_discolor	9.3	35.9	23.8	29.85	643058.4039	9491781.851	2607.261705	96.11001074	61.65961853
3	20/06/2008	48	Persea_Ms	5	6.9	7.9	7.4	643058.4324	9491788.483	2609.614965	99.45058146	67.38865282
3	20/06/2008	49	Persea_Ms	17.8	145.467618	145.467618	145.467618	643057.3678	9491790.523	2609.902541	99.54876979	69.68791198
3	20/06/2008	50	Solanum_Ms1	2.7	0.8	0.9	0.85	643055.6891	9491791.895	2609.227895	98.78109621	71.71559168
3	20/06/2008	51	Solanum_Ms1	2.7	0.8	0.9	0.85	643055.6891	9491791.895	2609.227895	98.78109621	71.71559168
3	20/06/2008	52	Solanum_Ms1	2.7	0.8	0.9	0.85	643055.6891	9491791.895	2609.227895	98.78109621	71.71559168
3	20/06/2008	53	Solanum_Ms1	3	1	1.3	1.15	643056.1762	9491791.148	2609.112745	98.82936987	70.8250193
3	20/06/2008	54	Solanum_Ms1	3	1	1.3	1.15	643056.1762	9491791.148	2609.112745	98.82936987	70.8250193
3	20/06/2008	55	Miconia_media	4.6	2.5	1.4	1.95	643054.8736	9491791.459	2608.440511	97.85654684	71.74531927
3	20/06/2008	56	Solanum_Ms1	1.9	0.9	0.4	0.65	643055.2615	9491792.117	2608.969188	98.52156189	72.12140177
3	20/06/2008	57	Solanum_Ms1	1.9	0.9	0.4	0.65	643055.2615	9491792.117	2608.969188	98.52156189	72.12140177
3	20/06/2008	58	Solanum_Ms1	1.9	0.9	0.4	0.65	643055.2615	9491792.117	2608.969188	98.52156189	72.12140177
3	20/06/2008	59	Miconia_firma	1.9	0.5	0.6	0.55	643054.818	9491791.746	2608.902848	97.95232867	72.02243583
3	20/06/2008	60	Piper_elongatum	2.2	0.9	0.8	0.85	643053.5795	9491792.855	2608.709153	97.43403605	73.60175611
3	20/06/2008	61	Piper_elongatum	2.6	2.1	1.1	1.6	643052.822	9491793.092	2608.796147	96.89643862	74.18550091
3	20/06/2008	62	Piper_elongatum	2.6	2.1	1.1	1.6	643052.822	9491793.092	2608.796147	96.89643862	74.18550091
3	20/06/2008	63	Solanum_Ms2	2.1	0.4	0.3	0.35	643054.0314	9491794.386	2609.054655	98.59081023	74.70147733
3	20/06/2008	64	Solanum_Ms1	2.4	0.9	0.9	0.9	643052.081	9491793.129	2608.286079	96.27317732	74.58795522
3	20/06/2008	65	Solanum_Ms1	2.3	0.9	0.7	0.8	643051.2126	9491791.387	2607.838397	94.65011242	73.51369167
3	20/06/2008	66	Solanum_Ms1	2.3	0.9	0.7	0.8	643051.2126	9491791.387	2607.838397	94.65011242	73.51369167
3	20/06/2008	67	Ruagea_glabra	3.8	2.9	2.7	2.8	643052.6227	9491790.226	2607.76743	95.29111969	71.80366559
3	20/06/2008	68	Solanum_Ms1	2.5	0.7	0.7	0.7	643054.7736	9491791.025	2608.397201	97.55339075	71.4202293
3	20/06/2008	69	Solanum_Ms1	2.5	0.7	0.7	0.7	643054.7736	9491791.025	2608.397201	97.55339075	71.4202293
3	20/06/2008	70	Solanum_Ms1	2.5	0.7	0.7	0.7	643054.7736	9491791.025	2608.397201	97.55339075	71.4202293
3	20/06/2008	71	Solanum_Ms1	2.5	0.7	0.7	0.7	643054.7736	9491791.025	2608.397201	97.55339075	71.4202293
3	20/06/2008	72	Solanum_Ms1	2.5	0.7	0.7	0.7	643054.7736	9491791.025	2608.397201	97.55339075	71.4202293
3	20/06/2008	73	Solanum_Ms1	2.5	0.7	0.7	0.7	643054.7736	9491791.025	2608.397201	97.55339075	71.4202293
3	20/06/2008	74	Solanum_Ms1	2.5	0.7	0.7	0.7	643054.7736	9491791.025	2608.397201	97.55339075	71.4202293
3	20/06/2008	75	Solanum_Ms1	2.5	0.7	0.7	0.7	643054.7736	9491791.025	2608.397201	97.55339075	71.4202293
3	20/06/2008	76	Piper_elongatum	2.4	1	1.2	1.1	643054.5761	9491789.556	2608.003876	96.64778062	70.24668933
3	20/06/2008	77	Piper_elongatum	2.4	1	1.2	1.1	643054.5761	9491789.556	2608.003876	96.64778062	70.24668933
3	20/06/2008	78	Solanum_Ms1	2.8	1.4	1	1.2	643054.8177	9491789.359	2607.949846	96.75850149	69.95519708
3	20/06/2008	79	Solanum_Ms1	2.8	1.4	1	1.2	643054.8177	9491789.359	2607.949846	96.75850149	69.95519708
3	20/06/2008	80	Solanum_Ms1	2.8	1.4	1	1.2	643054.8177	9491789.359	2607.949846	96.75850149	69.95519708
3	20/06/2008	81	Solanum_Ms1	2.8	1.4	1	1.2	643054.8177	9491789.359	2607.949846	96.75850149	69.95519708
3	20/06/2008	82	Solanum_Ms1	2.8	1.4	1	1.2	643054.8177	9491789.359	2607.949846	96.75850149	69.95519708
3	20/06/2008	83	Solanum_Ms1	2.8	1.4	1	1.2	643054.8177	9491789.359	2607.949846	96.75850149	69.95519708
3	20/06/2008	84	Solanum_Ms1	2.8	1.4	1	1.2	643054.8177	9491789.359	2607.949846	96.75850149	69.95519708
3	20/06/2008	85	Solanum_Ms1	2.8	1.4	1	1.2	643054.8177	9491789.359	2607.949846	96.75850149	69.95519708
3	20/06/2008	86	Solanum_Ms1	2.8	1.4	1	1.2	643054.8177	9491789.359	2607.949846	96.75850149	69.95519708
3	20/06/2008	87	Solanum_Ms1	2.8	1.4	1	1.2	643054.8177	9491789.359	2607.949846	96.75850149	69.95519708
3	20/06/2008	88	Solanum_Ms1	2.8	1.4	1	1.2	643054.8177	9491789.359	2607.949846	96.75850149	69.95519708
3	20/06/2008	89	Solanum_Ms1	2.8	1.4	1	1.2	643054.8177	9491789.359	2607.949846	96.75850149	69.95519708
3	20/06/2008	90	Solanum_Ms1	2.8	1.4	1	1.2	643054.8177	9491789.359	2607.949846	96.75850149	69.95519708
3	20/06/2008	91	Miconia_firma	3.4	1.6	1.4	1.5	643056.2453	9491786.778	2607.220891	96.70416982	67.00597876
3	20/06/2008	92	Solanum_Ms1	2.6	1.2	0.4	0.8	643054.1389	9491787.584	2607.121742	95.28319632	68.75753037
3	20/06/2008	93	Solanum_Ms1	2.6	1.2	0.4	0.8	643054.1389	9491787.584	2607.121742	95.28319632	68.75753037
3	20/06/2008	94	Iochroma_squamosum	8.5	11.9	14.2	13.05	643047.765	9491780.291	2603.726399	86.11663813	65.62835765
3	20/06/2008	95	Miconia_media	3	0.7	0.8	0.75	643049.2141	9491784.302	2604.859735	89.37709667	68.37748076
3	20/06/2008	96	Miconia_media	3.4	1.4	1.4	1.4	643048.1663	9491783.912	2604.943895	88.27451453	68.56343078
3	20/06/2008	97	Miconia_media	2.9	1.3	1.4	1.35	643049.1899	9491783.195	2605.497317	88.80250228	67.43057519
3	20/06/2008	98	Morphospecie_3	3.9	2	2	2	643047.4685	9491788.146	2606.035715	89.78751311	72.57948903
3	20/06/2008	99	Morphospecie_3	4.2	3.9	3.9	3.9	643046.8399	9491787.483	2605.766055	88.91121181	72.31884258
3	20/06/2008	100	Morphospecie_3	14.5	44.9	42.5	43.7	643037.3227	9491769.187	2596.982189	71.52101071	61.23265965
3	20/06/2008	101	Solanum_Ms1	2.8	0.9	0.8	0.85	643049.5521	9491789.76	2606.929333	92.39873179	72.93502898
3	20/06/2008	102	Piper_elongatum	2.5	2	7.2	4.6	643045.1107	9491789.364	2605.894016	88.35455679	74.81312719
3	20/06/2008	103	Piper_elongatum	2.5	2	7.2	4.6	643045.1107	9491789.364	2605.894016	88.35455679	74.81312719
3	20/06/2008	104	Piper_elongatum	2.5	2	7.2	4.6	643045.1107	9491789.364	2605.894016	88.35455679	74.81312719
3	20/06/2008	105	Oreopanax_raimondii	14.3	46	22	34	643033.6703	9491778.91	2598.937707	73.21976989	71.47968508
3	20/06/2008	106	Solanum_Ms1	3.6	1.6	1.4	1.5	643050.4652	9491792.46	2607.843937	94.53955213	74.81697408
3	20/06/2008	107	Ruagea_glabra	8.5	10.8	10.4	10.6	643047.3106	9491785.716	2605.370891	88.43571698	70.55385546
3	20/06/2008	108	Ocotea_Ms1	2	1.9	1.8	1.85	643049.7591	9491789.501	2607.066728	92.4487477	72.60768813
3	20/06/2008	109	Solanum_Ms1	2.2	0.7	1.3	1	643049.368	9491789.102	2606.555658	91.91041573	72.45745623
3	20/06/2008	110	Solanum_Ms1	2.2	0.7	1.3	1	643049.368	9491789.102	2606.555658	91.91041573	72.45745623
3	20/06/2008	111	Solanum_Ms1	2.2	0.7	1.3	1	643049.368	9491789.102	2606.555658	91.91041573	72.45745623
3	20/06/2008	112	Solanum_Ms1	2.2	0.7	1.3	1	643049.368	9491789.102	2606.555658	91.91041573	72.45745623
3	20/06/2008	113	Oreopanax_raimondii	6.3	6	5.3	5.65	643047.1186	9491792.483	2606.750029	91.65250211	76.50966617
3	20/06/2008	114	Eugenia_Ms	4.4	2.4	2.4	2.4	643049.9757	9491793.751	2607.833338	94.76090882	76.17923503
3	20/06/2008	115	Piper_elongatum	7	4	7.9	5.95	643045.4638	9491793.713	2607.642556	90.83443492	78.40225854
3	20/06/2008	116	Piper_elongatum	7	4	7.9	5.95	643045.4638	9491793.713	2607.642556	90.83443492	78.40225854
3	20/06/2008	117	Piper_elongatum	7	4	7.9	5.95	643045.4638	9491793.713	2607.642556	90.83443492	78.40225854
3	20/06/2008	118	Piper_elongatum	7	4	7.9	5.95	643045.4638	9491793.713	2607.642556	90.83443492	78.40225854
3	20/06/2008	119	Piper_elongatum	7	4	7.9	5.95	643045.4638	9491793.713	2607.642556	90.83443492	78.40225854
3	20/06/2008	120	Piper_elongatum	7	4	7.9	5.95	643045.4638	9491793.713	2607.642556	90.83443492	78.40225854
3	20/06/2008	121	Piper_elongatum	7	4	7.9	5.95	643045.4638	9491793.713	2607.642556	90.83443492	78.40225854
3	20/06/2008	122	Monnina_pilosa	7.9	16.6	14.9	15.75	643042.7974	9491791.785	2605.898533	87.56141419	78.06599425
3	20/06/2008	123	Monnina_pilosa	6.9	8.8	7.9	8.35	643045.9695	9491794.542	2607.463102	91.68724184	78.86793389
3	20/06/2008	124	Drimys_Ms	6.9	5	4.7	4.85	643048.9246	9491795.765	2608.551498	94.85771772	78.44927952
3	20/06/2008	125	Ruagea_glabra	3.6	1.7	1.8	1.75	643050.6384	9491796.824	2609.300125	96.87168977	78.50979078
3	20/06/2008	126	Ruagea_glabra	3.4	2.2	1.9	2.05	643050.4589	9491796.771	2608.8935	96.68933877	78.55296202
3	20/06/2008	127	Eugenia_Ms	8.4	5.6	5.2	5.4	643048.1087	9491797.546	2608.735421	95.04190424	80.40010166
3	20/06/2008	128	Piper_elongatum	4.8	6.4	7.3	6.85	643046.9777	9491797.425	2608.295937	94.00162855	80.86014733
3	20/06/2008	129	Piper_elongatum	4.8	6.4	7.3	6.85	643046.9777	9491797.425	2608.295937	94.00162855	80.86014733
3	20/06/2008	130	Ocotea_Ms1	3.1	1.8	1.7	1.75	643048.6869	9491798.479	2609.558627	96.00893468	80.91858619
3	20/06/2008	131	Ocotea_Ms1	10.5	17	15	16	643041.5598	9491794.119	2606.056649	87.65649997	80.70597637
3	20/06/2008	132	Ocotea_Ms1	2.3	1.3	1.4	1.35	643046.2882	9491798.238	2608.629135	93.81126155	81.90949585
3	20/06/2008	133	Eugenia_Ms	4.4	4.3	3.6	3.95	643045.9528	9491799.254	2608.67986	94.02857405	82.95672134
3	20/06/2008	134	Eugenia_Ms	2.8	2.2	2.2	2.2	643046.6862	9491799.482	2608.828963	94.77774788	82.78756514
3	20/06/2008	135	Eugenia_Ms	7.4	7.2	8.6	7.9	643045.5265	9491799.316	2608.645061	93.69023278	83.22332578
3	20/06/2008	136	Piper_elongatum	4.4	3.1	4.1	3.6	643044.8911	9491800.867	2609.060781	93.91564806	84.88446749
3	20/06/2008	137	Piper_elongatum	4.4	3.1	4.1	3.6	643044.8911	9491800.867	2609.060781	93.91564806	84.88446749
3	20/06/2008	138	Piper_elongatum	4.4	3.1	4.1	3.6	643044.8911	9491800.867	2609.060781	93.91564806	84.88446749
3	20/06/2008	139	Piper_elongatum	4.4	3.1	4.1	3.6	643044.8911	9491800.867	2609.060781	93.91564806	84.88446749
3	20/06/2008	140	Piper_elongatum	4.4	3.1	4.1	3.6	643044.8911	9491800.867	2609.060781	93.91564806	84.88446749
3	20/06/2008	141	Miconia_media	4.1	4.6	4.6	4.6	643044.441	9491798.678	2608.536342	92.43114191	83.21341652
3	20/06/2008	142	Miconia_media	4.9	7.2	6.6	6.9	643043.3031	9491797.512	2608.30307	90.86280472	82.77278899
3	20/06/2008	143	Parathesis_Ms	4.3	4.4	4.6	4.5	643042.2624	9491800.783	2608.553316	91.59727873	86.12640068
3	20/06/2008	144	Piper_elongatum	5.1	7.6	6.7	7.15	643041.6857	9491798.574	2607.061549	89.99311704	84.50127822
3	20/06/2008	145	Piper_elongatum	5.1	7.6	6.7	7.15	643041.6857	9491798.574	2607.061549	89.99311704	84.50127822
3	20/06/2008	146	Piper_elongatum	5.1	7.6	6.7	7.15	643041.6857	9491798.574	2607.061549	89.99311704	84.50127822
3	20/06/2008	147	Solanum_Ms1	2.5	0.8	0.7	0.75	643041.2601	9491797.895	2606.79077	89.28491699	84.12579763
3	20/06/2008	148	Solanum_Ms1	2.5	0.8	0.7	0.75	643041.2601	9491797.895	2606.79077	89.28491699	84.12579763
3	20/06/2008	149	Solanum_Ms1	2.5	0.8	0.7	0.75	643041.2601	9491797.895	2606.79077	89.28491699	84.12579763
3	20/06/2008	150	Solanum_Ms1	2.5	0.8	0.7	0.75	643041.2601	9491797.895	2606.79077	89.28491699	84.12579763
3	20/06/2008	151	Solanum_Ms1	2.5	0.8	0.7	0.75	643041.2601	9491797.895	2606.79077	89.28491699	84.12579763
3	20/06/2008	152	Persea_Ms	12.9	13.3	11.3	12.3	643035.5863	9491795.716	2604.452543	83.28206023	85.07621659
3	20/06/2008	153	Persea_Ms	12.3	14.7	13	13.85	643034.4793	9491795.258	2604.146696	82.09413779	85.23262176
3	20/06/2008	154	Parathesis_Ms	4.1	4.4	4.1	4.25	643046.5899	9491793.788	2607.68135	91.84715144	77.90413177
3	20/06/2008	155	Piper_elongatum	5.7	3.2	3.3	3.25	643045.0728	9491793.959	2606.943334	90.61918419	78.81146517
3	20/06/2008	156	Piper_elongatum	4.3	3.4	2.7	3.05	643044.6139	9491792.734	2606.424695	89.60912833	77.9798446
3	20/06/2008	157	Piper_elongatum	4.3	3.4	2.7	3.05	643044.6139	9491792.734	2606.424695	89.60912833	77.9798446
3	20/06/2008	158	Piper_elongatum	4.3	3.4	2.7	3.05	643044.6139	9491792.734	2606.424695	89.60912833	77.9798446
3	20/06/2008	159	Miconia_firma	4.1	2.1	2.1	2.1	643043.8241	9491793.105	2606.292206	89.11069469	78.69613461
3	20/06/2008	160	Piper_elongatum	3	2.3	2.2	2.25	643042.7397	9491793.078	2605.864842	88.15783012	79.21439825
3	20/06/2008	161	Eugenia_Ms	4.6	4.6	4.9	4.75	643041.08	9491792.017	2605.422517	86.19022155	79.12582818
3	20/06/2008	162	Solanum_Ms1	2.4	0.6	0.6	0.6	643043.9998	9491791.242	2605.93659	88.33140579	76.99493265
3	20/06/2008	163	Solanum_Ms1	2.4	0.6	0.6	0.6	643043.9998	9491791.242	2605.93659	88.33140579	76.99493265
3	20/06/2008	164	Solanum_Ms1	2.4	0.6	0.6	0.6	643043.9998	9491791.242	2605.93659	88.33140579	76.99493265
3	20/06/2008	165	Solanum_Ms1	2.4	0.6	0.6	0.6	643043.9998	9491791.242	2605.93659	88.33140579	76.99493265
3	20/06/2008	166	Solanum_Ms1	2.4	0.6	0.6	0.6	643043.9998	9491791.242	2605.93659	88.33140579	76.99493265
3	20/06/2008	167	Solanum_Ms1	2.4	0.6	0.6	0.6	643043.9998	9491791.242	2605.93659	88.33140579	76.99493265
3	20/06/2008	168	Solanum_Ms2	8	7.7	7.2	7.45	643039.3658	9491789.364	2604.216755	83.37930201	77.68559092
3	20/06/2008	169	Solanum_Ms1	4	4.3	2.6	3.45	643040.732	9491791.988	2605.164306	85.87429274	79.27454901
3	20/06/2008	170	Solanum_Ms1	4	4.3	2.6	3.45	643040.732	9491791.988	2605.164306	85.87429274	79.27454901
3	20/06/2008	171	Solanum_Ms1	4	4.3	2.6	3.45	643040.732	9491791.988	2605.164306	85.87429274	79.27454901
3	20/06/2008	172	Solanum_Ms1	4	4.3	2.6	3.45	643040.732	9491791.988	2605.164306	85.87429274	79.27454901
3	20/06/2008	173	Solanum_Ms1	4	4.3	2.6	3.45	643040.732	9491791.988	2605.164306	85.87429274	79.27454901
3	20/06/2008	174	Solanum_Ms1	4	4.3	2.6	3.45	643040.732	9491791.988	2605.164306	85.87429274	79.27454901
3	20/06/2008	175	Solanum_Ms1	3.6	1.2	0.9	1.05	643041.7541	9491794.042	2605.795927	87.78654493	80.54260397
3	20/06/2008	176	Solanum_Ms1	3.6	1.2	0.9	1.05	643041.7541	9491794.042	2605.795927	87.78654493	80.54260397
3	20/06/2008	177	Solanum_Ms1	3.6	1.2	0.9	1.05	643041.7541	9491794.042	2605.795927	87.78654493	80.54260397
3	20/06/2008	178	Solanum_Ms1	3.6	1.2	0.9	1.05	643041.7541	9491794.042	2605.795927	87.78654493	80.54260397
3	20/06/2008	179	Solanum_Ms1	3.6	1.2	0.9	1.05	643041.7541	9491794.042	2605.795927	87.78654493	80.54260397
3	20/06/2008	180	Solanum_Ms1	2.7	1.2	1.2	1.2	643041.2372	9491795.322	2606.187438	87.97887784	81.90955298
3	20/06/2008	181	Solanum_Ms1	2.7	1.2	1.2	1.2	643041.2372	9491795.322	2606.187438	87.97887784	81.90955298
3	20/06/2008	182	Solanum_Ms1	2.7	1.2	1.2	1.2	643041.2372	9491795.322	2606.187438	87.97887784	81.90955298
3	20/06/2008	183	Iochroma_squamosum	5.2	6.6	5.6	6.1	643039.0284	9491793.601	2605.194037	85.20539367	81.52330872
3	20/06/2008	184	Iochroma_squamosum	9.3	14.3	12.3	13.3	643035.2606	9491792.396	2603.375488	81.33973212	82.36336512
3	20/06/2008	185	Miconia_media	2.8	0.6	0.7	0.65	643041.9467	9491796.284	2606.456758	89.07420519	82.38771455
3	20/06/2008	186	Miconia_media	3.5	0.9	0.7	0.8	643040.4381	9491795.858	2605.640426	87.55475194	82.773176
3	20/06/2008	187	Piper_elongatum	4	6.6	6.5	6.55	643037.4551	9491794.076	2604.725444	84.08058536	82.72164915
3	20/06/2008	188	Piper_elongatum	3.1	2.2	2.2	2.2	643038.5421	9491799.786	2606.320348	87.87700391	87.12328681
3	20/06/2008	189	Eugenia_Ms	5.7	7.7	7.9	7.8	643035.0832	9491798.212	2604.975026	84.09433021	87.48916589
3	20/06/2008	190	Piper_elongatum	5.6	3.2	2.9	3.05	643035.3003	9491802.614	2606.369664	86.48348466	91.19324566
3	20/06/2008	191	Miconia_firma	6	6	6.1	6.05	643034.3478	9491803.346	2606.514015	86.02462469	92.30332698
3	20/06/2008	192	Piper_elongatum	4.8	2.7	2.5	2.6	643034.3494	9491804.794	2606.409181	86.74971899	93.55615264
3	20/06/2008	193	Piper_elongatum	4.8	2.7	2.5	2.6	643034.3494	9491804.794	2606.409181	86.74971899	93.55615264
3	20/06/2008	194	Eugenia_Ms	5.9	4.3	5.9	5.1	643035.841	9491804.42	2607.232967	87.85454353	92.48656747
3	20/06/2008	195	Piper_elongatum	3.1	1.3	1.2	1.25	643038.6475	9491803.137	2607.673516	89.64349095	89.97199763
3	20/06/2008	196	Iochroma_squamosum	3.2	5.9	5.6	5.75	643037.8792	9491803.24	2607.487639	89.02962823	90.44545599
3	20/06/2008	197	Myrcianthes_discolor	4.4	7.9	7.4	7.65	643037.6975	9491802.147	2607.130984	88.32577852	89.58975152
3	20/06/2008	198	Ruagea_glabra	4.1	2.1	1.9	2	643040.1056	9491802.326	2607.53812	90.50076655	88.54068133
3	20/06/2008	199	Ruagea_glabra	3.2	2.4	2	2.2	643039.3013	9491801.196	2607.311176	89.23920789	87.96428312
3	20/06/2008	200	Ocotea_Ms1	3.9	2.5	2.6	2.55	643038.4013	9491802.246	2606.989725	88.98474193	89.32350483
3	20/06/2008	201	Myrcianthes_Ms	2.5	1.7	1.9	1.8	643042.1494	9491803.054	2608.37862	92.63482601	88.14932728
3	20/06/2008	202	Myrcianthes_Ms	5.2	5.9	6.2	6.05	643041.3259	9491805	2608.685778	92.8947502	90.24655431
3	20/06/2008	203	Miconia_firma	11.4	11	12.2	11.6	643038.5558	9491803.641	2607.962159	89.81587958	90.45415747
3	20/06/2008	204	Miconia_firma	10.1	14.4	11.2	12.8	643037.8734	9491802.707	2607.619367	88.7582051	89.98694341
3	20/06/2008	205	Miconia_firma	4.9	5.4	6.4	5.9	643041.8209	9491804.011	2608.797694	92.82857493	89.14210788
3	20/06/2008	206	Eugenia_Ms	3.1	2.2	1.9	2.05	643044.1256	9491805.727	2609.800192	95.68289678	89.47639603
3	20/06/2008	207	Miconia_media	2.6	1.8	2.1	1.95	643043.7852	9491808.022	2610.374871	96.53523757	91.63357705
3	20/06/2008	208	Piper_elongatum	3	1.4	1.4	1.4	643043.1606	9491808.019	2610.280065	95.99315765	91.9438518
3	20/06/2008	209	Miconia_firma	2.6	0.9	0.7	0.8	643045.97	9491805.631	2610.412649	97.23185324	88.47046741
3	20/06/2008	210	Solanum_Ms2	2.9	2.1	1.9	2	643045.4747	9491804.344	2610.236738	96.15942491	87.6036655
3	20/06/2008	211	Miconia_denticulata	3.4	1.4	1.5	1.45	643045.8293	9491809.43	2611.843368	99.00962336	91.83118607
3	20/06/2008	212	Ruagea_glabra	12.7	17.6	19.9	18.75	643032.1288	9491806.13	2606.794816	85.49466943	95.82341593
3	20/06/2008	213	Miconia_firma	2.7	0.8	0.9	0.85	643040.6037	9491808.224	2610.113344	93.88136483	93.39996682
3	20/06/2008	214	Meliosma_Ms2	16.4	143.8760686	143.8760686	143.8760686	643040.375	9491808.108	2610.109607	93.62507846	93.41347027
3	20/06/2008	215	Ruagea_glabra	10	8.8	9	8.9	643035.6839	9491809.338	2608.242602	90.17752532	96.82431844
3	20/06/2008	216	Oreopanax_raimondii	1.6	0.7	0.6	0.65	643039.8262	9491807.879	2609.284157	93.03514154	93.4892851
3	20/06/2008	217	Piper_elongatum	4.1	4.3	3	3.65	643037.778	9491807.842	2608.534177	91.24314401	94.48185335
3	20/06/2008	218	Piper_elongatum	4.1	4.3	3	3.65	643037.778	9491807.842	2608.534177	91.24314401	94.48185335
3	20/06/2008	219	Piper_elongatum	4.1	4.3	3	3.65	643037.778	9491807.842	2608.534177	91.24314401	94.48185335
3	20/06/2008	220	Miconia_firma	1.9	0.6	0.5	0.55	643037.8242	9491808.558	2609.577998	91.64097443	95.07836988
3	20/06/2008	221	Eugenia_Ms	2	0.9	0.8	0.85	643038.2932	9491809.01	2609.93729	92.2730463	95.23520448
3	20/06/2008	222	Clematis_Ms	10.3	7.4	6.6	7	643031.8058	9491808.915	2608.486625	86.60748557	98.39701511
3	20/06/2008	223	Miconia_firma	2.4	1	1	1	643029.8418	9491809.015	2595.614249	84.95673824	99.46581388
3	20/06/2008	224	Miconia_firma	2.6	1	0.9	0.95	643030.7456	9491808.703	2596.182403	85.58344746	98.74364986
3	20/06/2008	225	Piper_elongatum	2.1	1.1	0.9	1	643031.9679	9491808.122	2595.691126	86.3512698	97.62895271
3	20/06/2008	226	Miconia_media	2.8	1	1.2	1.1	643031.7748	9491806.811	2595.409743	85.52867945	96.59050554
3	20/06/2008	227	Miconia_denticulata	2.5	0.7	0.7	0.7	643030.0929	9491807.658	2595.332097	84.49568451	98.16510121
3	20/06/2008	228	DEAD	3.3	9	7.9	8.45	643031.7574	9491808.37	2595.572082	86.2930851	97.94923762
3	20/06/2008	229	Solanum_Ms1	5.4	2.4	2.6	2.5	643033.9743	9491803.552	2594.651574	85.80404704	92.66838838
3	20/06/2008	230	Ruagea_glabra	13.9	25.2	23.6	24.4	643038.0879	9491813.778	2598.012187	94.47936541	99.46723857
3	20/06/2008	231	Solanum_Ms1	2.8	2	0.7	1.35	643034.0193	9491802.683	2594.669852	85.40844792	91.89312119
3	20/06/2008	232	Solanum_Ms1	2.8	2	0.7	1.35	643034.0193	9491802.683	2594.669852	85.40844792	91.89312119
3	20/06/2008	233	Solanum_Ms1	2.8	2	0.7	1.35	643034.0193	9491802.683	2594.669852	85.40844792	91.89312119
3	20/06/2008	234	Solanum_Ms1	2.8	2	0.7	1.35	643034.0193	9491802.683	2594.669852	85.40844792	91.89312119
3	20/06/2008	235	Piper_elongatum	7	4.9	4.6	4.75	643034.0908	9491803.762	2594.78397	86.00999628	92.79213483
3	20/06/2008	236	Morus_insignis	10.9	17	16.2	16.6	643036.6843	9491808.75	2596.383574	90.74985096	95.81474465
3	20/06/2008	237	Ruagea_glabra	4.1	3.1	2.9	3	643032.0505	9491803.431	2594.422618	84.07752886	93.52564028
3	20/06/2008	238	Eugenia_Ms	4.4	3.6	3.6	3.6	643036.2428	9491802.904	2594.801941	87.44433159	90.97248332
3	20/06/2008	239	Oreopanax_raimondii	6.3	4.6	4.4	4.5	643036.5736	9491802.802	2594.475344	87.67992395	90.71880106
3	20/06/2008	240	Miconia_firma	7.5	4.1	3.8	3.95	643035.1345	9491802.168	2594.452048	86.11665685	90.88948484
3	20/06/2008	241	Miconia_media	2.8	3.4	3	3.2	643035.1212	9491800.297	2593.972127	85.16980853	89.27611907
3	20/06/2008	242	Morus_insignis	2.2	0.6	0.6	0.6	643033.5009	9491801.526	2594.029449	84.38097036	91.150404
3	20/06/2008	243	Myrsine_latifolia	2.5	0.9	0.9	0.9	643033.0792	9491801.45	2593.75203	83.97781108	91.2955335
3	20/06/2008	244	Tournefortia_Ms	4.8	4.8	4.4	4.6	643033.2667	9491802.456	2594.00108	84.64298559	92.07246251
3	20/06/2008	245	Guarea_Ms	7.3	6.9	7.1	7	643035.228	9491800.643	2593.552002	85.43523682	89.52224037
3	20/06/2008	246	Eugenia_Ms	5	3.2	3.1	3.15	643034.1577	9491799.236	2593.365999	83.80476191	88.83869237
3	20/06/2008	247	Eugenia_Ms	6.8	5.2	4.3	4.75	643034.9451	9491799.582	2593.474007	84.65961908	88.74464181
3	20/06/2008	248	Miconia_denticulata	3.4	0.9	0.8	0.85	643035.7445	9491797.692	2593.266822	84.40686107	86.70795694
3	20/06/2008	249	Miconia_denticulata	3.5	1.4	1.4	1.4	643035.4607	9491797.858	2593.467518	84.24444144	86.99424989
3	20/06/2008	250	Drimys_Ms	1.6	0.3	0.3	0.3	643035.4815	9491797.707	2593.442405	84.18662844	86.85252129
3	20/06/2008	251	Drimys_Ms	1.7	0.5	0.4	0.45	643035.2525	9491797.654	2593.424308	83.9616773	86.92091316
3	20/06/2008	252	Piper_elongatum	2.9	2.2	1.1	1.65	643036.1241	9491797.73	2593.585129	84.75462951	86.55115978
3	20/06/2008	253	Piper_elongatum	2.9	2.2	1.1	1.65	643036.1241	9491797.73	2593.585129	84.75462951	86.55115978
3	20/06/2008	254	Solanum_Ms2	2	0.8	0.6	0.7	643034.0186	9491796.368	2592.893658	82.25008745	86.42420492
3	20/06/2008	255	Iochroma_squamosum	13.2	14.6	15	14.8	643038.2376	9491800.494	2594.326116	87.96722678	87.88859009
3	20/06/2008	256	Piper_elongatum	4.4	4.7	4.4	4.55	643033.3665	9491797.478	2593.080847	82.24063007	87.71204805
3	20/06/2008	257	Piper_elongatum	4.4	4.7	4.4	4.55	643033.3665	9491797.478	2593.080847	82.24063007	87.71204805
3	20/06/2008	258	Piper_elongatum	4.4	4.7	4.4	4.55	643033.3665	9491797.478	2593.080847	82.24063007	87.71204805
3	20/06/2008	259	Piper_elongatum	4.4	4.7	4.4	4.55	643033.3665	9491797.478	2593.080847	82.24063007	87.71204805
3	20/06/2008	260	Piper_elongatum	4.4	4.7	4.4	4.55	643033.3665	9491797.478	2593.080847	82.24063007	87.71204805
3	20/06/2008	261	Piper_elongatum	4.4	4.7	4.4	4.55	643033.3665	9491797.478	2593.080847	82.24063007	87.71204805
3	20/06/2008	262	Solanum_Ms1	1.9	0.6	0.6	0.6	643031.8155	9491795.514	2592.640174	79.91532718	86.78636814
3	20/06/2008	263	Eugenia_Ms	2.1	1.1	1.3	1.2	643031.2482	9491795.393	2592.389325	79.3637029	86.96563744
3	20/06/2008	264	Miconia_firma	1.7	0.4	0.5	0.45	643031.2322	9491794.808	2592.359858	79.05708884	86.46649304
3	20/06/2008	265	Tournefortia_Ms	10.3	11.8	13.6	12.7	643034.3369	9491800.391	2593.498396	84.53731191	89.74917659
3	20/06/2008	266	Ruagea_glabra	7	20.4	16.6	18.5	643036.0534	9491803.52	2593.71349	87.58852275	91.60093928
3	20/06/2008	267	Ruagea_glabra	15.6	43.8	31.5	37.65	643043.9601	9491809.408	2596.153737	97.3800979	92.74710813
3	20/06/2008	268	Eugenia_Ms	4.5	5	4.6	4.8	643032.4344	9491799.509	2592.86994	82.44894009	89.93700686
3	20/06/2008	269	Eugenia_Ms	6.8	6	5.3	5.65	643029.8351	9491801.656	2592.634082	81.27112604	93.09549765
3	20/06/2008	270	Solanum_Ms1	1.7	0.3	0.4	0.35	643028.8992	9491801.298	2592.522474	80.28199163	93.25401352
3	20/06/2008	271	Solanum_Ms1	1.7	0.3	0.4	0.35	643028.8992	9491801.298	2592.522474	80.28199163	93.25401352
3	20/06/2008	272	Solanum_Ms1	2.9	1.1	1.1	1.1	643028.4214	9491802.667	2592.771474	80.55236091	94.67791516
3	20/06/2008	273	Miconia_media	4.4	3.7	3.7	3.7	643028.3024	9491804.99	2593.598918	81.61106672	96.74963988
3	20/06/2008	274	Piper_elongatum	1.5	0.5	0.6	0.55	643028.0309	9491804.419	2593.33848	81.09035734	96.3908988
3	20/06/2008	275	Miconia_denticulata	2.8	2.4	3.2	2.8	643028.1305	9491807.784	2594.663419	82.85918694	99.25525878
3	20/06/2008	276	Lycianthes_inaequilatera	2.6	0.6	0.4	0.5	643026.4565	9491807.349	2593.576635	81.19195727	99.71566283
3	20/06/2008	277	Lycianthes_inaequilatera	2.6	0.6	0.4	0.5	643026.4565	9491807.349	2593.576635	81.19195727	99.71566283
3	20/06/2008	278	Lycianthes_inaequilatera	2.6	0.6	0.4	0.5	643026.4565	9491807.349	2593.576635	81.19195727	99.71566283
3	20/06/2008	279	Parathesis_Ms	3.2	3.4	3.2	3.3	643023.0755	9491804.096	2591.456361	76.63740622	98.58891086
3	20/06/2008	280	Eugenia_Ms	5	3.8	2.9	3.35	643022.4063	9491804.899	2591.353651	76.45929278	99.61872375
3	20/06/2008	281	Ruagea_glabra	5	3.9	3.5	3.7	643026.6987	9491802.529	2592.303222	78.99170221	95.42032682
3	20/06/2008	282	Eugenia_Ms	9.3	7.2	6.8	7	643025.5526	9491804.676	2592.349372	79.07233949	97.8521928
3	20/06/2008	283	Eugenia_Ms	7.4	6.6	6.1	6.35	643025.452	9491804.305	2592.443678	78.80010359	97.58185294
3	20/06/2008	284	Eugenia_Ms	9.6	5.7	4	4.85	643025.3077	9491803.8	2592.223075	78.42260497	97.21646804
3	20/06/2008	285	Eugenia_Ms	3.3	5.4	5	5.2	643023.9207	9491799.864	2591.51518	75.25345582	94.50135396
3	20/06/2008	286	Delostoma_integrifolium	4.2	5.8	5.6	5.7	643023.1654	9491799.104	2590.743016	74.21934853	94.22086587
3	20/06/2008	287	Piper_elongatum	2.8	3.7	2.4	3.05	643027.4773	9491798.288	2591.796313	77.54558084	91.3583779
3	20/06/2008	288	Piper_elongatum	2.8	3.7	2.4	3.05	643027.4773	9491798.288	2591.796313	77.54558084	91.3583779
3	20/06/2008	289	Eugenia_Ms	4.9	3.9	3.9	3.9	643026.758	9491797.987	2591.787717	76.77199776	91.45694877
3	20/06/2008	290	Ruagea_glabra	4	2.4	2.4	2.4	643028.2961	9491796.265	2591.889949	77.24281419	89.19636517
3	20/06/2008	291	Delostoma_integrifolium	4.7	1.9	2.2	2.05	643028.8849	9491795.657	2591.945627	77.44903741	88.37587099
3	20/06/2008	292	Drimys_Ms	8.7	19.5	2.1	10.8	643022.4787	9491796.109	2591.037564	72.1267785	91.96993376
3	20/06/2008	293	Drimys_Ms	7.9	7.9	7.7	7.8	643025.5985	9491798.23	2591.791019	75.88935963	92.24725482
3	20/06/2008	294	Drimys_Ms	7.2	3.8	3.7	3.75	643026.9682	9491796.682	2591.571644	76.30143472	90.2215663
3	20/06/2008	295	Drimys_Ms	5.4	4.3	4.5	4.4	643026.8097	9491796.855	2591.71751	76.2505126	90.45034587
3	20/06/2008	296	Drimys_Ms	6.1	4.8	4.8	4.8	643026.5393	9491796.695	2591.805142	75.93648404	90.44723141
3	20/06/2008	297	Miconia_denticulata	1.9	0.4	0.4	0.4	643031.2501	9491793.58	2592.240972	78.45866022	85.39418717
3	20/06/2008	298	Miconia_denticulata	4.2	1.6	1.7	1.65	643031.5595	9491793.435	2592.386565	78.65423823	85.11410958
3	20/06/2008	299	Solanum_Ms1	1.6	0.4	0.5	0.45	643030.9716	9491793.697	2592.242549	78.27629501	85.63528788
3	20/06/2008	300	Solanum_Ms2	2.4	0.7	0.7	0.7	643031.2878	9491792.77	2592.063816	78.08636889	84.67400728
3	20/06/2008	301	Solanum_Ms2	2.3	1.1	1.2	1.15	643031.7463	9491792.494	2592.120764	78.3455797	84.20592531
3	20/06/2008	302	Delostoma_integrifolium	13.6	14.7	14.4	14.55	643042.1872	9491794.154	2593.846554	88.21745016	80.42272283
3	20/06/2008	303	Solanum_Ms2	2.5	0.7	0.8	0.75	643034.2866	9491793.423	2592.715041	81.0100379	83.74029168
3	20/06/2008	304	Solanum_Ms1	3.7	2.1	3.3	2.7	643036.4512	9491791.693	2592.748165	82.01972633	81.15985328
3	20/06/2008	305	Solanum_Ms1	3.7	2.1	3.3	2.7	643036.4512	9491791.693	2592.748165	82.01972633	81.15985328
3	20/06/2008	306	Solanum_Ms1	3.7	2.1	3.3	2.7	643036.4512	9491791.693	2592.748165	82.01972633	81.15985328
3	20/06/2008	307	Solanum_Ms1	3.7	2.1	3.3	2.7	643036.4512	9491791.693	2592.748165	82.01972633	81.15985328
3	20/06/2008	308	Eugenia_Ms	7.2	8.2	8.4	8.3	643040.0999	9491789.568	2592.988193	84.11687365	77.49497045
3	20/06/2008	309	Solanum_Ms1	1.7	0.4	0.4	0.4	643036.1098	9491795.293	2593.082396	83.52411762	84.44833929
3	20/06/2008	310	Solanum_Ms1	1.7	0.4	0.4	0.4	643036.1098	9491795.293	2593.082396	83.52411762	84.44833929
3	20/06/2008	311	Oreopanax_raimondii	4.8	2.6	2.4	2.5	643038.298	9491793.162	2593.982691	84.35356492	81.50869087
3	20/06/2008	312	Piper_elongatum	1.8	0.5	0.6	0.55	643037.478	9491788.699	2592.166031	81.41181838	78.05341074
3	20/06/2008	313	Solanum_Ms2	10.9	10.6	9.8	10.2	643039.7949	9491786.48	2592.282512	82.30875136	74.9731853
3	20/06/2008	314	Solanum_Ms1	2.4	1.5	0.4	0.95	643035.0211	9491789.835	2592.035584	79.85175783	80.26513516
3	20/06/2008	315	Solanum_Ms1	2.4	1.5	0.4	0.95	643035.0211	9491789.835	2592.035584	79.85175783	80.26513516
3	20/06/2008	316	Solanum_Ms1	2.4	1.5	0.4	0.95	643035.0211	9491789.835	2592.035584	79.85175783	80.26513516
3	20/06/2008	317	Eugenia_Ms	1.9	1.1	1.1	1.1	643034.977	9491790.011	2592.071092	79.90193687	80.44020714
3	20/06/2008	318	Miconia_firma	6.3	2.2	2.3	2.25	643034.8019	9491789.583	2592.145284	79.53629632	80.1570698
3	20/06/2008	319	Ruagea_glabra	2.9	1.1	1	1.05	643034.6222	9491789.85	2592.009448	79.51410308	80.47816076
3	20/06/2008	320	Ruagea_glabra	3.5	2	2.3	2.15	643034.9423	9491789.33	2591.977083	79.53145119	79.86783394
3	20/06/2008	321	Piper_elongatum	3.2	1.6	2.5	2.05	643035.2723	9491787.136	2591.256401	78.71991374	77.80220664
3	20/06/2008	322	Piper_elongatum	3.2	1.6	2.5	2.05	643035.2723	9491787.136	2591.256401	78.71991374	77.80220664
3	20/06/2008	323	Piper_elongatum	3.2	1.6	2.5	2.05	643035.2723	9491787.136	2591.256401	78.71991374	77.80220664
3	20/06/2008	324	Iochroma_squamosum	6.2	10	12.4	11.2	643039.6125	9491784.836	2591.837358	81.32895618	73.64088288
3	20/06/2008	325	Eugenia_Ms	9	10.5	9.9	10.2	643039.3147	9491782.861	2591.222257	80.08330706	72.07896178
3	20/06/2008	326	Eugenia_Ms	4.1	2.5	2.6	2.55	643038.6572	9491785.45	2592.084188	80.80873217	74.65035542
3	20/06/2008	327	Iochroma_squamosum	14.3	41.6	44.5	43.05	643056.4468	9491774.468	2593.312125	90.72383286	56.24468572
3	20/06/2008	328	Eugenia_Ms	10.1	14.9	13.5	14.2	643043.9134	9491781.415	2592.256017	83.34305909	68.52770612
3	20/06/2008	329	Eugenia_Ms	10.8	7.4	15.6	11.5	643042.8129	9491781.877	2591.889505	82.62088168	69.47777007
3	20/06/2008	330	DEAD	3.4	2.5	2.5	2.5	643042.1202	9491784.661	2592.471297	83.41285384	72.23483343
3	20/06/2008	331	Eugenia_Ms	7.1	2.4	2.6	2.5	643042.7083	9491784.092	2592.360645	83.63786041	71.44833918
3	20/06/2008	332	Meliosma_Ms2	7.2	4.5	4.9	4.7	643043.7133	9491783.796	2592.355676	84.36019255	70.68952291
3	20/06/2008	333	Ruagea_glabra	4.8	3.5	3.9	3.7	643016.4623	9491778.811	2592.690735	58.267741	79.99803158
3	20/06/2008	334	Ruagea_glabra	3.5	3.4	3.4	3.4	643016.3019	9491778.879	2592.708278	58.16267699	80.13695223
3	20/06/2008	335	Piper_elongatum	1.7	0.6	0.6	0.6	643044.0761	9491786.246	2592.933534	85.89954108	72.63009824
3	20/06/2008	336	Piper_elongatum	1.7	0.6	0.6	0.6	643044.0761	9491786.246	2592.933534	85.89954108	72.63009824
3	20/06/2008	337	Morus_insignis	1.5	0.3	0.3	0.3	643043.8824	9491786.173	2592.816159	85.69520891	72.66371949
3	20/06/2008	338	Myrcianthes_fimbriata	8.3	14.4	12.4	13.4	643048.135	9491788.78	2594.833249	90.68157195	72.79513515
3	20/06/2008	339	Solanum_Ms1	1.8	0.4	0.4	0.4	643041.0772	9491783.308	2591.689079	81.83311834	71.58477278
3	20/06/2008	340	Solanum_Ms1	1.8	0.4	0.4	0.4	643041.0772	9491783.308	2591.689079	81.83311834	71.58477278
3	20/06/2008	341	DEAD	4.7	2	2.1	2.05	643041.0384	9491782.776	2591.0885	81.53370357	71.14374618
3	20/06/2008	342	Piper_elongatum	2.4	0.7	0.8	0.75	643039.9557	9491782.993	2591.124298	80.70449243	71.87283522
3	20/06/2008	343	Piper_elongatum	2.4	0.7	0.8	0.75	643039.9557	9491782.993	2591.124298	80.70449243	71.87283522
3	20/06/2008	344	Eugenia_Ms	4.1	2.6	2.6	2.6	643040.0224	9491782.153	2591.317968	80.34233874	71.11222109
3	20/06/2008	345	Eugenia_Ms	2.4	1.1	1.2	1.15	643039.547	9491782.434	2591.04642	80.07106356	71.59322321
3	20/06/2008	346	Parathesis_Ms	2	0.6	0.7	0.65	643039.4177	9491782.37	2591.208661	79.92703141	71.60236615
3	20/06/2008	347	Piper_elongatum	2.4	1.2	1.2	1.2	643040.8672	9491781.308	2591.124107	80.65157169	69.95812259
3	20/06/2008	348	Eugenia_Ms	4.8	4.4	4.1	4.25	643042.4858	9491778.938	2591.156228	80.86788748	67.09578193
3	20/06/2008	349	Piper_elongatum	2.1	0.9	0.9	0.9	643039.9143	9491779.58	2591.045295	78.96212185	68.93789076
3	20/06/2008	350	Ruagea_glabra	8.8	6.4	8.2	7.3	643042.359	9491777.733	2590.58699	80.15555723	66.11559674
3	20/06/2008	351	Myrcianthes_Ms	7.6	5.5	6.4	5.95	643041.9084	9491776.201	2590.141777	78.99969962	65.014724
3	20/06/2008	352	Piper_elongatum	6	5.4	3.9	4.65	643038.1639	9491779.348	2590.412853	77.33028106	69.61224956
3	20/06/2008	353	Piper_elongatum	6	5.4	3.9	4.65	643038.1639	9491779.348	2590.412853	77.33028106	69.61224956
3	20/06/2008	354	Piper_elongatum	3.6	2.8	2.4	2.6	643039.3117	9491781.238	2590.873718	79.26930376	70.67511368
3	20/06/2008	355	Piper_elongatum	3.6	2.8	2.4	2.6	643039.3117	9491781.238	2590.873718	79.26930376	70.67511368
3	20/06/2008	356	Piper_elongatum	6.1	4.6	4.8	4.7	643039.2812	9491781.273	2590.92765	79.26045506	70.72063767
3	20/06/2008	357	Lycianthes_inaequilatera	3.8	1.5	1.6	1.55	643038.0406	9491781.894	2591.036204	78.49637555	71.8786067
3	20/06/2008	358	Ruagea_glabra	10.2	9.3	9.8	9.55	643040.427	9491779.207	2590.625475	79.21958694	68.35832548
3	20/06/2008	359	Ruagea_glabra	13.6	28.4	28.4	28.4	643046.1641	9491771.469	2590.066408	80.31890696	58.78817918
3	20/06/2008	360	Solanum_Ms1	2	1	0.3	0.65	643035.533	9491782.636	2590.749148	76.69573051	73.77486395
3	20/06/2008	361	Solanum_Ms1	2	1	0.3	0.65	643035.533	9491782.636	2590.749148	76.69573051	73.77486395
3	20/06/2008	362	Solanum_Ms1	2	1	0.3	0.65	643035.533	9491782.636	2590.749148	76.69573051	73.77486395
3	20/06/2008	363	Persea_Ms	10	8.2	8.6	8.4	643036.9532	9491779.325	2590.316606	76.27007224	70.19728808
3	20/06/2008	364	Solanum_Ms1	2.3	0.7	0.5	0.6	643031.8548	9491788.607	2591.194924	76.49588878	80.78511756
3	20/06/2008	365	Eugenia_Ms	2.3	1.4	1.4	1.4	643033.5513	9491789.285	2591.399383	78.30392994	80.52385281
3	20/06/2008	366	Piper_elongatum	5.4	4	5.1	4.55	643034.1773	9491789.626	2591.868034	79.01680726	80.50658047
3	20/06/2008	367	Piper_elongatum	5.4	4	5.1	4.55	643034.1773	9491789.626	2591.868034	79.01680726	80.50658047
3	20/06/2008	368	Solanum_Ms1	2.1	0.9	0.8	0.85	643033.1885	9491790.393	2591.831559	78.54382177	81.66491807
3	20/06/2008	369	Solanum_Ms1	2.1	0.9	0.8	0.85	643033.1885	9491790.393	2591.831559	78.54382177	81.66491807
3	20/06/2008	370	Solanum_Ms1	2.1	0.9	0.8	0.85	643033.1885	9491790.393	2591.831559	78.54382177	81.66491807
3	20/06/2008	371	Solanum_Ms1	2.1	0.9	0.8	0.85	643033.1885	9491790.393	2591.831559	78.54382177	81.66491807
3	20/06/2008	372	Solanum_Ms1	2.1	0.9	0.8	0.85	643033.1885	9491790.393	2591.831559	78.54382177	81.66491807
3	20/06/2008	373	Ruagea_glabra	11	10.1	10.1	10.1	643037.7601	9491788.437	2592.357739	81.52486867	77.68498496
3	20/06/2008	374	Miconia_denticulata	1.9	1.3	0.7	1	643033.7375	9491792.075	2592.238686	79.86015716	82.84685336
3	20/06/2008	375	Miconia_firma	2.2	0.4	0.4	0.4	643032.4095	9491791.464	2591.986183	78.40473975	82.98197182
3	20/06/2008	376	Miconia_firma	2.2	0.5	0.6	0.55	643030.5337	9491789.596	2591.314223	75.84651507	82.30267062
3	20/06/2008	377	Persea_Ms	9.7	14.6	20.7	17.65	643032.2713	9491781.339	2590.299081	73.22281951	74.28295284
3	20/06/2008	378	Eugenia_Ms	4.9	6.4	6.4	6.4	643031.8395	9491788.226	2591.263234	76.29211024	80.46272149
3	20/06/2008	379	Eugenia_Ms	3.7	2.2	2.2	2.2	643030.4004	9491789.946	2591.323974	75.90569665	82.6718096
3	20/06/2008	380	Eugenia_Ms	2.5	0.6	0.7	0.65	643030.1362	9491790.464	2591.313518	75.93615834	83.25298386
3	20/06/2008	381	Eugenia_Ms	2	0.6	0.6	0.6	643029.7391	9491790.53	2591.346251	75.62497985	83.50814252
3	20/06/2008	382	Ruagea_glabra	5.4	13.3	12.2	12.75	643029.5748	9491784.24	2589.635609	72.33769095	78.14289611
3	20/06/2008	383	Ruagea_glabra	3.4	2.6	2.3	2.45	643028.9438	9491790.517	2591.124236	74.92964059	83.89441393
3	20/06/2008	384	Eugenia_Ms	7.1	10.6	18.9	14.75	643032.5696	9491785.688	2590.695969	75.65559699	77.90019394
3	20/06/2008	385	Piper_elongatum	6	5.5	4.9	5.2	643031.2385	9491791.497	2591.604759	77.40740013	83.59648601
3	20/06/2008	386	Piper_elongatum	6	5.5	4.9	5.2	643031.2385	9491791.497	2591.604759	77.40740013	83.59648601
3	20/06/2008	387	Piper_elongatum	6	5.5	4.9	5.2	643031.2385	9491791.497	2591.604759	77.40740013	83.59648601
3	20/06/2008	388	Eugenia_Ms	2.8	3.7	4.1	3.9	643027.0049	9491790.678	2590.513247	73.3311013	85.00344906
3	20/06/2008	389	Solanum_Ms2	2.4	0.5	0.3	0.4	643027.4277	9491790.809	2590.793944	73.76281174	84.90547946
3	20/06/2008	390	Solanum_Ms2	4.6	9.4	8.5	8.95	643024.1777	9491790.113	2588.916631	70.60046127	85.9281329
3	20/06/2008	391	Ocotea_Ms1	2.7	1.2	1.2	1.2	643027.1906	9491792.759	2591.043287	74.5326737	86.71326117
3	20/06/2008	392	Eugenia_Ms	3.5	3.6	2.6	3.1	643026.0605	9491793.676	2591.338777	74.01238776	88.07218867
3	20/06/2008	393	DEAD	14.2	83.71550007	83.71550007	83.71550007	643024.382	9491794.551	2590.990895	72.99637073	89.66947971
3	20/06/2008	394	Piper_elongatum	2.9	2.7	2.9	2.8	643016.937	9491800.762	2588.167064	69.65411666	98.77045423
3	20/06/2008	395	Piper_elongatum	2.9	2.7	2.9	2.8	643016.937	9491800.762	2588.167064	69.65411666	98.77045423
3	20/06/2008	396	Piper_elongatum	4	1.5	2.1	1.8	643020.5831	9491803.629	2590.219896	74.24522242	99.43038903
3	20/06/2008	397	Piper_elongatum	4	1.5	2.1	1.8	643020.5831	9491803.629	2590.219896	74.24522242	99.43038903
3	20/06/2008	398	Piper_elongatum	4	1.5	2.1	1.8	643020.5831	9491803.629	2590.219896	74.24522242	99.43038903
3	20/06/2008	399	Lycianthes_inaequilatera	1.9	0.4	0.5	0.45	643020.2662	9491801.91	2590.336967	73.11122392	98.10003429
3	20/06/2008	400	Piper_elongatum	1.5	1.1	1.1	1.1	643021.3448	9491801.216	2590.614639	73.69843093	96.95977766
3	20/06/2008	401	Piper_elongatum	1.5	1.1	1.1	1.1	643021.3448	9491801.216	2590.614639	73.69843093	96.95977766
3	20/06/2008	402	Eugenia_Ms	3.5	4.6	4.4	4.5	643018.9907	9491800.842	2589.685996	71.47264254	97.81277949
3	20/06/2008	403	Guarea_Ms	5.4	10.6	8.1	9.35	643017.5114	9491802.261	2588.662073	70.90125746	99.78179397
3	20/06/2008	404	Eugenia_Ms	4.8	4.1	3.7	3.9	643020.9432	9491797.694	2589.697167	71.58967627	94.11049364
3	20/06/2008	405	Eugenia_Ms	6.7	5.8	5.8	5.8	643019.5352	9491797.952	2589.048744	70.49931398	95.03792282
3	20/06/2008	406	Eugenia_Ms	4.1	4.5	4.4	4.45	643019.5283	9491797.21	2589.126499	70.12235938	94.39885966
3	20/06/2008	407	Eugenia_Ms	4.8	6.8	6.8	6.8	643017.9768	9491797.095	2588.544401	68.72127211	95.07521464
3	20/06/2008	408	Piper_elongatum	2.2	0.8	0.9	0.85	643023.0494	9491794.785	2590.000078	71.95916658	90.53809019
3	20/06/2008	409	Piper_elongatum	3.7	2.6	3	2.8	643021.0968	9491794.782	2589.396032	70.26689609	91.51225733
3	20/06/2008	410	Piper_elongatum	3.7	2.6	3	2.8	643021.0968	9491794.782	2589.396032	70.26689609	91.51225733
3	20/06/2008	411	Piper_elongatum	3.7	2.6	3	2.8	643021.0968	9491794.782	2589.396032	70.26689609	91.51225733
3	20/06/2008	412	Miconia_denticulata	5	2.7	3	2.85	643019.9337	9491793.975	2588.279752	68.85603279	91.39469913
3	20/06/2008	413	Miconia_denticulata	4.1	2.4	2.6	2.5	643019.6081	9491793.831	2588.247043	68.50207514	91.43286639
3	20/06/2008	414	Miconia_denticulata	2.6	0.7	0.8	0.75	643021.52	9491792.757	2588.84284	69.62075505	89.54669693
3	20/06/2008	415	Miconia_denticulata	3.1	1.2	1.3	1.25	643021.9463	9491791.92	2588.840396	69.57139866	88.60859961
3	20/06/2008	416	Solanum_Ms2	3.3	2.2	2.4	2.3	643021.6719	9491791.325	2588.660551	69.03624436	88.23049702
3	20/06/2008	417	Solanum_Ms1	2	0.6	1.5	1.05	643022.6606	9491792.959	2589.251685	70.70948142	89.15128689
3	20/06/2008	418	Solanum_Ms1	2	0.6	1.5	1.05	643022.6606	9491792.959	2589.251685	70.70948142	89.15128689
3	20/06/2008	419	Solanum_Ms1	2	0.6	1.5	1.05	643022.6606	9491792.959	2589.251685	70.70948142	89.15128689
3	20/06/2008	420	Ruagea_glabra	7.5	6.3	5.4	5.85	643021.4415	9491790.08	2588.403875	68.21409398	87.26720358
3	20/06/2008	421	Miconia_firma	2.4	1.2	0.8	1	643023.4028	9491791.079	2589.418089	70.41219488	87.15198413
3	20/06/2008	422	Piper_elongatum	2.6	2.3	1.8	2.05	643024.3946	9491791.976	2590.014282	71.71949207	87.43255947
3	20/06/2008	423	Piper_elongatum	2.6	2.3	1.8	2.05	643024.3946	9491791.976	2590.014282	71.71949207	87.43255947
3	20/06/2008	424	Miconia_denticulata	3.3	2.4	2.4	2.4	643025.759	9491789.762	2590.106662	71.79413504	84.83315308
3	20/06/2008	425	Myrcianthes_Ms	1.6	3	2	2.5	643025.0467	9491789.561	2589.835551	71.07675382	85.01524446
3	20/06/2008	426	Solanum_Ms1	3	1.2	1.7	1.45	643024.0297	9491790.056	2589.380699	70.44379414	85.95280893
3	20/06/2008	427	Eugenia_Ms	5.9	5.8	5.5	5.65	643024.3772	9491786.083	2588.389591	68.75819614	82.33835087
3	20/06/2008	428	Oreopanax_raimondii	12.8	22.2	33.6	27.9	643016.1917	9491777.636	2583.875005	57.44578196	79.11562205
3	20/06/2008	429	Eugenia_Ms	3.4	2.1	2	2.05	643023.3057	9491790.039	2588.774085	69.80818677	86.29996778
3	20/06/2008	430	Parathesis_Ms	2.2	0.6	1	0.8	643024.06	9491790.681	2589.219957	70.78262217	86.47902948
3	20/06/2008	431	Solanum_Ms1	1.9	0.6	0.6	0.6	643027.2159	9491790.498	2590.61988	73.42422971	84.74264007
3	20/06/2008	432	Solanum_Ms1	1.9	0.6	0.6	0.6	643027.2159	9491790.498	2590.61988	73.42422971	84.74264007
3	20/06/2008	433	Eugenia_Ms	9.3	9.3	9.8	9.55	643028.0108	9491782.479	2589.209622	70.10268131	77.39982324
3	20/06/2008	434	Eugenia_Ms	5.6	12.1	12.6	12.35	643031.4621	9491779.739	2589.220874	71.72172669	73.30151192
3	20/06/2008	435	Citronella_incarium	12.7	66.8450761	66.8450761	66.8450761	643031.9329	9491779.906	2589.681983	72.21303127	73.21084154
3	20/06/2008	436	Citronella_incarium	9.2	10.7	10.4	10.55	643033.8324	9491780.802	2590.381481	74.30584235	73.03667722
3	20/06/2008	437	DEAD	12.1	24.6	27.1	25.85	643037.9014	9491772.053	2589.514201	73.45553666	63.42582241
3	20/06/2008	438	Solanum_Ms1	2.6	1.1	1.2	1.15	643033.5872	9491784.108	2590.779631	75.74656714	76.02256003
3	20/06/2008	439	Solanum_Ms1	2.6	1.1	1.2	1.15	643033.5872	9491784.108	2590.779631	75.74656714	76.02256003
3	20/06/2008	440	DEAD	2.3	21.6	21.4	21.5	643036.2896	9491774.395	2589.546428	73.23059564	66.25998775
3	20/06/2008	441	Ruagea_glabra	12.9	32.3	26.3	29.3	643034.3113	9491769.469	2587.434475	69.05406276	62.98264112
3	20/06/2008	442	Eugenia_Ms	2.5	1.4	1.2	1.3	643029.9404	9491783.425	2589.655225	72.24678816	77.25425535
3	20/06/2008	443	Eugenia_Ms	7.1	7.4	7.9	7.65	643031.8814	9491779.028	2588.967388	71.72949925	72.47642653
3	20/06/2008	444	Persea_Ms	13.9	34	38.1	36.05	643030.7714	9491764.81	2585.398273	63.65907495	60.71803289
3	20/06/2008	445	Solanum_Ms1	2.2	0.7	0.8	0.75	643033.1299	9491780.954	2589.775603	73.77391355	73.52036494
3	20/06/2008	446	Solanum_Ms1	2.2	0.7	0.8	0.75	643033.1299	9491780.954	2589.775603	73.77391355	73.52036494
3	20/06/2008	447	Solanum_Ms1	2.2	0.7	0.8	0.75	643033.1299	9491780.954	2589.775603	73.77391355	73.52036494
3	20/06/2008	448	Piper_elongatum	3.7	2.4	2.3	2.35	643032.4423	9491779.459	2589.750731	72.43085706	72.56941982
3	20/06/2008	449	Solanum_Ms1	2.6	1.1	0.5	0.8	643034.2769	9491780.066	2589.861544	74.32281264	72.17710003
3	20/06/2008	450	Solanum_Ms1	2.6	1.1	0.5	0.8	643034.2769	9491780.066	2589.861544	74.32281264	72.17710003
3	20/06/2008	451	Solanum_Ms1	2.6	1.1	0.5	0.8	643034.2769	9491780.066	2589.861544	74.32281264	72.17710003
3	20/06/2008	452	Parathesis_Ms	2.9	1.9	1.7	1.8	643035.0359	9491779.659	2589.631738	74.77677106	71.44532881
3	20/06/2008	453	Eugenia_Ms	2.4	1.5	1.7	1.6	643036.1976	9491778.236	2589.418034	75.07149282	69.63247144
3	20/06/2008	454	Ruagea_glabra	4.6	3.9	4	3.95	643037.1534	9491774.239	2588.683761	73.90073075	65.6929873
3	20/06/2008	455	Lycianthes_inaequilatera	2.7	0.7	0.5	0.6	643037.0563	9491776.132	2589.055502	74.76311789	67.38097115
3	20/06/2008	456	Piper_elongatum	2.6	1.2	0.6	0.9	643034.3311	9491778.484	2589.295452	73.57919111	70.78071197
3	20/06/2008	457	Piper_elongatum	2.6	1.2	0.6	0.9	643034.3311	9491778.484	2589.295452	73.57919111	70.78071197
3	20/06/2008	458	Guarea_Ms	14.6	28.9	36.8	32.85	643036.3947	9491762.01	2585.624629	67.12914349	55.48167121
3	20/06/2008	459	Ruagea_glabra	3.9	10	10	10	643031.6451	9491772.629	2586.974669	68.32537244	67.0528819
3	20/06/2008	460	Persea_Ms	10.8	25.1	27.1	26.1	643033.0295	9491765.075	2585.397798	65.74721811	59.81851297
3	20/06/2008	461	Solanum_Ms1	2.3	1.1	0.6	0.85	643030.9713	9491778.07	2588.074532	70.46252544	72.10205229
3	20/06/2008	462	Solanum_Ms1	2.3	1.1	0.6	0.85	643030.9713	9491778.07	2588.074532	70.46252544	72.10205229
3	20/06/2008	463	Solanum_Ms1	2.3	1.1	0.6	0.85	643030.9713	9491778.07	2588.074532	70.46252544	72.10205229
3	20/06/2008	464	Myrcianthes_discolor	3.8	2.3	2.1	2.2	643032.9985	9491778.961	2588.54701	72.66334113	71.85965929
3	20/06/2008	465	Miconia_firma	2.9	1.7	1.6	1.65	643030.6848	9491779.055	2588.083102	70.70645696	73.09749303
3	20/06/2008	466	DEAD	4.9	3.9	4.6	4.25	643029.5662	9491778.423	2587.877391	69.42215341	73.11027688
3	20/06/2008	467	Solanum_Ms1	2.8	1.3	1.2	1.25	643029.9252	9491780.113	2588.458242	70.57792305	74.39423187
3	20/06/2008	468	Miconia_firma	2.4	0.7	0.9	0.8	643028.6166	9491780.277	2588.46392	69.52641495	75.19008891
3	20/06/2008	469	Miconia_media	5.3	3.9	3.4	3.65	643029.0913	9491776.733	2587.576057	68.16576117	71.88398011
3	20/06/2008	470	Miconia_media	3.8	2.4	2.2	2.3	643029.2096	9491777.415	2588.164021	68.60897371	72.41497909
3	20/06/2008	471	Solanum_Ms2	3.4	1.1	1	1.05	643029.4495	9491778.146	2587.561922	69.18229489	72.92822967
3	20/06/2008	472	Eugenia_Ms	6.3	7.1	6.7	6.9	643029.0282	9491773.49	2586.21821	66.48942792	69.10665427
3	20/06/2008	473	Piper_elongatum	5.4	7	3	5	643026.6406	9491775.988	2586.458387	65.6707935	72.46402984
3	20/06/2008	474	Piper_elongatum	5.4	7	3	5	643026.6406	9491775.988	2586.458387	65.6707935	72.46402984
3	20/06/2008	475	Piper_elongatum	5.4	7	3	5	643026.6406	9491775.988	2586.458387	65.6707935	72.46402984
3	20/06/2008	476	Piper_elongatum	5.4	7	3	5	643026.6406	9491775.988	2586.458387	65.6707935	72.46402984
3	20/06/2008	477	Piper_elongatum	5.4	7	3	5	643026.6406	9491775.988	2586.458387	65.6707935	72.46402984
3	20/06/2008	478	Piper_elongatum	5.4	7	3	5	643026.6406	9491775.988	2586.458387	65.6707935	72.46402984
3	20/06/2008	479	Piper_elongatum	5.4	7	3	5	643026.6406	9491775.988	2586.458387	65.6707935	72.46402984
3	20/06/2008	480	Tournefortia_Ms	6.7	6.5	6.8	6.65	643025.1928	9491776.664	2586.113795	64.75468245	73.7728934
3	20/06/2008	481	Tournefortia_Ms	5.2	3.9	4.1	4	643025.0939	9491777.653	2586.408744	65.16404063	74.67954782
3	20/06/2008	482	Solanum_Ms1	3.3	1	1.2	1.1	643025.1569	9491780.269	2586.789963	66.5263281	76.91316331
3	20/06/2008	483	Parathesis_Ms	5.4	4.7	5.2	4.95	643024.7377	9491779.636	2586.555547	65.84691381	76.57479276
3	20/06/2008	484	Piper_elongatum	5.7	7.1	2.6	4.85	643025.4716	9491780.56	2587.244546	66.94434016	77.00783109
3	20/06/2008	485	Piper_elongatum	5.7	7.1	2.6	4.85	643025.4716	9491780.56	2587.244546	66.94434016	77.00783109
3	20/06/2008	486	Piper_elongatum	5.7	7.1	2.6	4.85	643025.4716	9491780.56	2587.244546	66.94434016	77.00783109
3	20/06/2008	487	Piper_elongatum	5.7	7.1	2.6	4.85	643025.4716	9491780.56	2587.244546	66.94434016	77.00783109
3	20/06/2008	488	Eugenia_Ms	2.5	1.2	1.2	1.2	643027.7688	9491781.727	2588.185679	69.5174124	76.86999095
3	20/06/2008	489	Solanum_Ms2	4	2.9	3.1	3	643027.7559	9491781.515	2588.407648	69.40036266	76.69315096
3	20/06/2008	490	Miconia_denticulata	3.9	1.6	1.7	1.65	643028.2923	9491781.797	2588.444842	70.00564	76.66867626
3	20/06/2008	491	Miconia_denticulata	2.3	1.5	1.6	1.55	643027.8669	9491781.601	2588.643363	69.53938143	76.71201197
3	20/06/2008	492	Persea_Ms	11	14	15	14.5	643025.807	9491777.585	2586.831884	65.74740662	74.26392344
3	20/06/2008	493	Piper_elongatum	4.9	4.7	5.1	4.9	643026.3663	9491784.053	2588.624616	69.4656122	79.58539938
3	20/06/2008	494	Miconia_firma	2.3	0.7	0.8	0.75	643027.7187	9491786.245	2589.596447	71.73322215	80.80811383
3	20/06/2008	495	DEAD	4.5	3.7	3.8	3.75	643025.4994	9491784.442	2588.211503	68.90945731	80.35589975
3	20/06/2008	496	Lycianthes_inaequilatera	2.8	1.4	1.4	1.4	643025.9399	9491786.643	2588.726072	70.39137431	82.04168386
3	20/06/2008	497	Lycianthes_inaequilatera	2.8	1.4	1.4	1.4	643025.9399	9491786.643	2588.726072	70.39137431	82.04168386
3	20/06/2008	498	Lycianthes_inaequilatera	2.8	1.4	1.4	1.4	643025.9399	9491786.643	2588.726072	70.39137431	82.04168386
3	20/06/2008	499	Lycianthes_inaequilatera	2.8	1.4	1.4	1.4	643025.9399	9491786.643	2588.726072	70.39137431	82.04168386
3	20/06/2008	500	Oreopanax_raimondii	12.8	43.6	48.9	46.25	643008.0642	9491769.322	2575.85481	46.2502218	75.97937824
3	20/06/2008	501	Drimys_Ms	8.6	5.1	5	5.05	643020.2075	9491787.761	2586.529781	65.98611043	85.87639172
3	20/06/2008	502	Drimys_Ms	11	12	12.3	12.15	643016.8736	9491785.535	2585.301057	61.98595543	85.61568681
3	20/06/2008	503	Drimys_Ms	12.8	37.3	20.4	28.85	643008.5205	9491780.701	2581.962582	52.33505092	85.60600251
3	20/06/2008	504	Morus_insignis	12.8	8.7	8	8.35	643018.9659	9491782.709	2584.034386	62.38461717	82.12154645
3	20/06/2008	505	Parathesis_Ms	14.8	13.5	22.3	17.9	643012.8031	9491782.685	2581.651305	57.03580094	85.18265225
3	20/06/2008	506	Parathesis_Ms	7.1	4.2	4.4	4.3	643019.3687	9491785.739	2585.646113	64.24836095	84.54410534
3	20/06/2008	507	Piper_elongatum	4.5	2.4	2.2	2.3	643019.2726	9491786.204	2586.052056	64.39789989	84.99529178
3	20/06/2008	508	Piper_elongatum	7.3	7.8	7.9	7.85	643018.458	9491785.1	2584.180855	63.14026826	84.44612136
3	20/06/2008	509	DEAD	13.1	22.3	27.3	24.8	643013.4762	9491777.845	2579.674944	55.19845384	80.65407493
3	20/06/2008	510	DEAD	10	12.5	17.9	15.2	643017.0654	9491780.977	2582.434025	59.8729036	81.57213424
3	20/06/2008	511	Eugenia_Ms	5.9	4.6	4.1	4.35	643018.1211	9491788.614	2585.023121	64.60574648	87.65814879
3	20/06/2008	512	Miconia_firma	4.3	2.2	2.2	2.2	643016.0495	9491787.87	2584.564592	62.4398621	88.04995809
3	20/06/2008	513	Tournefortia_Ms	13.3	13	15.4	14.2	643010.3304	9491798.038	2585.054872	62.57086467	99.71506783
3	20/06/2008	514	Oreopanax_raimondii	6.7	6.8	8.9	7.85	643014.748	9491797.233	2587.357163	65.9937586	96.80854415
3	20/06/2008	515	Oreopanax_raimondii	2.2	2.5	2.4	2.45	643017.6599	9491796.581	2587.469006	68.18958141	94.7879699
3	20/06/2008	516	Piper_elongatum	1.9	0.6	0.5	0.55	643015.5242	9491794.583	2585.955583	65.34136993	94.12624922
3	20/06/2008	517	Miconia_media	2.4	1.7	1.7	1.7	643028.909	9491778.043	2586.209747	68.66255159	73.10898064
3	22/06/2008	518	Drimys_Ms	2	0.9	0.9	0.9	643013.4573	9491792.36	2583.926373	62.43977545	93.23416495
3	22/06/2008	519	Piper_elongatum	4.3	3.1	5	4.05	643011.187	9491790.154	2582.973275	59.37051316	92.45865213
3	22/06/2008	520	Piper_elongatum	4.3	3.1	5	4.05	643011.187	9491790.154	2582.973275	59.37051316	92.45865213
3	22/06/2008	521	Piper_elongatum	4.3	3.1	5	4.05	643011.187	9491790.154	2582.973275	59.37051316	92.45865213
3	22/06/2008	522	Piper_elongatum	6.1	4.5	5	4.75	643010.5898	9491787.684	2582.075454	57.61814165	90.61796628
3	22/06/2008	523	Piper_elongatum	6.1	4.5	5	4.75	643010.5898	9491787.684	2582.075454	57.61814165	90.61796628
3	22/06/2008	524	Piper_elongatum	6.1	4.5	5	4.75	643010.5898	9491787.684	2582.075454	57.61814165	90.61796628
3	22/06/2008	525	Piper_elongatum	5.8	5.6	5.5	5.55	643010.3113	9491785.768	2582.105309	56.41896797	89.09794074
3	22/06/2008	526	Persea_Ms	16.7	37.3	3.8	20.55	643006.9807	9491781.252	2578.137862	51.27685063	86.85278442
3	22/06/2008	527	Piper_elongatum	5.3	3.7	3.1	3.4	643014.5193	9491788.588	2583.88145	61.47327522	89.43615883
3	22/06/2008	528	Piper_elongatum	5.3	3.7	3.1	3.4	643014.5193	9491788.588	2583.88145	61.47327522	89.43615883
3	22/06/2008	529	Piper_elongatum	4.7	4.2	10.2	7.2	643015.0421	9491785.267	2582.346863	60.26557083	86.29887788
3	22/06/2008	530	Piper_elongatum	4.7	4.2	10.2	7.2	643015.0421	9491785.267	2582.346863	60.26557083	86.29887788
3	22/06/2008	531	Piper_elongatum	4.7	4.2	10.2	7.2	643015.0421	9491785.267	2582.346863	60.26557083	86.29887788
3	22/06/2008	532	Piper_elongatum	4.7	4.2	10.2	7.2	643015.0421	9491785.267	2582.346863	60.26557083	86.29887788
3	22/06/2008	533	Miconia_firma	2.2	1.2	1.2	1.2	643018.179	9491787.955	2584.726284	64.32638874	87.0585996
3	22/06/2008	534	Ruagea_glabra	5.9	4.3	4.7	4.5	643018.9715	9491784.148	2584.228453	63.10910789	83.36511806
3	22/06/2008	535	Ruagea_glabra	10.9	16.9	18.9	17.9	643013.6792	9491779.364	2580.295298	56.13400277	81.86846493
3	22/06/2008	536	Piper_elongatum	2.3	1.4	1.4	1.4	643021.023	9491783.194	2584.722151	64.40887746	81.51340026
3	22/06/2008	537	Piper_elongatum	2.3	1.4	1.4	1.4	643021.023	9491783.194	2584.722151	64.40887746	81.51340026
3	22/06/2008	538	Piper_elongatum	4.3	2.2	2.2	2.2	643021.4372	9491783.59	2584.85784	64.96538119	81.64892582
3	22/06/2008	539	Piper_elongatum	4.3	2.2	2.2	2.2	643021.4372	9491783.59	2584.85784	64.96538119	81.64892582
3	22/06/2008	540	Piper_elongatum	4.3	2.2	2.2	2.2	643021.4372	9491783.59	2584.85784	64.96538119	81.64892582
3	22/06/2008	541	Piper_elongatum	4.3	2.2	2.2	2.2	643021.4372	9491783.59	2584.85784	64.96538119	81.64892582
3	22/06/2008	542	Eugenia_Ms	2.8	1.9	2.1	2	643021.1644	9491781.468	2584.580675	63.66829158	79.94791166
3	22/06/2008	543	Ruagea_glabra	6.5	6.4	7.2	6.8	643018.6599	9491779.623	2583.273652	60.57704823	79.60265943
3	22/06/2008	544	Delostoma_integrifolium	9.7	18.8	44.6	31.7	643008.5277	9491771.881	2577.027558	47.93091212	77.96331571
3	22/06/2008	545	Eugenia_Ms	6.5	6.7	7.7	7.2	643021.1478	9491777.544	2583.778066	61.69189909	76.5578163
3	22/06/2008	546	Myrcianthes_discolor	3.8	2.7	2.6	2.65	643022.6529	9491778.445	2584.895967	63.44577899	76.58542368
3	22/06/2008	547	Miconia_media	4.5	2.1	2.6	2.35	643021.0157	9491779.601	2584.111844	62.60583581	78.40509817
3	22/06/2008	548	Piper_elongatum	2.1	1.7	1.7	1.7	643021.027	9491779.321	2584.220712	62.47580189	78.15731639
3	22/06/2008	549	Miconia_media	5.1	4	3.8	3.9	643020.8779	9491778.049	2583.207403	61.71078862	77.13032659
3	22/06/2008	550	Myrcianthes_discolor	5.3	4.4	4.2	4.3	643024.8639	9491776.571	2585.520708	64.42382461	73.8574676
3	22/06/2008	551	Ruagea_glabra	6.2	15.4	18.2	16.8	643022.6034	9491770.028	2583.368878	59.19431239	69.32075909
3	22/06/2008	552	Eugenia_Ms	3.1	1.2	1.3	1.25	643024.9376	9491776.918	2585.772241	64.66093078	74.12079653
3	22/06/2008	553	Eugenia_Ms	3.6	2.3	2	2.15	643026.5086	9491776.201	2585.381715	65.66314384	72.71461453
3	22/06/2008	554	Miconia_media	3.2	1	1	1	643027.6928	9491775.196	2585.271475	66.18597766	71.25193107
3	22/06/2008	555	Myrsine_latifolia	2.8	0.9	1	0.95	643026.0626	9491775.165	2585.23869	64.75875473	72.04022368
3	22/06/2008	556	Solanum_Ms1	2.3	1.1	1.6	1.35	643025.5916	9491775.316	2585.266916	64.4261193	72.40606965
3	22/06/2008	557	Solanum_Ms1	2.3	1.1	1.6	1.35	643025.5916	9491775.316	2585.266916	64.4261193	72.40606965
3	22/06/2008	558	Solanum_Ms1	2.3	1.1	1.6	1.35	643025.5916	9491775.316	2585.266916	64.4261193	72.40606965
3	22/06/2008	559	Eugenia_Ms	2.7	2.6	2.6	2.6	643029.5639	9491773.368	2585.476199	66.89250963	68.73342416
3	22/06/2008	560	Meliosma_Ms2	4.7	10.6	10.4	10.5	643027.3975	9491768.435	2583.718729	62.54954569	65.54397008
3	22/06/2008	561	Meliosma_Ms2	23.6	26.4	32.6	29.5	643027.2846	9491758.885	2580.464189	57.67684948	57.33009571
3	22/06/2008	562	Piper_elongatum	4.9	3.9	1.5	2.7	643025.9375	9491772.809	2584.360739	63.47254958	70.06267017
3	22/06/2008	563	Piper_elongatum	4.9	3.9	1.5	2.7	643025.9375	9491772.809	2584.360739	63.47254958	70.06267017
3	22/06/2008	564	Solanum_Ms1	2.8	1.2	1	1.1	643023.3371	9491774.409	2583.663801	62.0204858	72.74842566
3	22/06/2008	565	Solanum_Ms1	2.8	1.2	1	1.1	643023.3371	9491774.409	2583.663801	62.0204858	72.74842566
3	22/06/2008	566	Solanum_Ms1	2.8	1.2	1	1.1	643023.3371	9491774.409	2583.663801	62.0204858	72.74842566
3	22/06/2008	567	Myrsine_latifolia	2.7	1.5	1.5	1.5	643023.1233	9491774.927	2583.646267	62.09408586	73.30342999
3	22/06/2008	568	Miconia_media	4.2	2.6	2.2	2.4	643022.0066	9491773.693	2582.947843	60.50988384	72.79301273
3	22/06/2008	569	Solanum_Ms2	4.9	2.4	2.4	2.4	643022.8839	9491775.865	2584.176947	62.35603324	74.23597146
3	22/06/2008	570	Piper_elongatum	1.6	0.8	0.9	0.85	643022.2035	9491777.692	2584.084269	62.68019306	76.15837788
3	22/06/2008	571	Solanum_Ms2	5.8	4.7	3.7	4.2	643021.3255	9491773.965	2582.709145	60.05633215	73.36969755
3	22/06/2008	572	Solanum_Ms2	8.7	5	4.9	4.95	643017.8105	9491776.897	2581.641539	58.47838019	77.66657747
3	22/06/2008	573	Miconia_firma	3.9	2.9	3.6	3.25	643019.6286	9491776.992	2582.624609	60.10029606	76.83949275
3	22/06/2008	574	Solanum_Ms1	1.8	1.9	0.9	1.4	643019.98	9491779.497	2583.171529	61.65700489	78.83305989
3	22/06/2008	575	Solanum_Ms1	1.8	1.9	0.9	1.4	643019.98	9491779.497	2583.171529	61.65700489	78.83305989
3	22/06/2008	576	Solanum_Ms1	1.8	1.9	0.9	1.4	643019.98	9491779.497	2583.171529	61.65700489	78.83305989
3	22/06/2008	577	Solanum_Ms1	1.8	1.9	0.9	1.4	643019.98	9491779.497	2583.171529	61.65700489	78.83305989
3	22/06/2008	578	Solanum_Ms1	1.8	1.9	0.9	1.4	643019.98	9491779.497	2583.171529	61.65700489	78.83305989
3	22/06/2008	579	Solanum_Ms2	1.8	0.5	0.6	0.55	643018.9447	9491780.996	2583.070966	61.50999756	80.64906731
3	22/06/2008	580	Solanum_Ms1	3.2	1.6	1.9	1.75	643018.034	9491780.037	2582.778128	60.24172022	80.27370852
3	22/06/2008	581	Solanum_Ms1	3.2	1.6	1.9	1.75	643018.034	9491780.037	2582.778128	60.24172022	80.27370852
3	22/06/2008	582	Miconia_media	6.2	4.3	4.4	4.35	643016.6796	9491779.59	2581.49848	58.84509753	80.56341003
3	22/06/2008	583	Parathesis_Ms	3.5	2.4	2.2	2.3	643017.1813	9491781.324	2582.961088	60.14687115	81.81487084
3	22/06/2008	584	Eugenia_Ms	7	6.4	6.4	6.4	643015.7599	9491780.936	2581.366565	58.72202126	82.18964493
3	22/06/2008	585	Eugenia_Ms	4.2	2.9	3.6	3.25	643015.8759	9491782.894	2582.621947	59.80143157	83.8273369
3	22/06/2008	586	Eugenia_Ms	9.7	9.4	10.4	9.9	643015.3498	9491780.059	2580.56385	57.92810484	81.63489533
3	22/06/2008	587	Piper_elongatum	2.9	2	1.8	1.9	643013.7151	9491785.311	2582.155646	59.13869531	87.00094349
3	22/06/2008	588	Piper_elongatum	2.9	2	1.8	1.9	643013.7151	9491785.311	2582.155646	59.13869531	87.00094349
3	22/06/2008	589	Piper_elongatum	2.9	2	1.8	1.9	643013.7151	9491785.311	2582.155646	59.13869531	87.00094349
3	22/06/2008	590	Piper_elongatum	2.9	2	1.8	1.9	643013.7151	9491785.311	2582.155646	59.13869531	87.00094349
3	22/06/2008	591	Parathesis_Ms	4.1	1.5	1.6	1.55	643013.1786	9491785.7	2581.65004	58.86859856	87.60613529
3	22/06/2008	592	Meliosma	9.6	3.7	3.8	3.75	643011.9227	9491794.835	2584.251968	62.34834778	96.14511686
3	22/06/2008	593	Parathesis_Ms	3.4	1.6	1.6	1.6	643012.6533	9491793.261	2584.673809	62.19402388	94.41654693
3	22/06/2008	594	Eugenia_Ms	2.2	1.2	1.3	1.25	643013.3088	9491796.355	2584.895853	64.30847175	96.76786937
3	22/06/2008	595	Eugenia_Ms	3.4	1.6	1.9	1.75	643012.8315	9491795.323	2584.906087	63.37918517	96.11301026
3	22/06/2008	596	Miconia_media	3.7	2.1	2.1	2.1	643014.1262	9491796.731	2585.239508	65.20460713	96.68537756
3	22/06/2008	597	Piper_elongatum	2	1.2	1.1	1.15	643014.6913	9491798.431	2586.094102	66.54372592	97.87459806
3	22/06/2008	598	Piper_elongatum	1.8	3	3	3	643014.8323	9491798.516	2587.136807	66.70846537	97.8779462
3	22/06/2008	599	Solanum_Ms1	2.4	0.8	0.4	0.6	643015.9812	9491797.987	2586.879437	67.43878745	96.84492302
3	22/06/2008	600	Solanum_Ms1	2.4	0.8	0.4	0.6	643015.9812	9491797.987	2586.879437	67.43878745	96.84492302
3	22/06/2008	601	Solanum_Ms1	2.4	0.8	0.4	0.6	643015.9812	9491797.987	2586.879437	67.43878745	96.84492302
3	22/06/2008	602	Piper_elongatum	2.1	0.9	0.8	0.85	643012.9174	9491798.144	2585.925191	64.86425898	98.51347158
3	22/06/2008	603	Parathesis_Ms	2.2	1.2	1.2	1.2	643011.8363	9491798.141	2585.162954	63.92639731	99.05125317
3	22/06/2008	604	Eugenia_Ms	5.7	15	13.5	14.25	643004.8161	9491794.503	2580.52702	56.02779914	99.41086719
3	23/06/2008	605	Critoniopsis_sevillana	11.5	41.2	30.5	35.85	643073.6756	9491759.093	2603.73089	97.95677714	34.31493658
3	23/06/2008	606	Piper_elongatum	4.1	2.7	5.9	4.3	643071.2391	9491766.792	2605.674855	99.69619568	42.2007254
3	23/06/2008	607	Piper_elongatum	4.1	2.7	5.9	4.3	643071.2391	9491766.792	2605.674855	99.69619568	42.2007254
3	23/06/2008	608	Oreopanax_raimondii	4.4	1.6	2.3	1.95	643070.9	9491766.652	2607.079395	99.33231304	42.24869972
3	23/06/2008	609	Meliosma_Ms2	15.7	12.6	11.5	12.05	643073.6695	9491760.498	2606.624798	98.6538209	35.53435782
3	23/06/2008	610	Meliosma_Ms2	13	18.7	21	19.85	643072.6671	9491756.293	2605.515839	95.68362426	32.39474673
3	23/06/2008	611	Meliosma_Ms2	22.5	98.67606472	98.67606472	98.67606472	643073.3617	9491756.105	2605.985009	96.19111169	31.88442941
3	23/06/2008	612	Piper_elongatum	5.6	3.2	3.4	3.3	643072.4747	9491763.575	2606.717425	99.15774534	38.79689016
3	23/06/2008	613	Critoniopsis_sevillana	5.6	49.4	23.2	36.3	643048.926	9491789.718	2606.001941	91.83576261	73.21210774
3	23/06/2008	614	Meliosma_Ms1	6.9	9.1	8.1	8.6	643060.1266	9491782.313	2605.276156	97.83308294	61.19876298
3	23/06/2008	615	Meliosma_Ms1	3.6	3.9	3.9	3.9	643062.4821	9491779.713	2605.32357	98.57309894	57.76948255
3	23/06/2008	616	Solanum_Ms2	1.9	0.4	0.4	0.4	643064.1914	9491779.523	2606.099971	99.95806066	56.74971221
3	23/06/2008	617	Siparuna_muricata	3.1	1	1.1	1.05	643063.6462	9491778.944	2605.758084	99.19636367	56.52073926
3	23/06/2008	618	Siparuna_muricata	2.4	0.9	0.9	0.9	643063.3796	9491778.954	2605.598951	98.97090174	56.66337823
3	23/06/2008	619	Piper_elongatum	3	1.4	1.5	1.45	643061.8034	9491778.876	2605.109813	97.56686745	57.3839981
3	23/06/2008	620	Piper_elongatum	1.7	0.9	0.8	0.85	643061.9431	9491781.434	2605.708429	98.96691931	59.5294326
3	23/06/2008	621	Piper_elongatum	5.2	4.3	6	5.15	643058.7208	9491782.006	2604.862901	96.46193418	61.63531935
3	23/06/2008	622	Piper_elongatum	5.2	4.3	6	5.15	643058.7208	9491782.006	2604.862901	96.46193418	61.63531935
3	23/06/2008	623	Piper_elongatum	5.2	4.3	6	5.15	643058.7208	9491782.006	2604.862901	96.46193418	61.63531935
3	23/06/2008	624	Miconia_firma	2	0.6	0.6	0.6	643060.6227	9491783.806	2605.869049	99.00928829	62.243666
3	23/06/2008	625	Ocotea_Ms1	2.3	1.2	1.2	1.2	643059.7687	9491784.772	2605.699659	98.75264264	63.50723071
3	23/06/2008	626	Ocotea_Ms1	3.1	4.4	4.4	4.4	643057.9417	9491786.374	2605.173195	97.97158969	65.8083179
3	23/06/2008	627	Piper_elongatum	4.4	4.3	3.9	4.1	643057.6123	9491784.832	2605.343597	96.91514204	64.63735954
3	23/06/2008	628	Piper_elongatum	4.4	4.3	3.9	4.1	643057.6123	9491784.832	2605.343597	96.91514204	64.63735954
3	23/06/2008	629	Ruagea_glabra	6.7	8.2	8	8.1	643055.4865	9491785.01	2604.518878	95.16280629	65.85383844
3	23/06/2008	630	Piper_elongatum	3.1	1.2	1.1	1.15	643058.9398	9491783.503	2605.147321	97.40029097	62.82270642
3	23/06/2008	631	Parathesis_Ms	2.7	4.2	2.8	3.5	643056.4188	9491783.856	2604.7406	95.3935162	64.38881945
3	23/06/2008	632	Siparuna_muricata	1.5	0.6	0.4	0.5	643058.1317	9491781.412	2604.175968	95.65496719	61.41591908
3	23/06/2008	633	Miconia_denticulata	3.6	2.3	2.2	2.25	643059.5212	9491777.761	2604.467382	95.03264215	57.55891748
3	23/06/2008	634	Miconia_denticulata	3.3	2	1.4	1.7	643060.094	9491776.833	2604.250546	95.06488777	56.46929604
3	23/06/2008	635	Piper_elongatum	2.9	2.9	3.1	3	643055.2479	9491783.861	2604.534184	94.38172385	64.97816374
3	23/06/2008	636	Miconia_firma	2.4	1	1	1	643056.0137	9491783.755	2603.662431	94.99199554	64.5035109
3	23/06/2008	637	Miconia_firma	2.3	0.7	0.8	0.75	643055.9034	9491784.37	2603.675577	95.20430349	65.09188284
3	23/06/2008	638	Miconia_firma	2.3	0.4	0.4	0.4	643055.3084	9491784.206	2603.582878	94.60697523	65.24719852
3	23/06/2008	639	Miconia_firma	1.7	0.6	0.6	0.6	643054.4834	9491784.08	2603.314515	93.82929494	65.55023399
3	23/06/2008	640	Piper_elongatum	2.5	1.4	1.2	1.3	643056.2234	9491784.609	2604.579142	95.60068692	65.13843553
3	23/06/2008	641	Piper_elongatum	2.5	1.4	1.2	1.3	643056.2234	9491784.609	2604.579142	95.60068692	65.13843553
3	23/06/2008	642	Miconia_firma	2.3	0.4	0.4	0.4	643055.2128	9491784.36	2604.253445	94.60084088	65.42784863
3	23/06/2008	643	Miconia_firma	2.1	0.6	0.7	0.65	643055.3101	9491786.125	2604.269721	95.56787879	66.90818021
3	23/06/2008	644	Piper_elongatum	2	0.8	1	0.9	643054.7866	9491785.68	2604.125719	94.89182455	66.78433118
3	23/06/2008	645	Piper_elongatum	2	0.8	1	0.9	643054.7866	9491785.68	2604.125719	94.89182455	66.78433118
3	23/06/2008	646	Miconia_firma	1.9	0.3	0.3	0.3	643055.5374	9491785.242	2604.417305	95.32296692	66.02943668
3	23/06/2008	647	Eugenia_Ms	1.8	0.4	0.4	0.4	643059.3771	9491786.25	2605.690357	99.15263101	64.98311295
3	23/06/2008	648	Piper_elongatum	3.7	4.4	3.2	3.8	643058.4161	9491789.155	2606.52897	99.7724723	67.97870144
3	23/06/2008	649	Piper_elongatum	3.7	4.4	3.2	3.8	643058.4161	9491789.155	2606.52897	99.7724723	67.97870144
3	23/06/2008	650	Piper_elongatum	3.7	4.4	3.2	3.8	643058.4161	9491789.155	2606.52897	99.7724723	67.97870144
3	23/06/2008	651	Myrcianthes_discolor	13.9	15.6	17.7	16.65	643052.5002	9491790.865	2605.482093	95.50440604	72.41812474
3	23/06/2008	652	Meliosma	5.6	4.4	3.9	4.15	643056.8104	9491791.807	2605.723612	99.70801405	71.07845428
3	23/06/2008	653	Ruagea_glabra	5.6	6.3	6.1	6.2	643056.38	9491792.253	2605.559561	99.55810381	71.67974448
3	23/06/2008	654	Meliosma	3.7	1.4	1.5	1.45	643056.0421	9491786.17	2605.389802	96.22442369	66.58138979
3	23/06/2008	655	Solanum_Ms2	1.7	0.5	0.6	0.55	643053.8126	9491786.083	2604.111882	94.25008633	67.62068139
3	23/06/2008	656	Solanum_Ms1	2	0.4	0.7	0.55	643053.5858	9491783.398	2603.55686	92.7111344	65.40874983
3	23/06/2008	657	Solanum_Ms1	2	0.4	0.7	0.55	643053.5858	9491783.398	2603.55686	92.7111344	65.40874983
3	23/06/2008	658	Solanum_Ms1	2	0.4	0.7	0.55	643053.5858	9491783.398	2603.55686	92.7111344	65.40874983
3	23/06/2008	659	Miconia_denticulata	2.2	0.6	0.6	0.6	643052.5059	9491783.78	2602.837607	91.96676427	66.2793243
3	23/06/2008	660	Piper_elongatum	1.9	0.6	0.4	0.5	643052.9759	9491783.671	2602.843784	92.31957456	65.95031577
3	23/06/2008	661	Piper_elongatum	1.9	0.6	0.4	0.5	643052.9759	9491783.671	2602.843784	92.31957456	65.95031577
3	23/06/2008	662	Piper_elongatum	2.2	0.6	0.6	0.6	643051.9504	9491782.314	2602.016553	90.75256527	65.28734578
3	23/06/2008	663	Piper_elongatum	2.2	0.6	0.6	0.6	643051.9504	9491782.314	2602.016553	90.75256527	65.28734578
3	23/06/2008	664	Miconia_firma	2.3	0.3	0.4	0.35	643051.6226	9491782.066	2602.25958	90.34500699	65.23701453
3	23/06/2008	665	Persea_Ms	9.4	15.2	16.7	15.95	643042.1286	9491782.92	2599.121605	82.54953352	70.72286523
3	23/06/2008	666	Persea_Ms	4.5	2.4	2.5	2.45	643048.5733	9491783.453	2601.704885	88.39731819	67.96202754
3	23/06/2008	667	Ruagea_glabra	6.9	7.2	6.4	6.8	643047.47	9491780.736	2600.272063	86.08372368	66.16133947
3	23/06/2008	668	Miconia_firma	4.6	3.4	3.5	3.45	643049.7542	9491779.401	2601.015983	87.39404646	63.86249263
3	23/06/2008	669	Miconia_firma	3.6	3	3.2	3.1	643050.1022	9491779.102	2600.985839	87.54624251	63.43004583
3	23/06/2008	670	Miconia_firma	4.8	9.4	8.5	8.95	643047.2535	9491778.381	2599.53068	84.71873545	64.23006077
3	23/06/2008	671	Critoniopsis_sevillana	10.6	15.4	17.4	16.4	643044.7738	9491781.213	2599.088927	83.98720499	67.92240967
3	23/06/2008	672	Piper_elongatum	5	3.7	3	3.35	643053.3059	9491779.298	2602.190076	90.41864254	61.99788099
3	23/06/2008	673	Piper_elongatum	5	3.7	3	3.35	643053.3059	9491779.298	2602.190076	90.41864254	61.99788099
3	23/06/2008	674	Piper_elongatum	5	3.7	3	3.35	643053.3059	9491779.298	2602.190076	90.41864254	61.99788099
3	23/06/2008	675	Miconia_firma	2.4	0.9	0.7	0.8	643055.5778	9491780.198	2603.063024	92.83613509	61.64133936
3	23/06/2008	676	Siparuna_muricata	2	0.7	0.7	0.7	643056.6013	9491779.399	2603.397068	93.32327177	60.43802331
3	23/06/2008	677	Solanum_Ms2	3.9	3.1	2.8	2.95	643057.4058	9491778.038	2603.232472	93.33938677	58.85703343
3	23/06/2008	678	Piper_elongatum	4.1	2.7	2.9	2.8	643055.0036	9491777.55	2602.370055	91.01473393	59.63487866
3	23/06/2008	679	Piper_elongatum	4.1	2.7	2.9	2.8	643055.0036	9491777.55	2602.370055	91.01473393	59.63487866
3	23/06/2008	680	Piper_elongatum	4.1	2.7	2.9	2.8	643055.0036	9491777.55	2602.370055	91.01473393	59.63487866
3	23/06/2008	681	Critoniopsis_sevillana	13.3	36.1	32	34.05	643040.5634	9491772.841	2595.856682	76.1547976	62.77718941
3	23/06/2008	682	Solanum_Ms2	7.6	4	4.1	4.05	643055.6366	9491774.423	2601.689512	89.99965325	56.6108201
3	23/06/2008	683	Miconia_denticulata	4.2	2.3	2.6	2.45	643056.3638	9491774.638	2601.800322	90.73685145	56.43318279
3	23/06/2008	684	Miconia_media	6.5	2.6	2.2	2.4	643058.5822	9491771.7	2601.580704	91.18878544	52.77925691
3	23/06/2008	685	Miconia_denticulata	2.6	0.6	0.6	0.6	643060.2377	9491774.226	2603.166349	93.88566556	54.1393655
3	23/06/2008	686	Solanum_Ms2	13.2	11.7	11.4	11.55	643058.8574	9491770.542	2601.310009	90.84840242	51.63915281
3	23/06/2008	687	Solanum_Ms1	3.1	2.3	1.9	2.1	643061.4525	9491775.158	2603.891887	95.40383205	54.33922125
3	23/06/2008	688	Solanum_Ms1	3.1	2.3	1.9	2.1	643061.4525	9491775.158	2603.891887	95.40383205	54.33922125
3	23/06/2008	689	Solanum_Ms1	3.1	2.3	1.9	2.1	643061.4525	9491775.158	2603.891887	95.40383205	54.33922125
3	23/06/2008	690	Solanum_Ms1	3.1	2.3	1.9	2.1	643061.4525	9491775.158	2603.891887	95.40383205	54.33922125
3	23/06/2008	691	Solanum_Ms1	3.1	2.3	1.9	2.1	643061.4525	9491775.158	2603.891887	95.40383205	54.33922125
3	23/06/2008	692	Solanum_Ms1	3.1	2.3	1.9	2.1	643061.4525	9491775.158	2603.891887	95.40383205	54.33922125
3	23/06/2008	693	Delostoma_integrifolium	18.5	24.6	27	25.8	643046.1935	9491766.559	2595.702382	77.88961032	54.52176753
3	23/06/2008	694	Delostoma_integrifolium	18.6	17.3	23.7	20.5	643045.4007	9491763.764	2595.207711	75.80540461	52.49744406
3	23/06/2008	695	Delostoma_integrifolium	13.2	9.1	8.9	9	643053.3325	9491770.103	2599.570651	85.84428849	54.0215878
3	23/06/2008	696	Delostoma_integrifolium	19.6	76.39437268	76.39437268	76.39437268	643052.81	9491770.13	2599.323375	85.40536378	54.30637514
3	23/06/2008	697	Delostoma_integrifolium	8.6	12.4	13.6	13	643050.9681	9491769.748	2598.768368	83.61913227	54.89642565
3	23/06/2008	698	Miconia_firma	2.2	0.6	0.7	0.65	643055.1067	9491774.716	2601.114468	89.68733994	57.12963092
3	23/06/2008	699	Solanum_Ms2	5.2	2.3	2.3	2.3	643053.96	9491774.517	2600.643664	88.59471517	57.53045102
3	23/06/2008	700	Eugenia_Ms	1.9	0.9	1.1	1	643054.8019	9491772.871	2600.368752	88.50060798	55.68367941
3	23/06/2008	701	Aphelandra_acanthifolia	9	9.7	10.2	9.95	643047.7561	9491773.22	2598.169876	82.57361662	59.50942272
3	23/06/2008	702	Parathesis_Ms	3.2	2.8	3.3	3.05	643051.3453	9491775.574	2599.790428	86.85844344	59.75269838
3	23/06/2008	703	Piper_elongatum	2.6	1.1	1.6	1.35	643052.9932	9491777.141	2601.256517	89.06917563	60.28587618
3	23/06/2008	704	Solanum_Ms2	3.5	1.4	1.6	1.5	643047.3861	9491779.478	2600.35907	85.38165199	65.11323855
3	23/06/2008	705	Solanum_Ms2	2.6	0.6	0.7	0.65	643049.2627	9491777.729	2600.568749	86.1323385	62.6602729
3	23/06/2008	706	Solanum_Ms2	3.6	0.8	0.6	0.7	643046.9778	9491781.854	2600.716244	86.21646928	67.37563102
3	23/06/2008	707	Morus_insignis	8.3	7.5	8.4	7.95	643043.7738	9491776.79	2598.589762	80.90984237	64.5922906
3	23/06/2008	708	Piper_elongatum	1.9	0.7	0.6	0.65	643048.6941	9491776.441	2599.576947	84.99637447	61.82983814
3	23/06/2008	709	Piper_elongatum	1.9	0.7	0.6	0.65	643048.6941	9491776.441	2599.576947	84.99637447	61.82983814
3	23/06/2008	710	Miconia_firma	2.1	0.4	0.4	0.4	643049.9594	9491777.176	2600.019916	86.45930298	61.83308114
3	23/06/2008	711	Solanum_Ms2	2	0.6	0.6	0.6	643050.356	9491776.12	2599.9074	86.27488433	60.72043308
3	23/06/2008	712	Miconia_firma	2.6	0.4	0.5	0.45	643048.5709	9491775.886	2599.251608	84.61209756	61.41061133
3	23/06/2008	713	Miconia_firma	2.3	0.5	0.6	0.55	643048.7107	9491775.562	2599.405754	84.57114898	61.06012037
3	23/06/2008	714	Myrcianthes_discolor	11.8	24.7	30.4	27.55	643037.8406	9491766.761	2593.007975	70.75685017	58.87330495
3	23/06/2008	715	Siparuna_muricata	4.2	2.3	2.4	2.35	643052.2773	9491769.579	2598.564057	84.66829041	54.09527489
3	23/06/2008	716	Piper_elongatum	6.1	3.6	3.8	3.7	643052.326	9491769.003	2598.355745	84.42257623	53.57222008
3	23/06/2008	717	Piper_elongatum	6.1	3.6	3.8	3.7	643052.326	9491769.003	2598.355745	84.42257623	53.57222008
3	23/06/2008	718	Piper_elongatum	6.1	3.6	3.8	3.7	643052.326	9491769.003	2598.355745	84.42257623	53.57222008
3	23/06/2008	719	Miconia_firma	2.6	0.5	0.5	0.5	643053.9535	9491770.348	2599.04464	86.50452495	53.92322084
3	23/06/2008	720	Guarea_Ms	5	4.8	5.3	5.05	643053.4477	9491768.397	2598.490506	85.09093304	52.48649933
3	23/06/2008	721	Miconia_firma	1.8	1.2	1.2	1.2	643054.3038	9491771.119	2599.475517	87.1933597	54.41571633
3	23/06/2008	722	Citronella_incarium	19.1	28.7	48.2	38.45	643042.8643	9491755.905	2591.016104	69.67947636	46.95977778
3	23/06/2008	723	Persea_Ms	4.1	3.4	3.6	3.5	643054.985	9491767.388	2598.656452	85.91781458	50.8439204
3	23/06/2008	724	Parathesis_Ms	7.4	4.7	4.2	4.45	643053.8855	9491767.246	2598.045411	84.89443191	51.2703697
3	23/06/2008	725	Solanum_Ms2	4	1.6	1.2	1.4	643054.9226	9491767.768	2598.853693	86.05393226	51.20462578
3	23/06/2008	726	Miconia_firma	3.4	1.7	1.9	1.8	643055.2343	9491766.724	2598.291707	85.80175596	50.1443181
3	23/06/2008	727	Solanum_Ms1	2.4	0.9	1	0.95	643057.2227	9491765.869	2598.948065	87.09600684	48.40933188
3	23/06/2008	728	Solanum_Ms1	3.3	0.5	0.9	0.7	643057.8735	9491765.706	2599.014254	87.57844016	47.94338403
3	23/06/2008	729	Solanum_Ms1	3.3	0.5	0.9	0.7	643057.8735	9491765.706	2599.014254	87.57844016	47.94338403
3	23/06/2008	730	Ocotea_Ms1	7.3	3.9	4.3	4.1	643055.2443	9491763.548	2598.022852	84.22208404	47.38841739
3	23/06/2008	731	Parathesis_Ms	4.7	2.4	1.2	1.8	643059.65	9491764.781	2599.49652	88.65432811	46.25389374
3	23/06/2008	732	Parathesis_Ms	2.5	0.9	1.1	1	643058.693	9491764.977	2599.507409	87.92331346	46.90170188
3	23/06/2008	733	Solanum_Ms1	2.9	1.4	1.5	1.45	643059.4836	9491763.443	2599.095492	87.84118796	45.17829795
3	23/06/2008	734	Solanum_Ms1	2.9	1.4	1.5	1.45	643059.4836	9491763.443	2599.095492	87.84118796	45.17829795
3	23/06/2008	735	Solanum_Ms1	2.9	1.4	1.5	1.45	643059.4836	9491763.443	2599.095492	87.84118796	45.17829795
3	23/06/2008	736	Critoniopsis_sevillana	17.6	38.3	45.4	41.85	643046.6761	9491746.694	2590.259343	68.37515404	37.07703464
3	23/06/2008	737	Persea_Ms	16.2	23	20.7	21.85	643055.6747	9491754.315	2595.526038	79.97838532	39.17715399
3	23/06/2008	738	Solanum_Ms2	2.1	0.9	0.4	0.65	643060.366	9491764.15	2600.200412	88.95881329	45.34912024
3	23/06/2008	739	Ruagea_glabra	9.2	5	7	6	643059.152	9491757.684	2598.80513	84.67435619	40.3563731
3	23/06/2008	740	Ruagea_glabra	12	7.8	6.8	7.3	643058.4999	9491757.213	2598.38512	83.87444462	40.27489973
3	23/06/2008	741	Piper_elongatum	2	0.5	0.5	0.5	643060.8484	9491760.493	2599.586283	87.54785742	41.94061039
3	23/06/2008	742	Parathesis_Ms	2.7	1.3	1.3	1.3	643061.012	9491758.628	2599.165449	86.75723214	40.24395159
3	23/06/2008	743	Persea_Ms	11.4	9.2	9	9.1	643059.7981	9491754.12	2597.933886	83.45194416	36.94681821
3	23/06/2008	744	Myrcianthes_Ms	6.2	5	5.3	5.15	643057.999	9491757.15	2598.378583	83.40906107	40.47066937
3	23/06/2008	745	Piper_elongatum	3.5	1.7	1.7	1.7	643060.5804	9491758.59	2599.247675	86.36474923	40.42724413
3	23/06/2008	746	Piper_elongatum	2.8	0.7	0.8	0.75	643062.4878	9491761.52	2600.462534	89.48112834	42.0103274
3	23/06/2008	747	Piper_elongatum	2.8	0.7	0.8	0.75	643062.4878	9491761.52	2600.462534	89.48112834	42.0103274
3	23/06/2008	748	Myrcianthes_fimbriata	1.7	2.6	2.6	2.6	643062.4406	9491760.738	2600.4485	89.04970445	41.35738913
3	23/06/2008	749	Solanum_Ms1	1.9	0.6	0.6	0.6	643063.7075	9491763.52	2602.099182	91.53781418	43.13322629
3	23/06/2008	750	Solanum_Ms1	1.9	0.6	0.6	0.6	643063.7075	9491763.52	2602.099182	91.53781418	43.13322629
3	23/06/2008	751	Miconia_denticulata	3.8	1.4	1.5	1.45	643065.037	9491761.361	2601.49935	91.60933061	40.59799423
3	23/06/2008	752	Piper_elongatum	2.7	1.1	1.4	1.25	643065.2118	9491760.213	2601.617973	91.18687708	39.51664442
3	23/06/2008	753	Piper_elongatum	2.7	1.1	1.4	1.25	643065.2118	9491760.213	2601.617973	91.18687708	39.51664442
3	23/06/2008	754	Piper_elongatum	2.7	1.1	1.4	1.25	643065.2118	9491760.213	2601.617973	91.18687708	39.51664442
3	23/06/2008	755	Miconia_firma	2.2	0.4	0.4	0.4	643065.0124	9491760.07	2601.367575	90.94265081	39.49252054
3	23/06/2008	756	Solanum_Ms1	3.1	1.5	0.4	0.95	643065.9222	9491761.781	2602.20425	92.586306	40.51969549
3	23/06/2008	757	Solanum_Ms1	3.1	1.5	0.4	0.95	643065.9222	9491761.781	2602.20425	92.586306	40.51969549
3	23/06/2008	758	Solanum_Ms1	3.1	1.5	0.4	0.95	643065.9222	9491761.781	2602.20425	92.586306	40.51969549
3	23/06/2008	759	Solanum_Ms1	3.1	1.5	0.4	0.95	643065.9222	9491761.781	2602.20425	92.586306	40.51969549
3	23/06/2008	760	Piper_elongatum	3.6	2.4	2	2.2	643069.948	9491760.18	2603.4805	95.27228991	37.12039229
3	23/06/2008	761	Piper_elongatum	3.6	2.4	2	2.2	643069.948	9491760.18	2603.4805	95.27228991	37.12039229
3	23/06/2008	762	Piper_elongatum	3.6	2.4	2	2.2	643069.948	9491760.18	2603.4805	95.27228991	37.12039229
3	23/06/2008	763	Eugenia_Ms	2.8	1.5	1.6	1.55	643066.9759	9491760.265	2603.026183	92.74047342	38.6794288
3	23/06/2008	764	Piper_elongatum	5.6	3.5	4.8	4.15	643066.4864	9491758.258	2601.973296	91.31325973	37.18649818
3	23/06/2008	765	Piper_elongatum	5.6	3.5	4.8	4.15	643066.4864	9491758.258	2601.973296	91.31325973	37.18649818
3	23/06/2008	766	Piper_elongatum	3.1	1.4	1.7	1.55	643069.7402	9491762.338	2604.004642	96.17139154	39.09325353
3	23/06/2008	767	Piper_elongatum	3.1	1.4	1.7	1.55	643069.7402	9491762.338	2604.004642	96.17139154	39.09325353
3	23/06/2008	768	Piper_elongatum	3.1	1.4	1.7	1.55	643069.7402	9491762.338	2604.004642	96.17139154	39.09325353
3	23/06/2008	769	Piper_elongatum	3.1	1.4	1.7	1.55	643069.7402	9491762.338	2604.004642	96.17139154	39.09325353
3	23/06/2008	770	Piper_elongatum	3.1	1.4	1.7	1.55	643069.7402	9491762.338	2604.004642	96.17139154	39.09325353
3	23/06/2008	771	Piper_elongatum	3.1	1.4	1.7	1.55	643069.7402	9491762.338	2604.004642	96.17139154	39.09325353
3	23/06/2008	772	Solanum_Ms1	2.6	0.9	0.9	0.9	643070.7262	9491760.946	2603.987594	96.32920269	37.39469295
3	23/06/2008	773	Miconia_denticulata	2.6	0.6	0.7	0.65	643071.4233	9491762.693	2604.247596	97.80602086	38.55849591
3	23/06/2008	774	Piper_elongatum	1.9	0.6	0.6	0.6	643071.2194	9491762.057	2604.764214	97.31147064	38.10970962
3	23/06/2008	775	Miconia_firma	2	0.6	0.7	0.65	643071.2069	9491763.006	2605.062035	97.77543714	38.93831917
3	23/06/2008	776	Miconia_firma	2.8	0.7	0.7	0.7	643071.5098	9491763.783	2604.46636	98.42592901	39.45920159
3	23/06/2008	777	Miconia_firma	1.6	0.4	0.5	0.45	643070.9021	9491764.651	2604.389505	98.33376906	40.5149652
3	23/06/2008	778	Piper_elongatum	3.2	4.4	4.9	4.65	643069.4327	9491762.256	2603.84086	95.86362806	39.17536553
3	23/06/2008	779	Piper_elongatum	3.2	4.4	4.9	4.65	643069.4327	9491762.256	2603.84086	95.86362806	39.17536553
3	23/06/2008	780	Parathesis_Ms	2.9	2.2	2.3	2.25	643069.5927	9491762.229	2603.721428	95.98871582	39.07198723
3	23/06/2008	781	Parathesis_Ms	2.2	2.2	2.2	2.2	643069.2832	9491762.142	2603.665308	95.6771853	39.15137891
3	23/06/2008	782	Oreopanax_raimondii	4.2	3.1	2.9	3	643067.5622	9491762.692	2603.338969	94.46202739	40.48869257
3	23/06/2008	783	Miconia_media	3.2	0.4	0.4	0.4	643067.7144	9491762.659	2603.610866	94.57749092	40.38414764
3	23/06/2008	784	Solanum_Ms1	3.9	0.9	0.4	0.65	643066.6173	9491762.367	2602.620144	93.48115573	40.67960162
3	23/06/2008	785	Solanum_Ms1	3.9	0.9	0.4	0.65	643066.6173	9491762.367	2602.620144	93.48115573	40.67960162
3	23/06/2008	786	Piper_elongatum	2.9	0.7	0.9	0.8	643064.9884	9491763.002	2602.394698	92.38792022	42.04369387
3	23/06/2008	787	Solanum_Ms1	3.2	1	1	1	643065.5872	9491763.916	2602.553874	93.36347715	42.5358683
3	23/06/2008	788	Piper_elongatum	2.4	0.9	0.9	0.9	643064.6386	9491764.287	2602.739179	92.72741731	43.33145332
3	23/06/2008	789	Solanum_Ms2	2.4	0.7	0.7	0.7	643065.1108	9491763.696	2602.644299	92.84099675	42.58364095
3	23/06/2008	790	Miconia_firma	2.4	0.4	0.6	0.5	643064.1589	9491763.471	2602.348255	91.90424156	42.86497913
3	23/06/2008	791	Eugenia_Ms	2.6	1.6	1.4	1.5	643065.3289	9491764.933	2602.65187	93.64811964	43.5455174
3	23/06/2008	792	Persea_Ms	16.8	89.7633879	89.7633879	89.7633879	643063.328	9491764.849	2602.180593	91.87369554	44.47383816
3	23/06/2008	793	Persea_Ms	6.7	6	6.2	6.1	643063.3337	9491764.375	2601.800689	91.64158291	44.06048931
3	23/06/2008	794	Piper_elongatum	3	2.2	2.2	2.2	643062.9258	9491767.588	2602.198055	92.89460625	47.04659678
3	23/06/2008	795	Parathesis_Ms	3.4	2.3	2.6	2.45	643063.1831	9491765.74	2601.653299	92.19356416	45.31779157
3	23/06/2008	796	Solanum_Ms1	2.8	0.9	0.9	0.9	643062.4761	9491765.368	2601.218857	91.39546692	45.34943749
3	23/06/2008	797	Solanum_Ms2	3.3	0.9	1	0.95	643062.1571	9491764.923	2601.098147	90.89640638	45.12308962
3	23/06/2008	798	Lycianthes_inaequilatera	1.8	0.4	0.4	0.4	643059.8345	9491768.062	2601.018448	90.45432133	49.00249914
3	23/06/2008	799	Eugenia_Ms	5.5	2.9	2.8	2.85	643057.4771	9491769.087	2600.080185	88.9257441	51.06965455
3	23/06/2008	800	Piper_elongatum	5.8	3.7	8	5.85	643056.487	9491769.994	2600.267037	88.52154637	52.34973047
3	23/06/2008	801	Piper_elongatum	5.8	3.7	8	5.85	643056.487	9491769.994	2600.267037	88.52154637	52.34973047
3	23/06/2008	802	Piper_elongatum	5.8	3.7	8	5.85	643056.487	9491769.994	2600.267037	88.52154637	52.34973047
3	23/06/2008	803	DEAD	3.2	2.2	2.1	2.15	643060.1984	9491769.432	2601.64049	91.45455628	50.00706918
3	23/06/2008	804	Solanum_Ms2	7	8.9	9.5	9.2	643058.8758	9491767.84	2600.5428	89.51309889	49.28955438
3	23/06/2008	805	Miconia_denticulata	2.8	1.7	1.4	1.55	643061.0553	9491771.283	2602.400787	93.12215455	51.18171729
3	23/06/2008	806	Solanum_Ms1	1.9	0.5	0.5	0.5	643062.9235	9491770.194	2602.589662	94.19581697	49.30496595
3	23/06/2008	807	Piper_elongatum	5.5	2.3	4.3	3.3	643064.3459	9491767.792	2602.821371	94.22671153	46.51364537
3	23/06/2008	808	Piper_elongatum	5.5	2.3	4.3	3.3	643064.3459	9491767.792	2602.821371	94.22671153	46.51364537
3	23/06/2008	809	Piper_elongatum	5.5	2.3	4.3	3.3	643064.3459	9491767.792	2602.821371	94.22671153	46.51364537
3	23/06/2008	810	Piper_elongatum	5.5	2.3	4.3	3.3	643064.3459	9491767.792	2602.821371	94.22671153	46.51364537
3	23/06/2008	811	Piper_elongatum	5.5	2.3	4.3	3.3	643064.3459	9491767.792	2602.821371	94.22671153	46.51364537
3	23/06/2008	812	DEAD	9.6	46.3	22	34.15	643064.6841	9491750.915	2598.435204	86.08112664	31.72859009
3	23/06/2008	813	DEAD	10.9	139.4197301	139.4197301	139.4197301	643065.4201	9491755.457	2600.309378	88.98909206	35.29344499
3	23/06/2008	814	Piper_elongatum	2.7	1.5	1.4	1.45	643067.4669	9491773.162	2605.387663	99.61463067	49.60371908
3	23/06/2008	815	Solanum_Ms1	1.8	0.4	0.4	0.4	643065.2161	9491774.81	2605.037939	98.4893449	52.15636277
3	23/06/2008	816	Delostoma_integrifolium	3.3	4.3	4.2	4.25	643071.9473	9491765.543	2604.499207	99.68511204	40.76499649
3	23/06/2008	817	Delostoma_integrifolium	5.1	6.5	7	6.75	643072.437	9491763.716	2604.381498	99.19542667	38.93751504
3	23/06/2008	818	Piper_elongatum	2.5	0.9	0.6	0.75	643068.3803	9491766.461	2604.188374	97.0551254	43.34380205
3	23/06/2008	819	Piper_elongatum	2.5	0.9	0.6	0.75	643068.3803	9491766.461	2604.188374	97.0551254	43.34380205
3	23/06/2008	820	Piper_elongatum	2.5	0.9	0.6	0.75	643068.3803	9491766.461	2604.188374	97.0551254	43.34380205
3	23/06/2008	821	Drimys_Ms	7.7	5	5.2	5.1	643067.0981	9491762.595	2603.042154	94.01170104	40.63691566
3	23/06/2008	822	Morus_insignis	11	15.7	15.9	15.8	643073.7825	9491756.198	2604.022098	96.60164789	31.75396783
3	24/06/2008	823	Parathesis_Ms	4.4	2.9	3.1	3	643035.8485	9491777.883	2585.625136	74.59246281	69.50088772
3	24/06/2008	824	Parathesis_Ms	1.8	1.3	1.4	1.35	643036.5974	9491777.356	2585.308434	74.97774763	68.67055296
3	24/06/2008	825	Eugenia_Ms	4.8	2.2	2.3	2.25	643037.3243	9491775.933	2585.083225	74.89572547	67.07464877
3	24/06/2008	826	Eugenia_Ms	5.2	5.8	5.9	5.85	643036.5521	9491775.717	2585.119009	74.11889235	67.27358576
3	24/06/2008	827	Miconia_firma	1.6	0.5	0.4	0.45	643037.818	9491774.281	2584.589111	74.49740037	65.39733352
3	24/06/2008	828	Eugenia_Ms	4.8	3.3	3.8	3.55	643039.9416	9491774.985	2585.328741	76.68829924	64.94491919
3	24/06/2008	829	Critoniopsis_sevillana	14.7	17	18.4	17.7	643035.5916	9491783.031	2588.462193	76.94423927	74.08817992
3	24/06/2008	830	Eugenia_Ms	5.2	3.2	3.7	3.45	643041.2223	9491776.135	2586.03827	78.37253326	65.30054455
3	24/06/2008	831	Eugenia_Ms	4.5	2.4	2.4	2.4	643041.4214	9491775.425	2586.02757	78.18985112	64.58590409
3	24/06/2008	832	Aphelandra_acanthifolia	6	20	25.1	22.55	643038.1255	9491783.736	2590.549255	79.49096037	73.4312886
3	24/06/2008	833	Aphelandra_acanthifolia	2	0.7	0.9	0.8	643041.7159	9491774.069	2585.298325	77.76690829	63.26447683
3	24/06/2008	834	Piper_elongatum	2	0.6	0.7	0.65	643042.0961	9491773.308	2585.035384	77.71564706	62.41527275
3	24/06/2008	835	Miconia_denticulata	3.3	1	1	1	643041.0416	9491773.605	2584.809674	76.95114756	63.20013804
3	24/06/2008	836	Miconia_denticulata	1.9	0.9	1.2	1.05	643040.6766	9491773.191	2584.578545	76.4277113	63.02353978
3	24/06/2008	837	Eugenia_Ms	2.8	2.3	2.5	2.4	643038.7749	9491772.1	2583.690135	74.23536872	63.02955357
3	24/06/2008	838	DEAD	3.8	4.4	4.6	4.5	643034.6584	9491775.231	2584.653112	72.23614337	67.79980524
3	24/06/2008	839	DEAD	3.7	5	4.8	4.9	643034.1195	9491775.123	2584.496801	71.71529871	67.97545851
3	24/06/2008	840	Solanum_Ms1	2.1	0.7	0.7	0.7	643036.1113	9491773.799	2584.021753	72.77835788	65.8332476
3	24/06/2008	841	Eugenia_Ms	2.9	1.4	1.5	1.45	643035.5453	9491774.174	2584.06092	72.475515	66.44070362
3	24/06/2008	842	Piper_elongatum	5	4.5	4.4	4.45	643033.2376	9491775.375	2584.156039	71.0776753	68.63493122
3	24/06/2008	843	Miconia_firma	3.3	1.4	1.5	1.45	643034.4474	9491774.453	2583.980146	71.66418983	67.23131421
3	24/06/2008	844	Miconia_firma	2.1	1.1	1	1.05	643034.3128	9491774.421	2583.789146	71.53183652	67.27116883
3	24/06/2008	845	Miconia_firma	2.5	0.9	0.8	0.85	643034.4946	9491773.599	2583.511426	71.27786957	66.46762832
3	24/06/2008	846	Miconia_firma	2.6	1.3	1	1.15	643034.0759	9491773.764	2583.497878	70.99770815	66.81984809
3	24/06/2008	847	Miconia_media	1.9	1.2	0.8	1	643034.8555	9491771.915	2583.063947	70.74841817	64.82891494
3	24/06/2008	848	Miconia_denticulata	1.8	0.5	0.4	0.45	643037.1564	9491771.711	2582.944007	72.63933173	63.50220048
3	24/06/2008	849	Solanum_Ms2	2.4	0.9	0.9	0.9	643037.1049	9491770.931	2582.695874	72.2045091	62.85206083
3	24/06/2008	850	Lycianthes_inaequilatera	1.8	0.2	0.3	0.25	643037.4222	9491770.836	2582.721824	72.43212455	62.61163356
3	24/06/2008	851	Lycianthes_inaequilatera	1.8	0.2	0.3	0.25	643037.4222	9491770.836	2582.721824	72.43212455	62.61163356
3	24/06/2008	852	Eugenia_Ms	2.1	1.2	1.1	1.15	643040.0873	9491769.201	2582.302231	73.92242674	59.8628229
3	24/06/2008	853	Eugenia_Ms	2.2	1.3	1.4	1.35	643040.2861	9491768.509	2582.184614	73.74874757	59.16432643
3	24/06/2008	854	Solanum_Ms1	2.3	0.7	0.6	0.65	643041.0131	9491768.243	2582.29671	74.24549651	58.57069771
3	24/06/2008	855	Solanum_Ms1	2.5	0.8	2.1	1.45	643041.7383	9491770.249	2583.51247	75.87635296	59.94516447
3	24/06/2008	856	Solanum_Ms1	2.5	0.8	2.1	1.45	643041.7383	9491770.249	2583.51247	75.87635296	59.94516447
3	24/06/2008	857	Solanum_Ms1	2.5	0.8	2.1	1.45	643041.7383	9491770.249	2583.51247	75.87635296	59.94516447
3	24/06/2008	858	Miconia_denticulata	2.1	0.4	0.4	0.4	643042.7914	9491771.128	2583.767196	77.22753858	60.17931244
3	24/06/2008	859	Eugenia_Ms	3.7	4.6	4.5	4.55	643042.97	9491773.502	2585.100757	78.56960054	62.14654649
3	24/06/2008	860	Persea_Ms	19.8	41.1	40.5	40.8	643065.4385	9491773.015	2596.401767	97.78410692	50.4899666
3	24/06/2008	861	Siparuna_muricata	1.7	1	1	1	643044.4591	9491769.64	2583.566127	77.92788446	58.05686446
3	24/06/2008	862	Solanum_Ms2	7.8	8.1	10.1	9.1	643044.9319	9491763.546	2581.477349	75.29064957	52.54339141
3	24/06/2008	863	Miconia_denticulata	4	3.1	3.1	3.1	643046.0506	9491765.796	2582.494373	77.38455281	53.93283236
3	24/06/2008	864	Miconia_denticulata	4.4	1.9	1.9	1.9	643046.3286	9491765.941	2582.833097	77.69764998	53.91914884
3	24/06/2008	865	DEAD	5.3	6.4	6.7	6.55	643045.3867	9491763.468	2581.655397	75.64518858	52.2478151
3	24/06/2008	866	Oreopanax_raimondii	6.9	11.2	9.4	10.3	643045.5912	9491761.467	2581.219981	74.82216748	50.41347884
3	24/06/2008	867	Miconia_denticulata	3.8	2.3	2.3	2.3	643047.2612	9491763.345	2582.603532	77.20712209	51.20433544
3	24/06/2008	868	Miconia_denticulata	3.4	7.9	7.5	7.7	643047.9111	9491760.559	2581.94303	76.37707542	48.466794
3	24/06/2008	869	Miconia_denticulata	2.7	1.6	2.1	1.85	643046.8209	9491762.845	2582.282723	76.57578604	50.9914482
3	24/06/2008	870	Miconia_denticulata	2.6	1.4	1.3	1.35	643046.8618	9491762.591	2582.265687	76.48425989	50.75099691
3	24/06/2008	871	Parathesis_Ms	2.8	2.6	2.7	2.65	643049.414	9491760.78	2583.178318	77.78916852	47.90682399
3	24/06/2008	872	Cestrum_auriculatum	2.4	1	1	1	643048.5895	9491760.667	2583.085143	77.01872966	48.22137157
3	24/06/2008	873	Cestrum_auriculatum	2.8	2.6	3.1	2.85	643048.1428	9491759.1	2582.694047	75.84831276	47.08743533
3	24/06/2008	874	Solanum_Ms1	2.7	0.9	0.8	0.85	643048.8536	9491759.082	2583.089249	76.45501039	46.71685912
3	24/06/2008	875	Persea_Ms	18.3	17.4	38.8	28.1	643052.575	9491746.093	2581.730395	73.18299107	33.60669603
3	24/06/2008	876	Solanum_Ms2	5.6	3.2	3.3	3.25	643051.5304	9491761.03	2583.984463	79.74684123	47.06474905
3	24/06/2008	877	Solanum_Ms2	6.6	10.4	8.3	9.35	643054.0917	9491758.991	2584.436888	80.9456723	44.01862543
3	24/06/2008	878	Lycianthes_inaequilatera	1.9	0.6	0.6	0.6	643051.3362	9491759.518	2584.517223	78.82297335	45.85299613
3	24/06/2008	879	Lycianthes_inaequilatera	1.9	0.6	0.6	0.6	643051.3362	9491759.518	2584.517223	78.82297335	45.85299613
3	24/06/2008	880	Lycianthes_inaequilatera	1.9	0.6	0.6	0.6	643051.3362	9491759.518	2584.517223	78.82297335	45.85299613
3	24/06/2008	881	Piper_elongatum	2.8	2.7	1.5	2.1	643052.2348	9491757.661	2584.881421	78.6724306	43.79503921
3	24/06/2008	882	Piper_elongatum	2.8	2.7	1.5	2.1	643052.2348	9491757.661	2584.881421	78.6724306	43.79503921
3	24/06/2008	883	Piper_elongatum	2.8	2.7	1.5	2.1	643052.2348	9491757.661	2584.881421	78.6724306	43.79503921
3	24/06/2008	884	Piper_elongatum	2.8	2.7	1.5	2.1	643052.2348	9491757.661	2584.881421	78.6724306	43.79503921
3	24/06/2008	885	Piper_elongatum	2.8	2.7	1.5	2.1	643052.2348	9491757.661	2584.881421	78.6724306	43.79503921
3	24/06/2008	886	Piper_elongatum	2.8	2.7	1.5	2.1	643052.2348	9491757.661	2584.881421	78.6724306	43.79503921
3	24/06/2008	887	Piper_elongatum	2.8	2.7	1.5	2.1	643052.2348	9491757.661	2584.881421	78.6724306	43.79503921
3	24/06/2008	888	Piper_elongatum	2.8	2.7	1.5	2.1	643052.2348	9491757.661	2584.881421	78.6724306	43.79503921
3	24/06/2008	889	Piper_elongatum	2.8	2.7	1.5	2.1	643052.2348	9491757.661	2584.881421	78.6724306	43.79503921
3	24/06/2008	890	Piper_elongatum	2.8	2.7	1.5	2.1	643052.2348	9491757.661	2584.881421	78.6724306	43.79503921
3	24/06/2008	891	Piper_elongatum	2.8	2.7	1.5	2.1	643052.2348	9491757.661	2584.881421	78.6724306	43.79503921
3	24/06/2008	892	Piper_elongatum	2	1	1.6	1.3	643053.6888	9491758.633	2585.329622	80.41747931	43.90955754
3	24/06/2008	893	Piper_elongatum	2	1	1.6	1.3	643053.6888	9491758.633	2585.329622	80.41747931	43.90955754
3	24/06/2008	894	Piper_elongatum	2	1	1.6	1.3	643053.6888	9491758.633	2585.329622	80.41747931	43.90955754
3	24/06/2008	895	Miconia_firma	3.1	1.4	1.4	1.4	643051.1353	9491757.659	2584.273148	77.71936567	44.34338576
3	24/06/2008	896	Iochroma_squamosum	3.6	1.6	1.6	1.6	643051.0529	9491756.777	2583.962113	77.20707567	43.62086309
3	24/06/2008	897	Iochroma_squamosum	2.4	2.4	2.4	2.4	643050.7251	9491756.25	2583.873285	76.65932045	43.32772854
3	24/06/2008	898	Piper_elongatum	2.3	0.9	0.7	0.8	643051.1078	9491756.124	2584.094227	76.92804278	43.02775801
3	24/06/2008	899	Miconia_media	2.2	1.2	1.2	1.2	643051.2814	9491756.101	2583.934148	77.06663094	42.92045201
3	24/06/2008	900	Miconia_media	2.6	2	2.1	2.05	643050.9379	9491755.544	2583.943592	76.49090298	42.61042736
3	24/06/2008	901	Piper_elongatum	4.2	1.5	1.5	1.5	643049.9652	9491755.936	2582.815816	75.84420891	43.43571369
3	24/06/2008	902	Miconia_denticulata	3.2	2.4	2.6	2.5	643051.3208	9491754.809	2583.751003	76.45472315	41.78189116
3	24/06/2008	903	Piper_elongatum	3.4	2.9	2.2	2.55	643050.6008	9491754.212	2583.946682	75.53274163	41.62484838
3	24/06/2008	904	Eugenia_Ms	3.4	1.9	1.8	1.85	643054.7496	9491754.427	2584.774746	79.2331125	39.73664807
3	24/06/2008	905	Miconia_firma	1.9	0.4	0.5	0.45	643053.6258	9491754.883	2584.9649	78.48809092	40.69370148
3	24/06/2008	906	Solanum_Ms2	7.9	5.6	5.7	5.65	643055.0187	9491753.758	2584.869194	79.13189853	39.02298732
3	24/06/2008	907	Miconia_denticulata	3.2	1.4	1.4	1.4	643053.5664	9491754.971	2584.72744	78.48067367	40.79978217
3	24/06/2008	908	Miconia_denticulata	2.4	0.7	0.6	0.65	643052.8216	9491755.533	2584.748383	78.11658197	41.65868596
3	24/06/2008	909	Piper_elongatum	4.2	2.9	3	2.95	643055.9583	9491753.077	2585.476857	79.60533107	37.96380764
3	24/06/2008	910	Piper_elongatum	4.2	2.9	3	2.95	643055.9583	9491753.077	2585.476857	79.60533107	37.96380764
3	24/06/2008	911	Solanum_Ms1	2	0.9	1.2	1.05	643057.2129	9491754.986	2586.452064	81.64619991	38.98959195
3	24/06/2008	912	Solanum_Ms1	2	0.9	1.2	1.05	643057.2129	9491754.986	2586.452064	81.64619991	38.98959195
3	24/06/2008	913	Eugenia_Ms	1.7	0.7	0.8	0.75	643057.0599	9491754.889	2586.304307	81.46491447	38.98162607
3	24/06/2008	914	Piper_elongatum	2.9	1.2	0.9	1.05	643057.0913	9491756.373	2586.27887	82.23429953	40.25137746
3	24/06/2008	915	Piper_elongatum	2.9	1.2	0.9	1.05	643057.0913	9491756.373	2586.27887	82.23429953	40.25137746
3	24/06/2008	916	Piper_elongatum	2.9	1.2	0.9	1.05	643057.0913	9491756.373	2586.27887	82.23429953	40.25137746
3	24/06/2008	917	Miconia_firma	1.9	1.2	0.5	0.85	643056.7725	9491756.455	2586.133713	81.9994925	40.48233486
3	24/06/2008	918	Piper_elongatum	1.3	1.4	1.5	1.45	643055.5494	9491756.081	2585.781361	80.75321921	40.7698994
3	24/06/2008	919	Eugenia_Ms	1.8	1.1	1.1	1.1	643053.9111	9491756.101	2585.473157	79.34437636	41.60630451
3	24/06/2008	920	Siparuna_muricata	2.7	1.8	1.8	1.8	643053.7122	9491756.113	2585.281802	79.17788184	41.71567676
3	24/06/2008	921	Eugenia_Ms	1.8	0.4	0.4	0.4	643053.8539	9491757.145	2585.466128	79.81644778	42.53834837
3	24/06/2008	922	Piper_elongatum	1.8	0.6	0.6	0.6	643053.5231	9491757.775	2585.407469	79.8450465	43.24940985
3	24/06/2008	923	Piper_elongatum	1.8	0.6	0.6	0.6	643053.5231	9491757.775	2585.407469	79.8450465	43.24940985
3	24/06/2008	924	Eugenia_Ms	2.3	0.7	0.7	0.7	643056.0156	9491758.095	2586.101778	82.16360882	42.280302
3	24/06/2008	925	Persea_Ms	15.9	16.4	13.7	15.05	643061.8958	9491753.415	2587.87141	84.91605806	35.28734106
3	24/06/2008	926	Persea_Ms	12.7	4.1	4.4	4.25	643057.8773	9491756.567	2586.895481	83.01196978	40.02628066
3	24/06/2008	927	Eugenia_Ms	9.9	10.4	11.4	10.9	643058.0471	9491756.88	2586.589594	83.31568547	40.21287173
3	24/06/2008	928	Solanum_Ms2	1.6	0.4	0.6	0.5	643053.634	9491760.183	2585.623938	81.14517373	45.27955925
3	24/06/2008	929	Iochroma_squamosum	5.6	6.9	6.9	6.9	643055.2187	9491761.33	2586.163272	83.09117355	45.48082116
3	24/06/2008	930	Solanum_Ms1	3.6	1	1.9	1.45	643051.752	9491764.551	2585.290876	81.69932302	50.00331515
3	24/06/2008	931	Solanum_Ms1	3.6	1	1.9	1.45	643051.752	9491764.551	2585.290876	81.69932302	50.00331515
3	24/06/2008	932	Solanum_Ms1	3.6	1	1.9	1.45	643051.752	9491764.551	2585.290876	81.69932302	50.00331515
3	24/06/2008	933	Solanum_Ms1	3.6	1	1.9	1.45	643051.752	9491764.551	2585.290876	81.69932302	50.00331515
3	24/06/2008	934	Solanum_Ms1	3.6	1	1.9	1.45	643051.752	9491764.551	2585.290876	81.69932302	50.00331515
3	24/06/2008	935	Solanum_Ms1	3.6	1	1.9	1.45	643051.752	9491764.551	2585.290876	81.69932302	50.00331515
3	24/06/2008	936	Solanum_Ms1	3.6	1	1.9	1.45	643051.752	9491764.551	2585.290876	81.69932302	50.00331515
3	24/06/2008	937	Solanum_Ms1	3.6	1	1.9	1.45	643051.752	9491764.551	2585.290876	81.69932302	50.00331515
3	24/06/2008	938	Solanum_Ms1	3.6	1	1.9	1.45	643051.752	9491764.551	2585.290876	81.69932302	50.00331515
3	24/06/2008	939	Solanum_Ms1	3.6	1	1.9	1.45	643051.752	9491764.551	2585.290876	81.69932302	50.00331515
3	24/06/2008	940	Solanum_Ms1	3.6	1	1.9	1.45	643051.752	9491764.551	2585.290876	81.69932302	50.00331515
3	24/06/2008	941	Piper_elongatum	2.3	3.2	1.4	2.3	643050.8451	9491767.746	2585.733988	82.51171974	53.22434283
3	24/06/2008	942	Piper_elongatum	2.3	3.2	1.4	2.3	643050.8451	9491767.746	2585.733988	82.51171974	53.22434283
3	24/06/2008	943	Piper_elongatum	2.3	3.2	1.4	2.3	643050.8451	9491767.746	2585.733988	82.51171974	53.22434283
3	24/06/2008	944	Parathesis_Ms	3.7	3.1	3.4	3.25	643051.5984	9491768.654	2586.083894	83.61804494	53.63388669
3	24/06/2008	945	DEAD	5.9	6.4	5.6	6	643050.9981	9491763.105	2584.482429	80.32374166	49.12860499
3	24/06/2008	946	Parathesis_Ms	2.4	1.2	1.3	1.25	643049.7923	9491763.672	2584.14499	79.56272439	50.22205139
3	24/06/2008	947	Solanum_Ms1	3.3	0.9	0.6	0.75	643050.3619	9491766.461	2584.591589	81.45045521	52.35259993
3	24/06/2008	948	Solanum_Ms1	3.3	0.9	0.6	0.75	643050.3619	9491766.461	2584.591589	81.45045521	52.35259993
3	24/06/2008	949	Solanum_Ms1	3.3	0.9	0.6	0.75	643050.3619	9491766.461	2584.591589	81.45045521	52.35259993
3	24/06/2008	950	Solanum_Ms1	3.3	0.9	0.6	0.75	643050.3619	9491766.461	2584.591589	81.45045521	52.35259993
3	24/06/2008	951	Solanum_Ms1	3.3	0.9	0.6	0.75	643050.3619	9491766.461	2584.591589	81.45045521	52.35259993
3	24/06/2008	952	Miconia_firma	4.3	3.3	2.9	3.1	643043.5353	9491766.016	2581.50472	75.31597628	55.38040928
3	24/06/2008	953	Cestrum_auriculatum	2.1	2.3	2.3	2.3	643043.6048	9491766.051	2581.559233	75.39379774	55.37629788
3	24/06/2008	954	Solanum_Ms2	3.3	3.3	3.6	3.45	643041.5475	9491765.74	2581.037577	73.4563665	56.13525073
3	24/06/2008	955	Parathesis_Ms	4.8	5.3	7.3	6.3	643036.9952	9491767.917	2580.789666	70.60277184	60.29712931
3	24/06/2008	956	Lycianthes_inaequilatera	2.4	1.4	0.9	1.15	643039.5201	9491768.787	2581.843336	73.22402161	59.7875821
3	24/06/2008	957	Lycianthes_inaequilatera	2.4	1.4	0.9	1.15	643039.5201	9491768.787	2581.843336	73.22402161	59.7875821
3	24/06/2008	958	Lycianthes_inaequilatera	2.4	1.4	0.9	1.15	643039.5201	9491768.787	2581.843336	73.22402161	59.7875821
3	24/06/2008	959	Piper_elongatum	3	2	2.1	2.05	643037.9792	9491769.062	2581.421925	72.02750226	60.796858
3	24/06/2008	960	Solanum_Ms2	2.4	1.3	1.2	1.25	643038.4173	9491765.963	2580.007273	70.85716606	57.89367861
3	24/06/2008	961	Eugenia_Ms	4.1	2.8	3	2.9	643038.5008	9491765.418	2579.337502	70.65719665	57.38026658
3	24/06/2008	962	Miconia_denticulata	3.9	3.4	3.2	3.3	643038.3175	9491762.776	2578.675865	69.17710462	55.18323578
3	24/06/2008	963	Miconia_denticulata	3.1	1.3	1.2	1.25	643039.2179	9491763.22	2579.257073	70.17885508	55.11751476
3	24/06/2008	964	Miconia_denticulata	2.9	5.9	5.8	5.85	643043.3566	9491757.061	2579.591161	70.68380592	47.714688
3	24/06/2008	965	Miconia_denticulata	4.6	7.4	9.4	8.4	643043.4824	9491755.694	2579.174002	70.10901448	46.46756137
3	24/06/2008	966	Miconia_denticulata	4.3	2.2	2.2	2.2	643044.1109	9491757.775	2580.094015	71.69399425	47.95577397
3	24/06/2008	967	Eugenia_Ms	2.4	1.7	1.9	1.8	643045.1493	9491759.941	2580.633075	73.67620428	49.31225526
3	24/06/2008	968	Solanum_Ms2	10.3	10.9	11	10.95	643046.0519	9491755.565	2579.88975	72.27005656	45.07162269
3	24/06/2008	969	Iochroma_squamosum	7.1	10.1	13.4	11.75	643046.5465	9491756.821	2580.349806	73.32626446	45.9119039
3	24/06/2008	970	Siparuna_muricata	2.4	1	1.4	1.2	643047.0284	9491759.739	2581.337577	75.20258872	48.19793736
3	24/06/2008	971	Iochroma_squamosum	4.8	6.6	6.6	6.6	643048.4516	9491755.311	2582.054987	74.22101208	43.65138285
3	24/06/2008	972	Iochroma_squamosum	6.9	12.7	12	12.35	643048.3676	9491752.038	2580.853646	72.51214872	40.85949709
3	24/06/2008	973	Parathesis_Ms	3.1	4.9	5	4.95	643049.0199	9491754.548	2580.594082	74.33176511	42.7066859
3	24/06/2008	974	Parathesis_Ms	5.9	4.4	3.9	4.15	643048.166	9491754.377	2580.587468	73.50669981	42.9852837
3	24/06/2008	975	Eugenia_Ms	5.7	6.5	7.5	7	643048.3971	9491752.529	2580.393292	72.78310953	41.2698631
3	24/06/2008	976	Solanum_Ms1	2.5	0.4	0.7	0.55	643048.4256	9491752.43	2581.692738	72.75807259	41.16944829
3	24/06/2008	977	Solanum_Ms1	2.5	0.4	0.7	0.55	643048.4256	9491752.43	2581.692738	72.75807259	41.16944829
3	24/06/2008	978	Solanum_Ms1	2.5	0.4	0.7	0.55	643048.4256	9491752.43	2581.692738	72.75807259	41.16944829
3	24/06/2008	979	Cestrum_auriculatum	5.4	6.3	5.3	5.8	643046.4684	9491749.286	2580.026274	69.49120551	39.42557945
3	24/06/2008	980	Iochroma_squamosum	7.3	7	8.2	7.6	643047.0099	9491748.276	2579.114124	69.45520981	38.28017489
3	24/06/2008	981	Iochroma_squamosum	5.3	10.2	9.3	9.75	643047.1276	9491747.573	2579.167588	69.20542795	37.61211714
3	24/06/2008	982	Parathesis_Ms	7.1	7.3	7.2	7.25	643047.1899	9491748.368	2579.227914	69.65686529	38.26945054
3	24/06/2008	983	Solanum_Ms1	3.3	0.9	0.7	0.8	643047.1128	9491750.784	2580.555125	70.79805114	40.4002788
3	24/06/2008	984	Solanum_Ms1	3.3	0.9	0.7	0.8	643047.1128	9491750.784	2580.555125	70.79805114	40.4002788
3	24/06/2008	985	Solanum_Ms1	3.3	0.9	0.7	0.8	643047.1128	9491750.784	2580.555125	70.79805114	40.4002788
3	24/06/2008	986	Solanum_Ms1	3.3	0.9	0.7	0.8	643047.1128	9491750.784	2580.555125	70.79805114	40.4002788
3	24/06/2008	987	Solanum_Ms1	3.3	0.9	0.7	0.8	643047.1128	9491750.784	2580.555125	70.79805114	40.4002788
3	24/06/2008	988	Cestrum_auriculatum	3.4	2.9	2.7	2.8	643045.1727	9491752.829	2580.010106	70.14033845	43.14123419
3	24/06/2008	989	DEAD	5.1	3.7	4	3.85	643044.9914	9491753.129	2579.771815	70.13363645	43.49213455
3	24/06/2008	990	Solanum_Ms1	1.8	0.9	1.1	1	643045.2859	9491750.071	2579.137132	68.8594292	40.69619469
3	24/06/2008	991	Aphelandra_acanthifolia	9.6	11.7	4.9	8.3	643041.0979	9491744.292	2577.337762	62.34303561	37.78545153
3	24/06/2008	992	Meliosma	3.8	2.4	2.5	2.45	643041.5366	9491746.984	2576.925231	64.0689267	39.89734005
3	24/06/2008	993	Lycianthes_inaequilatera	3.6	0.9	0.9	0.9	643042.566	9491747.468	2577.214936	65.20281005	39.80262013
3	24/06/2008	994	Lycianthes_inaequilatera	3.6	0.9	0.9	0.9	643042.566	9491747.468	2577.214936	65.20281005	39.80262013
3	24/06/2008	995	Siparuna_muricata	1.9	0.6	0.6	0.6	643041.3161	9491746.786	2576.829159	63.77895158	39.8361191
3	24/06/2008	996	Solanum_Ms1	3	1.1	0.6	0.85	643038.724	9491746.276	2575.909773	61.2791137	40.69044999
3	24/06/2008	997	Solanum_Ms1	3	1.1	0.6	0.85	643038.724	9491746.276	2575.909773	61.2791137	40.69044999
3	24/06/2008	998	Miconia_denticulata	3.2	1.5	1.6	1.55	643040.3074	9491746.947	2576.387438	62.98599266	40.4801888
3	24/06/2008	999	Miconia_denticulata	1.9	1.2	1.2	1.2	643039.8316	9491746.521	2576.525866	62.36123627	40.34969238
3	24/06/2008	1000	Eugenia_Ms	6.9	9.8	9.2	9.5	643042.0449	9491745.08	2576.682552	63.55710938	37.99438789
3	24/06/2008	1001	Iochroma_squamosum	10	18.1	28.9	23.5	643037.4739	9491739.844	2573.342847	56.98077185	35.74585117
3	24/06/2008	1002	Eugenia_Ms	2.9	1.5	1.6	1.55	643039.1191	9491754.293	2576.565403	65.63007401	47.43638254
3	24/06/2008	1003	Eugenia_Ms	7.2	5.5	5.2	5.35	643038.4326	9491752.352	2575.84464	64.06510524	46.09882931
3	24/06/2008	1004	Solanum_Ms2	10.5	8.5	9.2	8.85	643038.4089	9491753.404	2575.962647	64.57061827	47.02184702
3	24/06/2008	1005	Eugenia_Ms	4.3	3.1	3.2	3.15	643040.5704	9491757.54	2577.958145	68.51038406	49.52256753
3	24/06/2008	1006	Persea_Ms	9.8	10.7	11.2	10.95	643042.1025	9491752.173	2577.336838	67.15385404	44.10888189
3	24/06/2008	1007	Parathesis_Ms	1.6	0.9	0.8	0.85	643040.7811	9491760.496	2578.934894	70.17060791	51.97684416
3	24/06/2008	1008	Persea_Ms	4.6	3.2	3	3.1	643040.0847	9491759.406	2578.245451	69.02250041	51.38108941
3	24/06/2008	1009	Solanum_Ms2	3.9	3.7	3	3.35	643038.8	9491754.725	2576.408391	65.56958569	47.96981648
3	24/06/2008	1010	Miconia_denticulata	2	0.3	0.3	0.3	643039.9538	9491754.099	2576.907663	66.25573514	46.85068532
3	24/06/2008	1011	Solanum_Ms1	2	0.6	0.4	0.5	643038.2048	9491752.141	2576.030128	63.76218432	46.02983035
3	24/06/2008	1012	Solanum_Ms1	2	0.6	0.4	0.5	643038.2048	9491752.141	2576.030128	63.76218432	46.02983035
3	24/06/2008	1013	Siparuna_muricata	3.8	2.4	2.3	2.35	643038.2362	9491749.571	2575.675098	62.50447472	43.78844884
3	24/06/2008	1014	Iochroma_squamosum	3.3	3.1	3.2	3.15	643038.4764	9491748.969	2575.337987	62.4116546	43.14729706
3	24/06/2008	1015	Parathesis_Ms	2.9	3.8	3.7	3.75	643037.4062	9491747.901	2575.526094	60.95036675	42.75674976
3	24/06/2008	1016	Ocotea_Ms1	4.5	1.9	1.8	1.85	643038.8012	9491747.717	2576.269361	62.06675414	41.90043673
3	24/06/2008	1017	Ocotea_Ms1	4.6	5.4	5.4	5.4	643038.2496	9491746.081	2575.839421	60.77110262	40.75947979
3	24/06/2008	1018	Ocotea_Ms1	5.3	4.4	4.5	4.45	643037.4012	9491746.222	2575.401284	60.10669597	41.30551561
3	24/06/2008	1019	Ocotea_Ms1	3.1	1.7	1.7	1.7	643039.0442	9491746.84	2576.118705	61.83870371	41.01941548
3	24/06/2008	1020	Lycianthes_inaequilatera	2.4	1	1	1	643038.4229	9491746.897	2575.656805	61.32887453	41.3789385
3	24/06/2008	1021	Lycianthes_inaequilatera	2.4	1	1	1	643038.4229	9491746.897	2575.656805	61.32887453	41.3789385
3	24/06/2008	1022	Piper_elongatum	3.5	2.4	2.7	2.55	643038.0787	9491746.301	2575.368894	60.73299198	41.03516732
3	24/06/2008	1023	Piper_elongatum	3.5	2.4	2.7	2.55	643038.0787	9491746.301	2575.368894	60.73299198	41.03516732
3	24/06/2008	1024	Piper_elongatum	3.5	2.4	2.7	2.55	643038.0787	9491746.301	2575.368894	60.73299198	41.03516732
3	24/06/2008	1025	Piper_elongatum	3.5	2.4	2.7	2.55	643038.0787	9491746.301	2575.368894	60.73299198	41.03516732
3	24/06/2008	1026	Piper_elongatum	3.5	2.4	2.7	2.55	643038.0787	9491746.301	2575.368894	60.73299198	41.03516732
3	24/06/2008	1027	Piper_elongatum	3.5	2.4	2.7	2.55	643038.0787	9491746.301	2575.368894	60.73299198	41.03516732
3	24/06/2008	1028	Piper_elongatum	3.5	2.4	2.7	2.55	643038.0787	9491746.301	2575.368894	60.73299198	41.03516732
3	24/06/2008	1029	Eugenia_Ms	3	1.1	1.3	1.2	643038.1841	9491748.563	2575.5045	61.95515696	42.94128025
3	24/06/2008	1030	Eugenia_Ms	6.1	9.9	8.4	9.15	643034.7629	9491743.659	2572.945522	56.54062702	40.40535776
3	24/06/2008	1031	Eugenia_Ms	4.6	3.9	4	3.95	643035.9793	9491744.38	2574.006027	57.95442452	40.42143169
3	24/06/2008	1032	Myrcianthes_discolor	2.9	1.5	1.4	1.45	643035.7848	9491745.342	2574.579316	58.26676808	41.35136843
3	24/06/2008	1033	Cestrum_auriculatum	2.4	2.5	2.2	2.35	643034.8406	9491750.045	2573.98584	59.80088177	45.89694134
3	24/06/2008	1034	Eugenia_Ms	2.9	1.6	1.7	1.65	643035.0014	9491749.428	2573.859201	59.63139415	45.28182653
3	24/06/2008	1035	Eugenia_Ms	3.4	2.9	2.4	2.65	643034.954	9491748.777	2573.656117	59.26472824	44.74147255
3	24/06/2008	1036	Miconia_denticulata	5.2	2.7	2.8	2.75	643033.0022	9491748.399	2572.800716	57.38583077	45.39070997
3	24/06/2008	1037	Solanum_Ms2	8.6	5.8	5.9	5.85	643031.2528	9491751.109	2572.106084	57.2253312	48.61162758
3	24/06/2008	1038	Siparuna_muricata	2.2	0.7	0.9	0.8	643038.5825	9491756.991	2576.847796	66.51410778	50.04089842
3	24/06/2008	1039	Miconia_firma	3	1	0.9	0.95	643038.5408	9491757.882	2576.929359	66.9236846	50.83357868
3	24/06/2008	1040	Solanum_Ms1	2.9	2.2	2.4	2.3	643036.9244	9491757.751	2576.441505	65.45849555	51.528703
3	24/06/2008	1041	Solanum_Ms2	3.4	1.1	0.8	0.95	643036.7765	9491758.937	2576.511038	65.92311836	52.62921294
3	24/06/2008	1042	Solanum_Ms1	3.5	1.8	0.8	1.3	643035.9323	9491758.675	2576.018256	65.06120637	52.82474963
3	24/06/2008	1043	Solanum_Ms1	3.5	1.8	0.8	1.3	643035.9323	9491758.675	2576.018256	65.06120637	52.82474963
3	24/06/2008	1044	Solanum_Ms1	3.5	1.8	0.8	1.3	643035.9323	9491758.675	2576.018256	65.06120637	52.82474963
3	24/06/2008	1045	Lycianthes_inaequilatera	2.5	0.5	0.8	0.65	643036.7058	9491758.588	2576.303897	65.68754494	52.36256723
3	24/06/2008	1046	Lycianthes_inaequilatera	2.5	0.5	0.8	0.65	643036.7058	9491758.588	2576.303897	65.68754494	52.36256723
3	24/06/2008	1047	Miconia_firma	2.1	0.6	0.6	0.6	643037.057	9491757.744	2576.123557	65.56958544	51.45589822
3	24/06/2008	1048	Eugenia_Ms	2.3	1.6	1.9	1.75	643034.9943	9491759.595	2575.898517	64.70866224	54.09012981
3	24/06/2008	1049	Miconia_firma	2.2	0.8	0.8	0.8	643034.5207	9491760.958	2576.111731	64.98002695	55.50733831
3	24/06/2008	1050	Miconia_firma	3.8	1.6	1.9	1.75	643033.2335	9491759.44	2574.91607	63.10641304	54.8365996
3	24/06/2008	1051	DEAD	3.7	11.3	12	11.65	643030.4223	9491751.975	2571.208694	56.93917495	49.77685199
3	24/06/2008	1052	Eugenia_Ms	3.3	1.4	1.3	1.35	643032.9369	9491756.528	2573.82351	61.39371495	52.46331111
3	24/06/2008	1053	Solanum_Ms2	6.9	4.7	4.7	4.7	643031.0396	9491755.939	2573.606797	59.45577847	52.90117901
3	24/06/2008	1054	DEAD	6.1	3.3	3.4	3.35	643031.564	9491757.896	2573.814559	60.88865372	54.33419639
3	24/06/2008	1055	Solanum_Ms1	2.2	0.3	0.4	0.35	643031.6281	9491760.266	2574.860712	62.1291866	56.35478483
3	24/06/2008	1056	Solanum_Ms1	3.1	2.2	0.7	1.45	643030.921	9491759.487	2575.08645	61.12700043	56.0331667
3	24/06/2008	1057	Solanum_Ms1	3.1	2.2	0.7	1.45	643030.921	9491759.487	2575.08645	61.12700043	56.0331667
3	24/06/2008	1058	Solanum_Ms1	3.1	2.2	0.7	1.45	643030.921	9491759.487	2575.08645	61.12700043	56.0331667
3	24/06/2008	1059	Siparuna_muricata	2.8	0.9	0.9	0.9	643028.5978	9491760.705	2575.743193	59.72445413	58.25015209
3	24/06/2008	1060	Cestrum_auriculatum	2.5	1.1	1	1.05	643027.8466	9491765.217	2576.18598	61.32990566	62.53337056
3	24/06/2008	1061	Solanum_Ms1	2.4	2.2	1.2	1.7	643026.1794	9491764.527	2575.635504	59.54060576	62.7686282
3	24/06/2008	1062	Solanum_Ms1	2.4	2.2	1.2	1.7	643026.1794	9491764.527	2575.635504	59.54060576	62.7686282
3	24/06/2008	1063	Solanum_Ms1	2.4	2.2	1.2	1.7	643026.1794	9491764.527	2575.635504	59.54060576	62.7686282
3	24/06/2008	1064	Solanum_Ms1	2.4	2.2	1.2	1.7	643026.1794	9491764.527	2575.635504	59.54060576	62.7686282
3	24/06/2008	1065	Solanum_Ms1	2.4	2.2	1.2	1.7	643026.1794	9491764.527	2575.635504	59.54060576	62.7686282
3	24/06/2008	1066	Solanum_Ms1	2.4	2.2	1.2	1.7	643026.1794	9491764.527	2575.635504	59.54060576	62.7686282
3	24/06/2008	1067	Solanum_Ms1	2.4	2.2	1.2	1.7	643026.1794	9491764.527	2575.635504	59.54060576	62.7686282
3	24/06/2008	1068	Solanum_Ms1	2.4	2.2	1.2	1.7	643026.1794	9491764.527	2575.635504	59.54060576	62.7686282
3	24/06/2008	1069	Piper_elongatum	3.9	2.5	2.5	2.5	643026.0541	9491764.15	2574.89091	59.24385216	62.50520039
3	24/06/2008	1070	Piper_elongatum	3.9	2.5	2.5	2.5	643026.0541	9491764.15	2574.89091	59.24385216	62.50520039
3	24/06/2008	1071	Piper_elongatum	2	1	1	1	643030.6743	9491764.194	2576.87009	63.26704409	60.23303759
3	24/06/2008	1072	Ruagea_glabra	6.9	4.2	5.2	4.7	643026.8001	9491765.203	2576.97142	60.41668368	63.04451699
3	24/06/2008	1073	Ruagea_glabra	3.7	1.6	1.7	1.65	643028.2254	9491766.892	2577.659101	62.49501421	63.79373459
3	24/06/2008	1074	Piper_elongatum	3.6	1.8	1.9	1.85	643028.4372	9491767.208	2577.993806	62.83656561	63.96165995
3	24/06/2008	1075	Miconia_firma	3.5	1.2	1.1	1.15	643028.5565	9491767.365	2577.859523	63.01831473	64.03800042
3	24/06/2008	1076	Persea_Ms	17.9	89.12676813	89.12676813	89.12676813	643032.2905	9491763.589	2577.279228	64.36437225	58.90134231
3	24/06/2008	1077	Solanum_Ms2	2.8	0.7	0.7	0.7	643030.5343	9491765.314	2577.051396	63.70563401	61.27281774
3	24/06/2008	1078	Miconia_firma	2	0.5	0.4	0.45	643033.4788	9491765.915	2578.011303	66.55625041	60.32117162
3	24/06/2008	1079	Solanum_Ms1	2.9	0.8	0.6	0.7	643028.0737	9491768.771	2578.909506	63.30323687	65.49698769
3	24/06/2008	1080	Solanum_Ms1	2.9	0.8	0.6	0.7	643028.0737	9491768.771	2578.909506	63.30323687	65.49698769
3	24/06/2008	1081	Solanum_Ms1	2.9	0.8	0.6	0.7	643028.0737	9491768.771	2578.909506	63.30323687	65.49698769
3	24/06/2008	1082	Piper_elongatum	3	1.2	0.6	0.9	643028.3917	9491768.667	2578.921886	63.52668149	65.24803027
3	24/06/2008	1083	Piper_elongatum	3	1.2	0.6	0.9	643028.3917	9491768.667	2578.921886	63.52668149	65.24803027
3	24/06/2008	1084	Miconia_denticulata	4.5	2.8	2.7	2.75	643029.1307	9491769.859	2579.443379	64.7630229	65.91137608
3	24/06/2008	1085	Miconia_denticulata	2.9	2.2	2.3	2.25	643029.4056	9491768.764	2579.303295	64.4535171	64.82563486
3	24/06/2008	1086	Cestrum_auriculatum	2.4	0.4	0.4	0.4	643033.2529	9491769.401	2579.480549	68.10377083	63.45344089
3	24/06/2008	1087	Piper_elongatum	3.2	1.7	1.7	1.7	643032.425	9491768.376	2579.142817	66.8743643	62.9798129
3	24/06/2008	1088	Eugenia_Ms	4.9	6.2	7.2	6.7	643032.8831	9491763.175	2577.073001	64.67065642	58.24664961
3	24/06/2008	1089	Piper_elongatum	4.6	4.7	4	4.35	643035.911	9491761.838	2577.371977	66.6244024	55.57485056
3	24/06/2008	1090	Piper_elongatum	4.6	4.7	4	4.35	643035.911	9491761.838	2577.371977	66.6244024	55.57485056
3	24/06/2008	1091	Piper_elongatum	4.6	4.7	4	4.35	643035.911	9491761.838	2577.371977	66.6244024	55.57485056
3	24/06/2008	1092	Piper_elongatum	4.6	4.7	4	4.35	643035.911	9491761.838	2577.371977	66.6244024	55.57485056
3	24/06/2008	1093	Piper_elongatum	4.6	4.7	4	4.35	643035.911	9491761.838	2577.371977	66.6244024	55.57485056
3	24/06/2008	1094	Piper_elongatum	4.6	4.7	4	4.35	643035.911	9491761.838	2577.371977	66.6244024	55.57485056
3	24/06/2008	1095	Piper_elongatum	4.6	4.7	4	4.35	643035.911	9491761.838	2577.371977	66.6244024	55.57485056
3	24/06/2008	1096	Piper_elongatum	4.6	4.7	4	4.35	643035.911	9491761.838	2577.371977	66.6244024	55.57485056
3	24/06/2008	1097	Piper_elongatum	4.6	4.7	4	4.35	643035.911	9491761.838	2577.371977	66.6244024	55.57485056
3	24/06/2008	1098	Miconia_denticulata	4	3.1	2.9	3	643038.1384	9491761.917	2578.166354	68.59250789	54.52887992
3	24/06/2008	1099	Eugenia_Ms	2	0.9	1	0.95	643025.4607	9491770.264	2579.357001	61.78695615	68.09672353
3	24/06/2008	1100	Miconia_firma	2.5	0.6	0.5	0.55	643028.5505	9491770.495	2579.457347	64.57855822	66.75230983
3	24/06/2008	1101	Solanum_Ms1	3.6	1.5	1.6	1.55	643025.572	9491769.02	2578.656953	61.26133338	66.96381153
3	24/06/2008	1102	Ruagea_glabra	11.3	9.5	9.9	9.7	643020.2421	9491767.474	2577.734075	55.87263781	68.29008554
3	24/06/2008	1103	Meliosma_Ms2	5.5	8.8	8.9	8.85	643020.8033	9491767.737	2578.034099	56.49023636	68.23733471
3	24/06/2008	1104	Meliosma_Ms2	21.6	212.631004	212.631004	212.631004	643020.3037	9491768.091	2577.817267	56.23435029	68.79335671
3	24/06/2008	1105	Lycianthes_inaequilatera	2.4	0.7	0.7	0.7	643023.537	9491770.454	2578.945036	60.21585208	69.22296369
3	24/06/2008	1106	Piper_elongatum	3.2	1.2	1.6	1.4	643022.7627	9491771.187	2578.605127	59.91202136	70.24516892
3	24/06/2008	1107	Piper_elongatum	3.2	1.2	1.6	1.4	643022.7627	9491771.187	2578.605127	59.91202136	70.24516892
3	24/06/2008	1108	Piper_elongatum	3.2	1.2	1.6	1.4	643022.7627	9491771.187	2578.605127	59.91202136	70.24516892
3	24/06/2008	1109	Piper_elongatum	3.2	1.2	1.6	1.4	643022.7627	9491771.187	2578.605127	59.91202136	70.24516892
3	24/06/2008	1110	Piper_elongatum	3.2	1.2	1.6	1.4	643022.7627	9491771.187	2578.605127	59.91202136	70.24516892
3	24/06/2008	1111	Piper_elongatum	3.2	1.2	1.6	1.4	643022.7627	9491771.187	2578.605127	59.91202136	70.24516892
3	24/06/2008	1112	Palicourea_Ms	10.4	7.8	8.7	8.25	643018.775	9491770.322	2577.915737	56.02618939	71.49016015
3	24/06/2008	1113	Piper_elongatum	2.3	1	0.9	0.95	643023.4736	9491772.198	2579.566164	61.03292865	70.76484666
3	24/06/2008	1114	Piper_elongatum	2.3	1	0.9	0.95	643023.4736	9491772.198	2579.566164	61.03292865	70.76484666
3	24/06/2008	1115	Morus_insignis	1.5	0.2	0.1	0.15	643028.0659	9491774.062	2581.869085	65.94223838	70.08356865
3	24/06/2008	1116	Parathesis_Ms	2	0.7	0.8	0.75	643026.7262	9491773.491	2581.577713	64.49658551	70.25892963
3	24/06/2008	1117	Parathesis_Ms	5.6	5.9	5.5	5.7	643026.5227	9491774.618	2582.50887	64.88389818	71.33685257
3	24/06/2008	1118	Solanum_Ms1	3.6	1.1	0.9	1	643029.4922	9491774.613	2582.654039	67.45265552	69.84703599
3	24/06/2008	1119	Meliosma_Ms2	16.8	15.6	14.4	15	643023.1014	9491775.535	2582.067649	62.37936408	73.84144493
3	24/06/2008	1120	Piper_elongatum	6.1	4.8	4.9	4.85	643028.0478	9491773.502	2582.187143	65.64629928	69.60712552
3	24/06/2008	1121	Miconia_firma	2.2	0.6	0.6	0.6	643030.0436	9491771.86	2581.313871	66.55412776	67.18785259
3	24/06/2008	1122	Miconia_denticulata	2	0.4	0.4	0.4	643030.0954	9491772.208	2581.314078	66.77276892	67.4631022
3	24/06/2008	1123	Miconia_firma	1.7	0.6	0.4	0.5	643029.7126	9491771.542	2580.959332	66.10812839	67.07741086
3	24/06/2008	1124	Ruagea_glabra	16.3	57.29577951	57.29577951	57.29577951	643029.1932	9491770.479	2580.658779	65.12672391	66.41638511
3	24/06/2008	1125	Ruagea_glabra	14.5	28.4	37.2	32.8	643016.2678	9491782.453	2585.475772	59.92025675	83.24926874
3	24/06/2008	1126	Miconia_denticulata	2.2	0.4	0.6	0.5	643028.7103	9491775.294	2582.844337	67.11636256	70.82839423
3	24/06/2008	1127	Parathesis_Ms	4.1	1.6	1.6	1.6	643028.6169	9491777.297	2583.35062	68.03678847	72.60929804
3	24/06/2008	1128	Piper_elongatum	3.2	2.9	2.9	2.9	643027.5137	9491776.67	2583.708964	66.76802888	72.61818389
3	24/06/2008	1129	Miconia_denticulata	2.3	0.7	0.7	0.7	643028.5859	9491776.378	2583.806794	67.55031638	71.82869047
3	24/06/2008	1130	Miconia_firma	2.4	0.4	0.5	0.45	643028.0749	9491776.127	2583.543941	66.9826319	71.86761401
3	24/06/2008	1131	Solanum_Ms1	2.3	0.7	0.7	0.7	643028.0134	9491776.307	2583.700481	67.01912455	72.05371788
3	24/06/2008	1132	Solanum_Ms1	2.3	0.7	0.7	0.7	643028.0134	9491776.307	2583.700481	67.01912455	72.05371788
3	24/06/2008	1133	Solanum_Ms1	2.3	0.7	0.7	0.7	643028.0134	9491776.307	2583.700481	67.01912455	72.05371788
3	24/06/2008	1134	Piper_elongatum	2.2	1.1	0.6	0.85	643027.2585	9491776.776	2583.576023	66.59987131	72.83733652
3	24/06/2008	1135	Piper_elongatum	2.2	1.1	0.6	0.85	643027.2585	9491776.776	2583.576023	66.59987131	72.83733652
3	24/06/2008	1136	Miconia_firma	2.1	0.7	0.7	0.7	643026.9616	9491775.753	2582.867437	65.83135906	72.09997931
3	24/06/2008	1137	Miconia_firma	1.3	0.6	0.9	0.75	643029.8591	9491778.218	2584.418264	69.57311608	72.78589083
3	24/06/2008	1138	Meliosma_Ms2	19.4	218.042272	218.042272	218.042272	643040.8624	9491776.606	2586.469729	78.29613879	65.88815749
3	24/06/2008	1139	Meliosma_Ms2	7.1	7.4	9.6	8.5	643040.5683	9491780.515	2588.023396	79.99592352	69.42047821
3	24/06/2008	1140	Meliosma_Ms2	6.9	5.4	5.5	5.45	643038.2889	9491777.765	2587.284518	76.64673701	68.1782952
3	24/06/2008	1141	Meliosma_Ms2	6.7	9.2	7.7	8.45	643040.2257	9491780.349	2587.827683	79.61646461	69.44842958
3	24/06/2008	1142	Morus_insignis	2.7	0.8	0.7	0.75	643041.6874	9491776.338	2586.524914	78.87664162	65.24349655
3	24/06/2008	1143	Piper_elongatum	2	0.9	0.5	0.7	643042.0284	9491776.942	2586.592995	79.47380889	65.59578718
3	24/06/2008	1144	Piper_elongatum	2	0.9	0.5	0.7	643042.0284	9491776.942	2586.592995	79.47380889	65.59578718
3	24/06/2008	1145	Solanum_Ms2	1.9	0.6	0.6	0.6	643043.1417	9491776.267	2586.448616	80.10089816	64.45541365
3	24/06/2008	1146	Piper_elongatum	2.1	0.6	0.5	0.55	643041.3294	9491775.678	2585.901636	78.23658519	64.8509247
3	24/06/2008	1147	Piper_elongatum	2.1	0.6	0.5	0.55	643041.3294	9491775.678	2585.901636	78.23658519	64.8509247
3	24/06/2008	1148	Piper_elongatum	2.1	0.6	0.5	0.55	643041.3294	9491775.678	2585.901636	78.23658519	64.8509247
3	24/06/2008	1149	Eugenia_Ms	2.6	0.5	0.6	0.55	643041.1628	9491776.303	2586.152421	78.40501531	65.47578841
3	24/06/2008	1150	Piper_elongatum	3.1	1.9	1.4	1.65	643017.9642	9491770.246	2566.366055	55.28564782	71.82909378
3	24/06/2008	1151	Piper_elongatum	3.1	1.9	1.4	1.65	643017.9642	9491770.246	2566.366055	55.28564782	71.82909378
3	24/06/2008	1152	Piper_elongatum	3.1	1.9	1.4	1.65	643017.9642	9491770.246	2566.366055	55.28564782	71.82909378
3	24/06/2008	1153	Miconia_firma	2	0.4	0.5	0.45	643018.5171	9491769.777	2565.973933	55.53015894	71.14693101
3	24/06/2008	1154	Piper_elongatum	2.5	3.1	2.9	3	643014.8208	9491769.87	2565.470629	52.37532029	73.07518878
3	24/06/2008	1155	Guarea_Ms	13.9	22.6	25.3	23.95	643008.7771	9491779.375	2567.369503	51.89387191	84.32867877
3	24/06/2008	1156	Eugenia_Ms	9.4	9	8.7	8.85	643013.6672	9491772.985	2565.76191	52.93407559	76.35011365
3	24/06/2008	1157	Piper_elongatum	5.2	1.7	2.4	2.05	643013.0203	9491771.023	2564.408889	51.39262511	74.97400008
3	24/06/2008	1158	Piper_elongatum	5.2	1.7	2.4	2.05	643013.0203	9491771.023	2564.408889	51.39262511	74.97400008
3	24/06/2008	1159	Piper_elongatum	5.2	1.7	2.4	2.05	643013.0203	9491771.023	2564.408889	51.39262511	74.97400008
3	24/06/2008	1160	Piper_elongatum	5.2	1.7	2.4	2.05	643013.0203	9491771.023	2564.408889	51.39262511	74.97400008
3	24/06/2008	1161	Piper_elongatum	5.2	1.7	2.4	2.05	643013.0203	9491771.023	2564.408889	51.39262511	74.97400008
3	24/06/2008	1162	Piper_elongatum	5.2	1.7	2.4	2.05	643013.0203	9491771.023	2564.408889	51.39262511	74.97400008
3	24/06/2008	1163	Piper_elongatum	5.2	1.7	2.4	2.05	643013.0203	9491771.023	2564.408889	51.39262511	74.97400008
3	24/06/2008	1164	Meliosma_Ms2	33.2	88.49014836	88.49014836	88.49014836	643012.7078	9491770.73	2565.261504	50.97556301	74.87660488
3	24/06/2008	1165	Miconia_firma	3.2	2.1	2.1	2.1	643012.5268	9491770.236	2564.1491	50.57197971	74.53959917
3	24/06/2008	1166	Eugenia_Ms	4.2	3.6	3.9	3.75	643010.1105	9491771.109	2563.10489	48.91558467	76.50322573
3	24/06/2008	1167	Cestrum_auriculatum	4.5	3.6	3.8	3.7	643009.4352	9491770.516	2563.28696	48.03439335	76.32759711
3	24/06/2008	1168	Cestrum_auriculatum	2.9	2.4	2.3	2.35	643009.0752	9491770.609	2562.915231	47.76922431	76.58832071
3	24/06/2008	1169	Piper_elongatum	4.3	6.2	4.6	5.4	643010.6088	9491767.42	2562.051983	47.50271886	73.05961315
3	24/06/2008	1170	Piper_elongatum	4.3	6.2	4.6	5.4	643010.6088	9491767.42	2562.051983	47.50271886	73.05961315
3	24/06/2008	1171	Piper_elongatum	4.3	6.2	4.6	5.4	643010.6088	9491767.42	2562.051983	47.50271886	73.05961315
3	24/06/2008	1172	Morus_insignis	2.1	0.3	0.5	0.4	643012.8695	9491765.031	2561.39866	48.26612271	69.86041871
3	24/06/2008	1173	Piper_elongatum	2.4	1.7	0.9	1.3	643015.1094	9491763.976	2561.893672	49.67829836	67.82650246
3	24/06/2008	1174	Piper_elongatum	2.4	1.7	0.9	1.3	643015.1094	9491763.976	2561.893672	49.67829836	67.82650246
3	24/06/2008	1175	Piper_elongatum	2.4	1.7	0.9	1.3	643015.1094	9491763.976	2561.893672	49.67829836	67.82650246
3	24/06/2008	1176	Piper_elongatum	4.5	3	4.5	3.75	643017.6209	9491768.213	2564.492964	53.97213548	70.2406869
3	24/06/2008	1177	Piper_elongatum	4.5	3	4.5	3.75	643017.6209	9491768.213	2564.492964	53.97213548	70.2406869
3	24/06/2008	1178	Eugenia_Ms	5	2.3	2.1	2.2	643017.7138	9491767.574	2564.118755	53.7329558	69.64052542
3	24/06/2008	1179	Eugenia_Ms	5	7	6.9	6.95	643017.4352	9491770.074	2565.114828	54.74148885	71.94456523
3	24/06/2008	1180	Eugenia_Ms	2.2	0.8	0.6	0.7	643018.4385	9491767.096	2564.476874	54.12132354	68.8638459
3	24/06/2008	1181	Eugenia_Ms	9.9	11.9	12.7	12.3	643016.1752	9491772.698	2566.885397	54.96230548	74.84714446
3	24/06/2008	1182	Meliosma_Ms2	36.1	90.40000768	90.40000768	90.40000768	643016.5011	9491773.024	2566.95655	55.40790145	74.96712062
3	24/06/2008	1183	Solanum_Ms1	2.9	1	1	1	643017.7864	9491765.896	2563.628286	52.95681462	68.15102805
3	24/06/2008	1184	Myrcianthes_Ms	5	2.4	2.4	2.4	643019.5113	9491766.431	2563.102372	54.71823075	67.7521684
3	24/06/2008	1185	Myrcianthes_Ms	3.5	1.6	1.4	1.5	643019.536	9491765.513	2563.443373	54.2805079	66.94454048
3	24/06/2008	1186	Myrcianthes_Ms	2	0.6	0.5	0.55	643019.2784	9491765.017	2563.041916	53.80926368	66.64364685
3	24/06/2008	1187	DEAD	8.4	4.5	5.1	4.8	643021.8584	9491766.831	2564.380004	56.95069438	66.92470659
3	24/06/2008	1188	Piper_elongatum	6.6	2.9	2.9	2.9	643021.538	9491766.257	2564.181203	56.38641962	66.58822634
3	24/06/2008	1189	Miconia_denticulata	2.7	0.5	0.4	0.45	643023.7299	9491764.48	2563.651765	57.39604209	63.95305735
3	24/06/2008	1190	Fulcaldea_laurifolia	9.1	5.2	6.5	5.85	643021.5331	9491765.096	2564.052576	55.80163639	65.58497024
3	24/06/2008	1191	Fulcaldea_laurifolia	11.4	16.3	15.2	15.75	643020.9349	9491769.637	2565.792512	57.55421558	69.81697425
3	24/06/2008	1192	Eugenia_Ms	2.8	0.9	0.9	0.9	643022.5339	9491761.943	2562.07479	55.09186317	62.35413744
3	24/06/2008	1193	Delostoma_integrifolium	4.6	3.6	3.2	3.4	643017.7981	9491764.569	2563.091591	52.30326338	66.99561214
3	24/06/2008	1194	Delostoma_integrifolium	6.5	10.6	9.3	9.95	643015.8699	9491767.179	2563.736887	51.93885193	70.22086271
3	24/06/2008	1195	Parathesis_Ms	5.3	4.4	4.2	4.3	643018.9845	9491764.651	2562.78013	53.37216169	66.47426279
3	24/06/2008	1196	Parathesis_Ms	3.6	3	3.2	3.1	643019.0764	9491763.191	2562.070766	52.72168273	65.16391548
3	24/06/2008	1197	Miconia_denticulata	2.1	0.8	0.9	0.85	643019.8895	9491762.283	2561.820715	52.97181028	63.9707733
3	24/06/2008	1198	Miconia_denticulata	2.3	0.4	0.5	0.45	643020.6109	9491762.011	2561.508728	53.46060211	63.37476182
3	24/06/2008	1199	Miconia_firma	1.9	0.4	0.3	0.35	643019.7071	9491762.133	2561.801026	52.73888487	63.93214283
3	24/06/2008	1200	Tournefortia_Ms	3	2	2.2	2.1	643017.8394	9491762.841	2561.808134	51.47535803	65.47911388
3	24/06/2008	1201	Parathesis_Ms	6.4	10	11	10.5	643014.3691	9491766.706	2563.046068	50.40223168	70.56106403
3	24/06/2008	1202	Piper_elongatum	4.8	5.6	4.3	4.95	643008.9315	9491763.98	2560.754101	44.33039428	70.91950636
3	24/06/2008	1203	Piper_elongatum	4.8	5.6	4.3	4.95	643008.9315	9491763.98	2560.754101	44.33039428	70.91950636
3	24/06/2008	1204	Piper_elongatum	4.8	5.6	4.3	4.95	643008.9315	9491763.98	2560.754101	44.33039428	70.91950636
3	24/06/2008	1205	Solanum_Ms1	4.2	4.2	4.2	4.2	643009.0571	9491765.385	2560.690274	45.14134376	72.07298985
3	24/06/2008	1206	Solanum_Ms1	2.5	0.7	0.9	0.8	643010.9793	9491763.362	2560.26785	45.79455003	69.35986295
3	24/06/2008	1207	Solanum_Ms1	2.5	0.7	0.9	0.8	643010.9793	9491763.362	2560.26785	45.79455003	69.35986295
3	24/06/2008	1208	Solanum_Ms1	2.5	0.7	0.9	0.8	643010.9793	9491763.362	2560.26785	45.79455003	69.35986295
3	24/06/2008	1209	Solanum_Ms1	2.5	0.7	0.9	0.8	643010.9793	9491763.362	2560.26785	45.79455003	69.35986295
3	24/06/2008	1210	Parathesis_Ms	3.6	10.3	10.4	10.35	643008.6913	9491771.092	2561.400037	47.67807104	77.19829621
3	24/06/2008	1211	Piper_elongatum	2.5	1.4	1.5	1.45	643019.047	9491760.385	2560.32503	51.29299669	62.74808752
3	24/06/2008	1212	Tournefortia_Ms	4.7	3.7	3.6	3.65	643018.5567	9491760.007	2560.671354	50.67935747	62.66585371
3	24/06/2008	1213	Eugenia_Ms	4.2	2.4	2.5	2.45	643022.5397	9491761.059	2560.816265	54.6547149	61.58539285
3	24/06/2008	1214	Eugenia_Ms	1.9	0.6	0.7	0.65	643022.2729	9491759.38	2560.272186	53.58424305	60.26490591
3	24/06/2008	1215	Eugenia_Ms	4.3	2.2	2.4	2.3	643022.7586	9491760.97	2561.538686	54.7997856	61.39884314
3	24/06/2008	1216	Solanum_Ms2	4.8	1.7	1.9	1.8	643026.6223	9491760.975	2561.978728	58.14841992	59.47142758
3	24/06/2008	1217	Solanum_Ms2	7.7	4	4.3	4.15	643026.1253	9491759.729	2561.216879	57.09479772	58.64058293
3	24/06/2008	1218	Solanum_Ms1	2.3	0.6	0.6	0.6	643027.0501	9491757.659	2560.735187	56.86088391	56.38571149
3	24/06/2008	1219	Solanum_Ms1	2.3	0.6	0.6	0.6	643027.0501	9491757.659	2560.735187	56.86088391	56.38571149
3	24/06/2008	1220	Solanum_Ms1	3.3	2.3	1.5	1.9	643026.1339	9491757.767	2560.197925	56.12149119	56.93753524
3	24/06/2008	1221	Solanum_Ms1	3.3	2.3	1.5	1.9	643026.1339	9491757.767	2560.197925	56.12149119	56.93753524
3	24/06/2008	1222	Solanum_Ms1	3	1.2	1.1	1.15	643025.279	9491757.222	2559.829792	55.10844267	56.89271354
3	24/06/2008	1223	Solanum_Ms1	3	1.2	1.1	1.15	643025.279	9491757.222	2559.829792	55.10844267	56.89271354
3	24/06/2008	1224	Solanum_Ms1	3	1.2	1.1	1.15	643025.279	9491757.222	2559.829792	55.10844267	56.89271354
3	24/06/2008	1225	Solanum_Ms2	8	4.6	5	4.8	643024.2768	9491758.582	2560.042191	54.92038492	58.57139115
3	24/06/2008	1226	Miconia_firma	3.3	2.9	2.4	2.65	643023.6436	9491757.418	2559.612404	53.79051583	57.88063399
3	24/06/2008	1227	Piper_elongatum	5.7	4.5	3.5	4	643022.097	9491759.921	2560.24229	53.70256341	60.82152125
3	24/06/2008	1228	Piper_elongatum	5.7	4.5	3.5	4	643022.097	9491759.921	2560.24229	53.70256341	60.82152125
3	24/06/2008	1229	Eugenia_Ms	3.1	1.5	2	1.75	643022.6462	9491759.285	2560.152295	53.86008884	59.9960136
3	24/06/2008	1230	Piper_elongatum	6.9	9.1	8.7	8.9	643020.752	9491761.95	2560.818344	53.55206964	63.2509089
3	24/06/2008	1231	Eugenia_Ms	1.6	0.6	0.5	0.55	643021.3172	9491756.937	2558.749287	51.53506381	58.6269493
3	24/06/2008	1232	Piper_elongatum	2.5	1.2	1.1	1.15	643021.9173	9491756.935	2558.670865	52.05384917	58.32534179
3	24/06/2008	1233	Piper_elongatum	2.5	1.2	1.1	1.15	643021.9173	9491756.935	2558.670865	52.05384917	58.32534179
3	24/06/2008	1234	Piper_elongatum	2.5	1.2	1.1	1.15	643021.9173	9491756.935	2558.670865	52.05384917	58.32534179
3	24/06/2008	1235	Solanum_Ms1	2.4	0.9	0.7	0.8	643022.2167	9491756.335	2558.582079	52.01287672	57.65559781
3	24/06/2008	1236	Meliosma_Ms1	7.4	6.2	6.9	6.55	643023.0843	9491757.083	2558.977769	53.13848446	57.87000906
3	24/06/2008	1237	Miconia_firma	11.4	16	12.4	14.2	643026.7852	9491760.796	2561.025399	58.1998471	59.23459913
3	24/06/2008	1238	Miconia_firma	6.4	2.9	2.6	2.75	643025.5564	9491754.605	2558.983721	54.04024977	54.48763993
3	24/06/2008	1239	Eugenia_Ms	2.9	2.6	2.6	2.6	643029.4313	9491749.871	2559.261866	55.02887936	48.45026597
3	24/06/2008	1240	Solanum_Ms1	2.2	0.5	0.6	0.55	643027.8496	9491750.014	2558.658668	53.73064759	49.36493132
3	24/06/2008	1241	Solanum_Ms1	2.2	0.5	0.6	0.55	643027.8496	9491750.014	2558.658668	53.73064759	49.36493132
3	24/06/2008	1242	Solanum_Ms1	2.2	0.5	0.6	0.55	643027.8496	9491750.014	2558.658668	53.73064759	49.36493132
3	24/06/2008	1243	Solanum_Ms1	2.5	0.9	0.7	0.8	643027.2319	9491748.769	2558.176703	52.57312444	48.59559663
3	24/06/2008	1244	Oreopanax_raimondii	9.9	11.4	9.5	10.45	643029.74	9491746.968	2557.302787	53.84479099	45.78198903
3	24/06/2008	1245	Parathesis_Ms	6.2	3.7	3.4	3.55	643027.2499	9491747.666	2558.301896	52.03755593	47.63183217
3	24/06/2008	1246	Miconia_firma	2.2	0.6	0.8	0.7	643027.5895	9491747.05	2557.956159	52.02364343	46.92854341
3	24/06/2008	1247	Cestrum_auriculatum	3.4	3.4	3.9	3.65	643027.291	9491743.086	2557.930743	49.78306289	43.64470533
3	24/06/2008	1248	Solanum_Ms1	2.7	1.7	1.5	1.6	643029.3946	9491745.063	2558.745471	52.59354121	44.30549833
3	24/06/2008	1249	Solanum_Ms1	2.7	1.7	1.5	1.6	643029.3946	9491745.063	2558.745471	52.59354121	44.30549833
3	24/06/2008	1250	Solanum_Ms1	2.7	1.7	1.5	1.6	643029.3946	9491745.063	2558.745471	52.59354121	44.30549833
3	24/06/2008	1251	Solanum_Ms1	2.7	1.7	1.5	1.6	643029.3946	9491745.063	2558.745471	52.59354121	44.30549833
3	24/06/2008	1252	Solanum_Ms1	2.7	1.7	1.5	1.6	643029.3946	9491745.063	2558.745471	52.59354121	44.30549833
3	24/06/2008	1253	Eugenia_Ms	3.4	0.8	0.8	0.8	643029.261	9491745.321	2558.591371	52.60684658	44.59571339
3	24/06/2008	1254	Cestrum_auriculatum	3.8	3.3	3.5	3.4	643031.7473	9491744.009	2559.76453	54.10363824	42.21574984
3	24/06/2008	1255	Miconia_denticulata	4.5	3	2.9	2.95	643032.048	9491743.945	2559.297504	54.33215232	42.01007069
3	24/06/2008	1256	Miconia_denticulata	5.1	3.5	3.4	3.45	643032.4659	9491744.013	2559.810936	54.72832078	41.86050156
3	24/06/2008	1257	Eugenia_Ms	3.4	1.9	1.9	1.9	643031.33	9491744.202	2559.948691	53.83891335	42.59173155
3	24/06/2008	1258	Parathesis_Ms	6.6	5.1	4.7	4.9	643033.3111	9491740.32	2560.005965	53.61357825	38.23922299
3	24/06/2008	1259	Solanum_Ms1	2.6	0.4	0.3	0.35	643032.1326	9491742.768	2559.777649	53.81701943	40.9486511
3	24/06/2008	1260	Solanum_Ms1	2.6	0.4	0.3	0.35	643032.1326	9491742.768	2559.777649	53.81701943	40.9486511
3	24/06/2008	1261	Miconia_denticulata	2.8	1	1	1	643030.4359	9491741.964	2559.345404	51.94558398	41.10060294
3	24/06/2008	1262	Eugenia_Ms	3.8	2.4	2.5	2.45	643030.7589	9491740.318	2559.142326	51.40252903	39.5139067
3	24/06/2008	1263	Solanum_Ms1	2.6	2.4	2.6	2.5	643030.698	9491739.788	2559.754351	51.08435701	39.08475952
3	24/06/2008	1264	Solanum_Ms1	2.6	2.4	2.6	2.5	643030.698	9491739.788	2559.754351	51.08435701	39.08475952
3	24/06/2008	1265	Solanum_Ms1	2.6	2.4	2.6	2.5	643030.698	9491739.788	2559.754351	51.08435701	39.08475952
3	24/06/2008	1266	Solanum_Ms1	2.6	2.4	2.6	2.5	643030.698	9491739.788	2559.754351	51.08435701	39.08475952
3	24/06/2008	1267	Eugenia_Ms	3	1.2	1.3	1.25	643032.3108	9491739.598	2558.996647	52.38641919	38.11433566
3	24/06/2008	1268	Lycianthes_inaequilatera	1.9	0.3	0.3	0.3	643032.5009	9491741.635	2560.600355	53.56927309	39.78294065
3	24/06/2008	1269	Persea_Ms	15.7	17	16.5	16.75	643040.0333	9491734.146	2561.702487	56.34812512	29.53126794
3	24/06/2008	1270	Meliosma	4.7	2.4	2.5	2.45	643037.7776	9491739.775	2562.78952	57.20925397	35.53408931
3	24/06/2008	1271	Solanum_Ms1	2.6	1.1	0.7	0.9	643037.4153	9491740.437	2562.625207	57.22626994	36.28818648
3	24/06/2008	1272	Solanum_Ms1	2.6	1.1	0.7	0.9	643037.4153	9491740.437	2562.625207	57.22626994	36.28818648
3	24/06/2008	1273	Solanum_Ms1	2.6	1.1	0.7	0.9	643037.4153	9491740.437	2562.625207	57.22626994	36.28818648
3	24/06/2008	1274	Eugenia_Ms	2.1	0.5	0.5	0.5	643038.6269	9491741.098	2563.267697	58.60625534	36.2552005
3	24/06/2008	1275	Eugenia_Ms	6.7	9.1	9.1	9.1	643041.5529	9491737.552	2564.613446	59.36699934	31.7207987
3	24/06/2008	1276	Siparuna_muricata	2.7	0.9	1	0.95	643037.1762	9491740.63	2562.663334	57.11603009	36.57537562
3	24/06/2008	1277	Cestrum_auriculatum	3.1	1.6	2	1.8	643036.8506	9491739.08	2562.404088	56.0591093	35.39607106
3	24/06/2008	1278	Lycianthes_inaequilatera	3.3	1.2	0.9	1.05	643036.0399	9491739.492	2562.476801	55.56283973	36.15780891
3	24/06/2008	1279	Siparuna_muricata	2.2	0.5	0.4	0.45	643037.2203	9491740.767	2561.739261	57.2224642	36.67153924
3	24/06/2008	1280	Miconia_firma	2.4	0.9	0.7	0.8	643037.0935	9491738.846	2561.932619	56.15220711	35.07139372
3	24/06/2008	1281	Solanum_Ms2	2.9	0.3	0.5	0.4	643037.4282	9491737.889	2561.988145	55.96350096	34.07513799
3	24/06/2008	1282	Myrcianthes_Ms	7.8	7.2	7.5	7.35	643035.7817	9491732.017	2559.1514	51.60191383	29.81371824
3	24/06/2008	1283	Meliosma	8.1	4.6	4.9	4.75	643035.0128	9491734.013	2560.182074	51.93381235	31.92635883
3	24/06/2008	1284	Piper_elongatum	3.1	1	2.2	1.6	643033.6422	9491736.013	2559.462598	51.74677626	34.34365464
3	24/06/2008	1285	Piper_elongatum	3.1	1	2.2	1.6	643033.6422	9491736.013	2559.462598	51.74677626	34.34365464
3	24/06/2008	1286	Piper_elongatum	3.1	1	2.2	1.6	643033.6422	9491736.013	2559.462598	51.74677626	34.34365464
3	24/06/2008	1287	Piper_elongatum	3.1	1	2.2	1.6	643033.6422	9491736.013	2559.462598	51.74677626	34.34365464
3	24/06/2008	1288	Piper_elongatum	3.1	1	2.2	1.6	643033.6422	9491736.013	2559.462598	51.74677626	34.34365464
3	24/06/2008	1289	Piper_elongatum	3.1	1	2.2	1.6	643033.6422	9491736.013	2559.462598	51.74677626	34.34365464
3	24/06/2008	1290	Piper_elongatum	2.6	4.3	4.2	4.25	643034.3938	9491736.451	2560.318827	52.61679102	34.34741995
3	24/06/2008	1291	Eugenia_Ms	3.8	0.7	0.7	0.7	643032.4669	9491736.681	2558.158475	51.06312466	35.51016625
3	24/06/2008	1292	Solanum_Ms1	3.4	0.7	0.7	0.7	643032.0181	9491737.251	2558.431934	50.9596262	36.22836225
3	24/06/2008	1293	Solanum_Ms1	3.4	0.7	0.7	0.7	643032.0181	9491737.251	2558.431934	50.9596262	36.22836225
3	24/06/2008	1294	DEAD	4.2	4.6	5.1	4.85	643032.5718	9491733.798	2558.96668	49.71220904	32.96055922
3	24/06/2008	1295	Eugenia_Ms	2.8	3.7	3.4	3.55	643031.3224	9491734.818	2558.452543	49.14026321	34.46860326
3	24/06/2008	1296	Solanum_Ms2	4.8	1.2	1.4	1.3	643033.4858	9491738.723	2559.40524	52.96646856	36.76905323
3	24/06/2008	1297	Eugenia_Ms	3.7	3.3	3.4	3.35	643033.615	9491739.171	2560.20163	53.3022525	37.09226679
3	24/06/2008	1298	Solanum_Ms1	2.7	1.1	1.1	1.1	643031.7516	9491738.766	2559.084196	51.48618598	37.67344868
3	24/06/2008	1299	Solanum_Ms1	3.2	1.6	1	1.3	643031.2736	9491738.43	2558.173445	50.90394092	37.62103561
3	24/06/2008	1300	Solanum_Ms1	3.2	1.6	1	1.3	643031.2736	9491738.43	2558.173445	50.90394092	37.62103561
3	24/06/2008	1301	Solanum_Ms1	3.2	1.6	1	1.3	643031.2736	9491738.43	2558.173445	50.90394092	37.62103561
3	24/06/2008	1302	Miconia_denticulata	3.1	0.9	1	0.95	643029.4698	9491738.308	2558.595729	49.28109113	38.41774991
3	24/06/2008	1303	Miconia_denticulata	3.4	1.9	2.1	2	643029.401	9491737.813	2558.311203	48.97408199	38.02362262
3	24/06/2008	1304	Solanum_Ms1	1.9	2.2	2.3	2.25	643029.9585	9491738.87	2558.606526	49.98528474	38.6601392
3	24/06/2008	1305	Solanum_Ms1	1.9	2.2	2.3	2.25	643029.9585	9491738.87	2558.606526	49.98528474	38.6601392
3	24/06/2008	1306	Siparuna_muricata	3.1	1.9	2.1	2	643029.0737	9491737.704	2558.218378	48.63585688	38.0924543
3	24/06/2008	1307	Solanum_Ms2	2.6	1.2	1.2	1.2	643028.6963	9491736.866	2558.121875	47.89007956	37.55547142
3	24/06/2008	1308	Ruagea_glabra	19.6	20.1	20.8	20.45	643030.2858	9491727.456	2558.605959	44.56169578	28.61143177
3	24/06/2008	1309	Solanum_Ms1	2.3	0.6	0.8	0.7	643030.2609	9491736.46	2558.039651	49.04187161	36.42112869
3	24/06/2008	1310	Solanum_Ms1	2.3	0.6	0.8	0.7	643030.2609	9491736.46	2558.039651	49.04187161	36.42112869
3	24/06/2008	1311	Piper_elongatum	2.6	1.1	1.4	1.25	643027.3946	9491735.753	2557.275955	46.20629413	37.24240293
3	24/06/2008	1312	Miconia_media	3.2	1.8	2.4	2.1	643027.4381	9491734.521	2557.31354	45.62772338	36.15336719
3	24/06/2008	1313	Iochroma_squamosum	2.4	1.2	1.2	1.2	643030.0465	9491734.015	2557.776823	47.63362737	34.41087318
3	24/06/2008	1314	Iochroma_squamosum	1.3	2.2	2.1	2.15	643029.6683	9491734.268	2558.504586	47.43291965	34.81967069
3	24/06/2008	1315	Solanum_Ms1	2.3	0.7	0.8	0.75	643026.9273	9491734.056	2556.614186	44.95291168	36.00612028
3	24/06/2008	1316	Cestrum_auriculatum	1.7	0.3	0.3	0.3	643027.3634	9491736.772	2556.533053	46.6885314	38.14015994
3	24/06/2008	1317	Solanum_Ms1	2.7	0.9	1	0.95	643026.7676	9491735.575	2556.274666	45.57438505	37.40194565
3	24/06/2008	1318	Solanum_Ms1	2.9	1.2	1.5	1.35	643025.4753	9491735.602	2556.203407	44.4687216	38.07139765
3	24/06/2008	1319	Eugenia_Ms	5.3	4.4	4.3	4.35	643025.0736	9491733.704	2556.000475	43.17194276	36.62879924
3	24/06/2008	1320	Eugenia_Ms	5.1	3.7	3.4	3.55	643024.7891	9491733.914	2555.981379	43.03017176	36.95223846
3	24/06/2008	1321	Solanum_Ms2	3.9	3	3.3	3.15	643024.6642	9491734.439	2555.796315	43.1845601	37.46946256
3	24/06/2008	1322	Miconia_firma	3	0.9	0.9	0.9	643023.7201	9491736.056	2555.746348	43.17579938	39.34248424
3	24/06/2008	1323	Miconia_firma	2.8	1.5	1.6	1.55	643023.3951	9491735.463	2555.701294	42.59745134	38.9907215
3	24/06/2008	1324	Piper_elongatum	2.5	1.9	1.7	1.8	643024.4922	9491733.677	2555.308018	42.65495554	36.89614514
3	24/06/2008	1325	Eugenia_Ms	3.5	1.7	1.7	1.7	643023.7586	9491736.423	2556.011214	43.39245783	39.64068426
3	24/06/2008	1326	Eugenia_Ms	3	1	1.2	1.1	643023.518	9491736.463	2555.914689	43.20428261	39.79600101
3	24/06/2008	1327	Eugenia_Ms	2.7	0.8	0.7	0.75	643023.0895	9491736.871	2556.231918	43.03695599	40.36319372
3	24/06/2008	1328	Ruagea_glabra	14.4	18.7	25.1	21.9	643021.049	9491726.667	2554.100066	36.16798696	32.54672644
3	24/06/2008	1329	Solanum_Ms2	4	2	1.9	1.95	643025.3351	9491736.963	2556.738276	45.02784188	39.32036589
3	24/06/2008	1330	Parathesis_Ms	1.8	1.8	1.7	1.75	643023.651	9491738.407	2556.277483	44.29118429	41.41248288
3	24/06/2008	1331	Solanum_Ms1	2.2	1.2	0.6	0.9	643025.9228	9491738.799	2556.987919	46.45483666	40.61651582
3	24/06/2008	1332	Solanum_Ms1	2.2	1.2	0.6	0.9	643025.9228	9491738.799	2556.987919	46.45483666	40.61651582
3	24/06/2008	1333	Solanum_Ms1	2.7	1	0.6	0.8	643026.6444	9491738.701	2557.484676	47.0305491	40.17047502
3	24/06/2008	1334	Solanum_Ms1	2.7	1	0.6	0.8	643026.6444	9491738.701	2557.484676	47.0305491	40.17047502
3	24/06/2008	1335	Solanum_Ms1	2.7	1	0.6	0.8	643026.6444	9491738.701	2557.484676	47.0305491	40.17047502
3	24/06/2008	1336	Lycianthes_inaequilatera	2.4	0.3	0.4	0.35	643026.7947	9491738.342	2557.529146	46.9810973	39.78430066
3	24/06/2008	1337	Parathesis_Ms	1.8	0.6	0.6	0.6	643027.5469	9491739.359	2557.743673	48.14135483	40.28937366
3	24/06/2008	1338	Solanum_Ms1	2.1	0.6	0.8	0.7	643029.3704	9491740.988	2558.521215	50.53500273	40.78843878
3	24/06/2008	1339	Solanum_Ms1	2.1	0.6	0.8	0.7	643029.3704	9491740.988	2558.521215	50.53500273	40.78843878
3	24/06/2008	1340	Solanum_Ms1	2.1	0.6	0.8	0.7	643029.3704	9491740.988	2558.521215	50.53500273	40.78843878
3	24/06/2008	1341	Solanum_Ms1	2.1	0.6	0.8	0.7	643029.3704	9491740.988	2558.521215	50.53500273	40.78843878
3	24/06/2008	1342	Eugenia_Ms	4.6	3.9	3.8	3.85	643027.0213	9491738.931	2557.413652	47.47212125	40.18143871
3	24/06/2008	1343	Miconia_firma	2.6	1.6	1.7	1.65	643023.459	9491739.204	2556.219381	44.52319759	42.19852031
3	24/06/2008	1344	Miconia_firma	3.1	1.9	1.5	1.7	643023.4149	9491739.535	2555.892457	44.65081838	42.50765162
3	24/06/2008	1345	Piper_elongatum	2.6	1.7	0.5	1.1	643024.3508	9491740.394	2556.18905	45.89070015	42.78351663
3	24/06/2008	1346	Piper_elongatum	2.6	1.7	0.5	1.1	643024.3508	9491740.394	2556.18905	45.89070015	42.78351663
3	24/06/2008	1347	Siparuna_muricata	4.6	2.6	2.4	2.5	643027.6579	9491741.806	2557.500109	49.46104553	42.35320106
3	24/06/2008	1348	Siparuna_muricata	3	2.5	2.5	2.5	643027.3075	9491741.613	2557.372777	49.06061477	42.3605243
3	24/06/2008	1349	Lycianthes_inaequilatera	2.5	2.4	1	1.7	643027.1437	9491742.295	2557.324008	49.25984872	43.03311006
3	24/06/2008	1350	Lycianthes_inaequilatera	2.5	2.4	1	1.7	643027.1437	9491742.295	2557.324008	49.25984872	43.03311006
3	24/06/2008	1351	Lycianthes_inaequilatera	2.5	2.4	1	1.7	643027.1437	9491742.295	2557.324008	49.25984872	43.03311006
3	24/06/2008	1352	Lycianthes_inaequilatera	2.5	2.4	1	1.7	643027.1437	9491742.295	2557.324008	49.25984872	43.03311006
3	24/06/2008	1353	Lycianthes_inaequilatera	2.5	2.4	1	1.7	643027.1437	9491742.295	2557.324008	49.25984872	43.03311006
3	24/06/2008	1354	Eugenia_Ms	6.3	8.1	7.9	8	643022.1365	9491739.2	2554.585723	43.3759456	42.85639416
3	24/06/2008	1355	Eugenia_Ms	2.4	1.9	1.9	1.9	643022.6116	9491741.786	2555.075407	45.08066775	44.85884578
3	24/06/2008	1356	DEAD	5.8	3.7	3.5	3.6	643021.6651	9491741.734	2554.301095	44.23510099	45.28727189
3	24/06/2008	1357	Piper_elongatum	1.8	0.4	0.5	0.45	643021.3005	9491742.099	2554.332809	44.10152689	45.78515932
3	24/06/2008	1358	Miconia_firma	3.3	1.3	1.4	1.35	643018.1309	9491743.819	2552.945301	42.21657562	48.85941207
3	24/06/2008	1359	DEAD	6.9	3.9	4.3	4.1	643016.635	9491741.425	2551.906347	39.72412349	47.53420757
3	24/06/2008	1360	Solanum_Ms1	2.9	1.2	1.1	1.15	643020.3704	9491749.847	2555.084018	47.16992599	52.95991866
3	24/06/2008	1361	Solanum_Ms1	2.9	1.2	1.1	1.15	643020.3704	9491749.847	2555.084018	47.16992599	52.95991866
3	24/06/2008	1362	Solanum_Ms1	2.9	1.2	1.1	1.15	643020.3704	9491749.847	2555.084018	47.16992599	52.95991866
3	24/06/2008	1363	Solanum_Ms1	2.9	1.2	1.1	1.15	643020.3704	9491749.847	2555.084018	47.16992599	52.95991866
3	24/06/2008	1364	Cestrum_auriculatum	4.2	2.6	2.6	2.6	643018.386	9491749.047	2554.31044	45.05162875	53.25973019
3	24/06/2008	1365	Solanum_Ms2	2.8	1.6	1.6	1.6	643018.2394	9491749.703	2554.514171	45.25257977	53.90091572
3	24/06/2008	1366	DEAD	2.6	2	1.9	1.95	643016.9711	9491748.785	2553.803734	43.69517267	53.74009265
3	24/06/2008	1367	Siparuna_muricata	1.9	0.5	0.7	0.6	643018.1169	9491748.21	2553.881574	44.39994643	52.66917797
3	24/06/2008	1368	Eugenia_Ms	4.3	3.9	4.2	4.05	643014.0463	9491748.344	2552.74621	40.94154019	54.82026259
3	24/06/2008	1369	Eugenia_Ms	2	1.1	1.2	1.15	643015.1565	9491748.72	2553.101824	42.09115282	54.5910337
3	24/06/2008	1370	Persea_Ms	7	8.8	6.9	7.85	643011.3752	9491745.949	2550.956327	37.43093115	54.08184182
3	24/06/2008	1371	Solanum_Ms1	2.4	1.1	1.1	1.1	643015.3269	9491746.216	2552.126375	40.98690659	52.33764704
3	24/06/2008	1372	Solanum_Ms2	5	3	2.7	2.85	643013.2608	9491746.771	2551.423026	39.47525131	53.85154655
3	24/06/2008	1373	Meliosma	3.1	1.3	1.4	1.35	643013.5043	9491747.501	2551.739609	40.05093981	54.36175294
3	24/06/2008	1374	Miconia_firma	5	1.7	1.8	1.75	643010.9404	9491743.807	2550.028171	35.98333311	52.44409738
3	24/06/2008	1375	Solanum_Ms2	5.9	4.6	4.7	4.65	643008.6958	9491744.624	2549.302651	34.4482501	54.27457068
3	24/06/2008	1376	Cestrum_auriculatum	2.5	1.1	1.1	1.1	643010.2095	9491745.437	2550.093497	36.16540833	54.22135267
3	24/06/2008	1377	Myrcianthes_Ms	4.6	7.7	8.2	7.95	643004.7659	9491745.403	2548.115781	31.43439852	56.91418687
3	24/06/2008	1378	Solanum_Ms1	4.2	1.7	1.5	1.6	643007.4805	9491743.857	2548.378958	33.01233257	54.21809183
3	24/06/2008	1379	Solanum_Ms2	5.9	3.2	3	3.1	643006.9868	9491742.947	2547.767052	32.12985378	53.67686745
3	24/06/2008	1380	Lycianthes_inaequilatera	2.5	0.1	0.7	0.4	643008.6804	9491743.965	2548.751288	34.10535422	53.71141427
3	24/06/2008	1381	Lycianthes_inaequilatera	2.5	0.1	0.7	0.4	643008.6804	9491743.965	2548.751288	34.10535422	53.71141427
3	24/06/2008	1382	Lycianthes_inaequilatera	2.5	0.1	0.7	0.4	643008.6804	9491743.965	2548.751288	34.10535422	53.71141427
3	24/06/2008	1383	Miconia_firma	1.9	0.4	0.5	0.45	643011.4482	9491744.61	2550.059954	36.8246181	52.88566549
3	24/06/2008	1384	Miconia_firma	2	0.5	0.7	0.6	643011.9579	9491743.846	2550.186242	36.88413113	51.96935266
3	24/06/2008	1385	Meliosma_Ms2	8.4	12.2	11.4	11.8	643007.0989	9491737.626	2547.985718	29.56613886	49.01234986
3	24/06/2008	1386	Meliosma_Ms2	3.6	3.3	3.7	3.5	643010.2348	9491739.626	2549.949993	33.28182725	49.17616952
3	24/06/2008	1387	Meliosma_Ms2	19.9	99.63099438	99.63099438	99.63099438	643010.9054	9491738.303	2549.462073	33.20132934	47.6956645
3	24/06/2008	1388	Eugenia_Ms	4.9	2.9	2.9	2.9	643014.7549	9491736.921	2550.303909	35.84383014	44.57346046
3	24/06/2008	1389	Eugenia_Ms	4.9	4.5	4.4	4.45	643014.1289	9491736.372	2549.852624	35.02726658	44.41122132
3	24/06/2008	1390	Persea_Ms	11.2	35	33.9	34.45	643002.6081	9491724.757	2543.315131	19.24270884	40.11307218
3	24/06/2008	1391	Ruagea_glabra	2.1	0.4	0.6	0.5	643013.793	9491736.697	2550.709909	34.89893727	44.86076519
3	24/06/2008	1392	Ruagea_glabra	2.7	2.4	2.2	2.3	643012.0006	9491736.626	2549.978528	33.31119343	45.69539291
3	24/06/2008	1393	Solanum_Ms2	3.4	1.4	1.3	1.35	643012.7593	9491734.65	2550.208777	32.98028034	43.60491309
3	24/06/2008	1394	Piper_elongatum	4.2	4.8	3.1	3.95	643011.5444	9491732.811	2549.807375	31.00883404	42.62004528
3	24/06/2008	1395	Piper_elongatum	4.2	4.8	3.1	3.95	643011.5444	9491732.811	2549.807375	31.00883404	42.62004528
3	24/06/2008	1396	Piper_elongatum	4.2	4.8	3.1	3.95	643011.5444	9491732.811	2549.807375	31.00883404	42.62004528
3	24/06/2008	1397	Piper_elongatum	4.2	4.8	3.1	3.95	643011.5444	9491732.811	2549.807375	31.00883404	42.62004528
3	24/06/2008	1398	Piper_elongatum	4.2	4.8	3.1	3.95	643011.5444	9491732.811	2549.807375	31.00883404	42.62004528
3	24/06/2008	1399	Piper_elongatum	4.2	4.8	3.1	3.95	643011.5444	9491732.811	2549.807375	31.00883404	42.62004528
3	24/06/2008	1400	Piper_elongatum	4.2	4.8	3.1	3.95	643011.5444	9491732.811	2549.807375	31.00883404	42.62004528
3	24/06/2008	1401	Piper_elongatum	4.2	4.8	3.1	3.95	643011.5444	9491732.811	2549.807375	31.00883404	42.62004528
3	24/06/2008	1402	Piper_elongatum	4.2	4.8	3.1	3.95	643011.5444	9491732.811	2549.807375	31.00883404	42.62004528
3	24/06/2008	1403	Morus_insignis	5.9	9.8	10.4	10.1	643007.9019	9491731.081	2548.333873	26.98931297	42.94311444
3	24/06/2008	1404	Miconia_denticulata	3	1.9	1.6	1.75	643014.106	9491731.819	2550.812559	32.73111322	40.47991387
3	24/06/2008	1405	Miconia_denticulata	4.5	5.1	4.1	4.6	643012.722	9491729.921	2549.971829	30.58352368	39.52813867
3	24/06/2008	1406	Miconia_denticulata	3.3	3.1	3.2	3.15	643011.8193	9491730.448	2549.442134	30.06539273	40.43613529
3	24/06/2008	1407	Siparuna_muricata	2.8	1.9	1.6	1.75	643013.4722	9491730.372	2550.183189	31.4587601	39.54373593
3	24/06/2008	1408	Piper_elongatum	5.4	5.1	5.8	5.45	643011.8464	9491727.152	2549.813116	28.4407742	37.56812852
3	24/06/2008	1409	Piper_elongatum	5.4	5.1	5.8	5.45	643011.8464	9491727.152	2549.813116	28.4407742	37.56812852
3	24/06/2008	1410	Meliosma_Ms2	11.8	26.5	19.5	23	643015.5116	9491720.439	2549.525995	28.2582386	29.92151424
3	24/06/2008	1411	Meliosma_Ms2	10.2	14.5	16.2	15.35	643016.1111	9491723.864	2550.407212	30.48995105	32.58786806
3	24/06/2008	1412	Eugenia_Ms	2.8	1.4	1.3	1.35	643019.5951	9491731.92	2552.647155	37.53528613	37.82277701
3	24/06/2008	1413	Eugenia_Ms	4	1.9	2	1.95	643019.8695	9491731.659	2552.485258	37.64247204	37.45964337
3	24/06/2008	1414	Eugenia_Ms	3.4	2.9	2.7	2.8	643019.2861	9491731.498	2552.760458	37.05680671	37.6119908
3	24/06/2008	1415	Critoniopsis_sevillana	2.3	1	1.1	1.05	643020.3405	9491732.724	2553.050946	38.58252552	38.14598855
3	24/06/2008	1416	Solanum_Ms1	3.3	1	1.5	1.25	643020.6864	9491732.136	2552.903386	38.58831473	37.46413194
3	24/06/2008	1417	Solanum_Ms1	3.3	1	1.5	1.25	643020.6864	9491732.136	2552.903386	38.58831473	37.46413194
3	24/06/2008	1418	Solanum_Ms1	3.3	1	1.5	1.25	643020.6864	9491732.136	2552.903386	38.58831473	37.46413194
3	24/06/2008	1419	Parathesis_Ms	2.5	1.4	1.3	1.35	643019.0889	9491733.472	2552.779601	37.87298243	39.42016988
3	24/06/2008	1420	Parathesis_Ms	2.3	1.3	1.3	1.3	643018.8914	9491733.391	2553.014844	37.66117681	39.44825692
3	24/06/2008	1421	Guarea_Ms	10.1	14.4	28.2	21.3	643013.7903	9491724.645	2550.098622	28.87080602	34.42510737
3	24/06/2008	1422	Solanum_Ms2	3.5	1.6	1.6	1.6	643017.2504	9491734.332	2552.810243	36.71050537	41.08371535
3	24/06/2008	1423	Myrcianthes_fimbriata	2.1	1.1	1.2	1.15	643019.7353	9491733.926	2553.463329	38.65950631	39.48962629
3	24/06/2008	1424	Parathesis_Ms	2.1	0.6	0.7	0.65	643019.26	9491734.376	2553.461828	38.4731889	40.11761687
3	24/06/2008	1425	Miconia_firma	4.7	3	3.2	3.1	643020.3963	9491732.317	2553.526494	38.42745402	37.76564926
3	24/06/2008	1426	Miconia_firma	3.4	4.2	4	4.1	643019.5742	9491731.852	2553.276489	37.48290711	37.77393357
3	24/06/2008	1427	Solanum_Ms1	1.4	0.4	0.4	0.4	643021.2264	9491733.685	2553.924785	39.83042487	38.5355275
3	24/06/2008	1428	Solanum_Ms1	1.4	0.4	0.4	0.4	643021.2264	9491733.685	2553.924785	39.83042487	38.5355275
3	24/06/2008	1429	Eugenia_Ms	2	0.7	0.9	0.8	643021.6448	9491733.5	2553.840131	40.10045242	38.16641938
3	24/06/2008	1430	Persea_Ms	17.1	50	54	52	643019.1696	9491707.274	2550.474321	24.8438559	16.69165249
3	24/06/2008	1431	Siparuna_muricata	2.6	0.9	0.9	0.9	643022.2768	9491731.74	2554.532783	39.7677319	36.32610186
3	24/06/2008	1432	Solanum_Ms2	4.3	2.7	2.8	2.75	643020.2488	9491730.381	2553.284507	37.331967	36.1631664
3	24/06/2008	1433	Critoniopsis_sevillana	2.2	1.4	1.5	1.45	643022.498	9491734.884	2554.206971	41.53143748	38.9385372
3	24/06/2008	1434	Solanum_Ms1	2.1	0.6	0.6	0.6	643023.0364	9491735.712	2554.446576	42.41141795	39.38601172
3	24/06/2008	1435	Miconia_firma	4	1.5	1.4	1.45	643020.6781	9491736.743	2554.116003	40.88483409	41.45839786
3	24/06/2008	1436	Miconia_firma	3.6	0.9	0.9	0.9	643020.2694	9491737.42	2553.765316	40.86943316	42.24907827
3	24/06/2008	1437	Parathesis_Ms	2.2	1.2	1	1.1	643019.5472	9491736.952	2553.669569	40.00990942	42.20487995
3	24/06/2008	1438	Cestrum_auriculatum	3	1	1.1	1.05	643021.782	9491735.428	2554.808336	41.18328656	39.76745657
3	24/06/2008	1439	Solanum_Ms2	4.7	4	4	4	643020.7403	9491733.6	2554.214309	39.36713557	38.70531585
3	24/06/2008	1440	Cestrum_auriculatum	2.1	0.6	0.7	0.65	643023.9357	9491735.65	2555.114247	43.15932895	38.88277698
3	24/06/2008	1441	Myrcianthes_fimbriata	2	0.8	0.9	0.85	643022.3683	9491736.904	2555.134753	42.42876558	40.75223236
3	24/06/2008	1442	Myrcianthes_fimbriata	2	0.8	0.8	0.8	643023.2865	9491737.385	2555.127203	43.46476161	40.71022529
3	24/06/2008	1443	Piper_elongatum	1.8	0.6	0.6	0.6	643022.0334	9491737.538	2555.099334	42.45607523	41.46925173
3	24/06/2008	1444	Meliosma_Ms2	28.7	138.4648005	138.4648005	138.4648005	643019.9587	9491740.421	2560.845731	42.10054169	45.00294379
3	24/06/2008	1445	Ocotea_Ms1	1.9	0.9	0.9	0.9	643014.9275	9491760.605	2559.977435	47.83534846	64.99824767
3	24/06/2008	1446	Piper_elongatum	4.9	2.7	9.8	6.25	643013.0735	9491762.249	2560.41194	47.05167641	67.34893905
3	24/06/2008	1447	Piper_elongatum	4.9	2.7	9.8	6.25	643013.0735	9491762.249	2560.41194	47.05167641	67.34893905
3	24/06/2008	1448	Piper_elongatum	4.9	2.7	9.8	6.25	643013.0735	9491762.249	2560.41194	47.05167641	67.34893905
3	24/06/2008	1449	Piper_elongatum	4.9	2.7	9.8	6.25	643013.0735	9491762.249	2560.41194	47.05167641	67.34893905
3	24/06/2008	1450	Piper_elongatum	4.9	2.7	9.8	6.25	643013.0735	9491762.249	2560.41194	47.05167641	67.34893905
3	24/06/2008	1451	Ocotea_Ms1	2.4	1.3	1.4	1.35	643015.0082	9491759.835	2559.391633	47.52033207	64.29131414
3	24/06/2008	1452	Piper_elongatum	3	2.5	1.2	1.85	643018.0073	9491756.807	2558.246724	48.60346288	60.16910978
3	24/06/2008	1453	Piper_elongatum	3	2.5	1.2	1.85	643018.0073	9491756.807	2558.246724	48.60346288	60.16910978
3	24/06/2008	1454	Piper_elongatum	3	2.5	1.2	1.85	643018.0073	9491756.807	2558.246724	48.60346288	60.16910978
3	24/06/2008	1455	Piper_elongatum	3	2.5	1.2	1.85	643018.0073	9491756.807	2558.246724	48.60346288	60.16910978
3	24/06/2008	1456	Eugenia_Ms	1.7	0.2	0.2	0.2	643020.0406	9491756.484	2558.422815	50.2032829	58.87339826
3	24/06/2008	1457	Ocotea_Ms1	2.1	2	2.6	2.3	643021.5121	9491754.577	2557.620938	50.52407104	56.48610009
3	24/06/2008	1458	Ocotea_Ms1	2.5	3.3	3.4	3.35	643021.3029	9491754.818	2557.899865	50.46324022	56.79906928
3	24/06/2008	1459	Eugenia_Ms	2.5	1.4	1.5	1.45	643019.1548	9491754.404	2557.163161	48.39568082	57.51425277
3	24/06/2008	1460	Eugenia_Ms	2.2	1.4	1.4	1.4	643018.7633	9491754.668	2557.099841	48.18867362	57.93869381
3	24/06/2008	1461	Persea_Ms	6.7	6.1	6.4	6.25	643015.8159	9491756.776	2556.878046	46.69028484	61.23807355
3	24/06/2008	1462	Piper_elongatum	5.3	5.4	3	4.2	643018.8419	9491753.424	2556.143273	47.63472637	56.82197102
3	24/06/2008	1463	Piper_elongatum	5.3	5.4	3	4.2	643018.8419	9491753.424	2556.143273	47.63472637	56.82197102
3	24/06/2008	1464	Piper_elongatum	5.3	5.4	3	4.2	643018.8419	9491753.424	2556.143273	47.63472637	56.82197102
3	24/06/2008	1465	Piper_elongatum	5.3	5.4	3	4.2	643018.8419	9491753.424	2556.143273	47.63472637	56.82197102
3	24/06/2008	1466	Parathesis_Ms	1.7	0.8	0.5	0.65	643020.4865	9491752.83	2556.235532	48.76194628	55.48525684
3	24/06/2008	1467	Solanum_Ms1	1.7	0.5	0.6	0.55	643021.2941	9491752.672	2556.623443	49.3823385	54.94459795
3	24/06/2008	1468	Miconia_media	2.2	0.9	0.9	0.9	643021.7218	9491751.153	2556.213385	48.99342646	53.41557091
3	24/06/2008	1469	Piper_elongatum	3.9	3	2.9	2.95	643017.1892	9491751.228	2554.904873	45.10580624	55.74710462
3	24/06/2008	1470	Piper_elongatum	3.7	6.2	5	5.6	643013.7931	9491750.912	2553.989774	42.00666069	57.17149495
3	24/06/2008	1471	Piper_elongatum	3.7	6.2	5	5.6	643013.7931	9491750.912	2553.989774	42.00666069	57.17149495
3	24/06/2008	1472	Solanum_Ms1	2.5	1.2	1.1	1.15	643015.8706	9491751.627	2554.722997	44.16335335	56.75190606
3	24/06/2008	1473	Solanum_Ms1	2.5	1.2	1.1	1.15	643015.8706	9491751.627	2554.722997	44.16335335	56.75190606
3	24/06/2008	1474	Miconia_denticulata	3.4	2.4	2.4	2.4	643013.2409	9491751.572	2554.563081	41.85853162	58.01927192
3	24/06/2008	1475	Solanum_Ms2	2.2	0.9	0.9	0.9	643014.3684	9491752.129	2554.815587	43.11337404	57.93771017
3	24/06/2008	1476	Ocotea_Ms1	1.8	0.9	0.8	0.85	643014.4467	9491753.301	2555.22378	43.76695306	58.91326017
3	24/06/2008	1477	Iochroma_squamosum	5	9	9.2	9.1	643010.668	9491755.182	2555.438483	41.43516406	62.43186775
3	24/06/2008	1478	Lycianthes_inaequilatera	2.2	0.7	0.7	0.7	643014.9205	9491755.905	2556.703039	45.47937924	60.93158141
3	24/06/2008	1479	Solanum_Ms2	1.6	0.6	0.5	0.55	643014.2441	9491755.431	2556.304504	44.65663529	60.85935331
3	24/06/2008	1480	Miconia_firma	1.8	0.5	0.5	0.5	643013.7562	9491754.714	2556.238832	43.87538191	60.48189245
3	24/06/2008	1481	Miconia_firma	1.7	0.6	0.5	0.55	643013.0734	9491755.721	2556.107292	43.78771125	61.69580529
3	24/06/2008	1482	Persea_Ms	9.1	8.6	10	9.3	643007.5783	9491753.583	2553.772969	37.95985096	62.59183169
3	24/06/2008	1483	Drimys_Ms	5.6	2.4	2.4	2.4	643009.434	9491751.973	2553.82293	38.76172406	60.26928761
3	24/06/2008	1484	Drimys_Ms	4.2	2.3	2.6	2.45	643009.3897	9491751.838	2553.83997	38.65589591	60.17464544
3	24/06/2008	1485	Drimys_Ms	11.5	17.9	17.8	17.85	643000.609	9491752.467	2551.979519	31.36609204	65.10973272
3	24/06/2008	1486	Persea_Ms	3.7	4.6	4.6	4.6	643009.2107	9491751.996	2553.341415	38.58010857	60.40124211
3	24/06/2008	1487	Piper_elongatum	2.4	1.1	1.2	1.15	643010.9375	9491751.689	2553.714688	39.92184646	59.27163021
3	24/06/2008	1488	Piper_elongatum	2.4	1.1	1.2	1.15	643010.9375	9491751.689	2553.714688	39.92184646	59.27163021
3	24/06/2008	1489	Eugenia_Ms	3.6	2.7	2.6	2.65	643010.2053	9491751.232	2553.323442	39.05930551	59.24208701
3	24/06/2008	1490	Persea_Ms	7.9	2.3	2.2	2.25	643012.1659	9491749.972	2553.105377	40.12722388	57.17051006
3	24/06/2008	1491	Piper_elongatum	2.9	1.4	1.5	1.45	643012.0379	9491750.544	2553.218368	40.30226316	57.72979163
3	24/06/2008	1492	Piper_elongatum	2.9	1.4	1.5	1.45	643012.0379	9491750.544	2553.218368	40.30226316	57.72979163
3	24/06/2008	1493	Piper_elongatum	2.9	1.4	1.5	1.45	643012.0379	9491750.544	2553.218368	40.30226316	57.72979163
3	24/06/2008	1494	Solanum_Ms2	3.1	1.3	2.2	1.75	643011.9248	9491747.969	2552.332469	38.91722493	55.55707741
3	24/06/2008	1495	Siparuna_muricata	1.7	0.7	0.8	0.75	643010.8268	9491749.181	2552.314932	38.57208183	57.15517478
3	24/06/2008	1496	Miconia_denticulata	3.7	1.7	1.7	1.7	643009.5667	9491749.493	2552.151715	37.63700249	58.05576403
3	24/06/2008	1497	Piper_elongatum	3.6	1.5	2.6	2.05	643008.1663	9491750.909	2552.495398	37.13207146	59.98209391
3	24/06/2008	1498	Piper_elongatum	3.6	1.5	2.6	2.05	643008.1663	9491750.909	2552.495398	37.13207146	59.98209391
3	24/06/2008	1499	Piper_elongatum	3.6	1.5	2.6	2.05	643008.1663	9491750.909	2552.495398	37.13207146	59.98209391
3	24/06/2008	1500	Piper_elongatum	3.6	1.5	2.6	2.05	643008.1663	9491750.909	2552.495398	37.13207146	59.98209391
3	24/06/2008	1501	Piper_elongatum	3.6	1.5	2.6	2.05	643008.1663	9491750.909	2552.495398	37.13207146	59.98209391
3	24/06/2008	1502	Solanum_Ms1	2.4	0.5	0.7	0.6	643007.5647	9491751.393	2552.349313	36.85321238	60.70230361
3	24/06/2008	1503	Cestrum_auriculatum	3	3.7	2.2	2.95	643002.2909	9491752.723	2552.600492	32.9510717	64.49107367
3	24/06/2008	1504	Piper_elongatum	4.4	2.9	2.9	2.9	643006.0671	9491754.384	2553.200439	37.05181341	64.04141766
3	24/06/2008	1505	Eugenia_Ms	3.2	2.4	2.2	2.3	643007.7808	9491752.764	2553.170526	37.72588781	61.78152299
3	24/06/2008	1506	DEAD	3.1	6.9	6.8	6.85	643005.4096	9491758.927	2554.214217	38.753651	68.30406918
3	24/06/2008	1507	Piper_elongatum	2.4	2.4	1.7	2.05	643006.2233	9491761.061	2557.593706	40.52525152	69.74521501
3	24/06/2008	1508	Piper_elongatum	2.4	2.4	1.7	2.05	643006.2233	9491761.061	2557.593706	40.52525152	69.74521501
3	25/06/2008	1509	Eugenia_Ms	2.4	3.2	3	3.1	643005.9293	9491760.142	2557.372529	39.81131435	69.09664075
3	25/06/2008	1510	Meliosma	6.7	11.9	12.2	12.05	643007.3778	9491760.614	2558.75706	41.30175665	68.78115278
3	25/06/2008	1511	Solanum_Ms1	1.5	1.6	1.3	1.45	643012.6347	9491758.33	2557.939811	44.71255185	64.17501734
3	25/06/2008	1512	Piper_elongatum	2.7	1.6	1.7	1.65	643003.9332	9491760.014	2555.046201	38.01858581	69.98381776
3	25/06/2008	1513	Piper_elongatum	2.7	1.6	1.7	1.65	643003.9332	9491760.014	2555.046201	38.01858581	69.98381776
3	25/06/2008	1514	Piper_elongatum	3.1	1.9	5.2	3.55	643001.0383	9491757.019	2553.70954	34.0142812	68.83788247
3	25/06/2008	1515	Piper_elongatum	3.1	1.9	5.2	3.55	643001.0383	9491757.019	2553.70954	34.0142812	68.83788247
3	25/06/2008	1516	Piper_elongatum	3.1	1.9	5.2	3.55	643001.0383	9491757.019	2553.70954	34.0142812	68.83788247
3	25/06/2008	1517	Delostoma_integrifolium	4	1.7	1.9	1.8	643002.879	9491754.253	2551.900689	34.2250267	65.52141522
3	25/06/2008	1518	Persea_Ms	19.2	167.4310001	167.4310001	167.4310001	643004.4731	9491751.038	2550.560306	33.99822527	61.94038672
3	25/06/2008	1519	Critoniopsis_sevillana	15.3	30.4	39.2	34.8	642986.381	9491752.689	2545.63983	19.15556234	72.41640674
3	25/06/2008	1520	Lycianthes_inaequilatera	2.4	0.8	0.5	0.65	643006.2271	9491749.152	2551.328596	34.57417116	59.43004377
3	25/06/2008	1521	Meliosma	3.8	4.9	5.3	5.1	643005.4316	9491747.002	2550.279139	32.81040277	57.96616288
3	25/06/2008	1522	Solanum_Ms1	3.4	0.7	1.2	0.95	643006.2947	9491748.325	2551.441265	34.21898449	58.6796895
3	25/06/2008	1523	Solanum_Ms1	3.4	0.7	1.2	0.95	643006.2947	9491748.325	2551.441265	34.21898449	58.6796895
3	25/06/2008	1524	Tournefortia_Ms	4.5	4.6	5.4	5	643004.4792	9491748.499	2549.443698	32.73397231	59.73860309
3	25/06/2008	1525	Tournefortia_Ms	4.7	6.2	7	6.6	643004.1337	9491747.35	2549.366649	31.86042648	58.91640515
3	25/06/2008	1526	Tournefortia_Ms	2.8	3.4	3.6	3.5	643005.946	9491747.433	2549.893688	33.4713981	58.08210326
3	25/06/2008	1527	Miconia_firma	2	0.7	0.7	0.7	643002.8055	9491746.455	2535.17768	30.2623604	58.8050349
3	25/06/2008	1528	Solanum_Ms1	2.6	1.4	1.5	1.45	643003.3839	9491744.646	2534.525673	29.85893468	56.94944403
3	25/06/2008	1529	Solanum_Ms1	2.6	1.4	1.5	1.45	643003.3839	9491744.646	2534.525673	29.85893468	56.94944403
3	25/06/2008	1530	Miconia_denticulata	5.7	2	2.3	2.15	643003.2227	9491745.041	2534.471288	29.91670962	57.3717728
3	25/06/2008	1531	Cestrum_auriculatum	7.8	4.6	4	4.3	643002.028	9491745.934	2535.148009	29.32891863	58.74311548
3	25/06/2008	1532	Solanum_Ms2	2	0.6	0.6	0.6	643000.7695	9491745.651	2534.405025	28.09709143	59.12663689
3	25/06/2008	1533	Morus_insignis	17	81.48733086	81.48733086	81.48733086	642999.5557	9491745.402	2534.032808	26.9213314	59.51772325
3	25/06/2008	1534	Aphelandra_acanthifolia	5.1	6.4	2.6	4.5	642997.8342	9491748.484	2533.626496	26.97174092	63.04801149
3	25/06/2008	1535	Aphelandra_acanthifolia	5.1	6.4	2.6	4.5	642997.8342	9491748.484	2533.626496	26.97174092	63.04801149
3	25/06/2008	1536	Aphelandra_acanthifolia	5.1	6.4	2.6	4.5	642997.8342	9491748.484	2533.626496	26.97174092	63.04801149
3	25/06/2008	1537	Eugenia_Ms	2.4	0.4	0.4	0.4	642997.63	9491747.7	2533.417055	26.40272751	62.47079015
3	25/06/2008	1538	Aphelandra_acanthifolia	4.5	8.4	4.4	6.4	642997.9169	9491750.744	2535.006118	28.17324387	64.96363779
3	25/06/2008	1539	Aphelandra_acanthifolia	4.5	8.4	4.4	6.4	642997.9169	9491750.744	2535.006118	28.17324387	64.96363779
3	25/06/2008	1540	Aphelandra_acanthifolia	4.5	8.4	4.4	6.4	642997.9169	9491750.744	2535.006118	28.17324387	64.96363779
3	25/06/2008	1541	Parathesis_Ms	6.2	6.4	5.2	5.8	642997.2595	9491750.673	2534.455649	27.56831024	65.230633
3	25/06/2008	1542	Parathesis_Ms	4.5	4.8	4.7	4.75	642997.0643	9491749.554	2534.081421	26.84003595	64.35965581
3	25/06/2008	1543	Parathesis_Ms	6.5	5.8	6	5.9	642995.8862	9491750.268	2534.259507	26.17696111	65.56734089
3	25/06/2008	1544	Eugenia_Ms	1.4	0.5	0.6	0.55	642996.0087	9491750.21	2534.066965	26.25376935	65.45539333
3	25/06/2008	1545	Eugenia_Ms	3	1.1	1.1	1.1	642995.1224	9491750.608	2533.889974	25.68533136	66.24347439
3	25/06/2008	1546	Lycianthes_inaequilatera	3.1	1.4	0.5	0.95	642992.1578	9491751.655	2533.134048	23.64112259	68.63198111
3	25/06/2008	1547	Lycianthes_inaequilatera	3.1	1.4	0.5	0.95	642992.1578	9491751.655	2533.134048	23.64112259	68.63198111
3	25/06/2008	1548	Lycianthes_inaequilatera	3.1	1.4	0.5	0.95	642992.1578	9491751.655	2533.134048	23.64112259	68.63198111
3	25/06/2008	1549	Lycianthes_inaequilatera	3.1	1.4	0.5	0.95	642992.1578	9491751.655	2533.134048	23.64112259	68.63198111
3	25/06/2008	1550	Aphelandra_acanthifolia	2.9	2.1	1.5	1.8	642990.6073	9491751.737	2532.94067	22.33979694	69.47899353
3	25/06/2008	1551	Aphelandra_acanthifolia	2.9	2.1	1.5	1.8	642990.6073	9491751.737	2532.94067	22.33979694	69.47899353
3	25/06/2008	1552	Aphelandra_acanthifolia	2.9	2.1	1.5	1.8	642990.6073	9491751.737	2532.94067	22.33979694	69.47899353
3	25/06/2008	1553	Aphelandra_acanthifolia	2.9	2.1	1.5	1.8	642990.6073	9491751.737	2532.94067	22.33979694	69.47899353
3	25/06/2008	1554	Aphelandra_acanthifolia	2.9	2.1	1.5	1.8	642990.6073	9491751.737	2532.94067	22.33979694	69.47899353
3	25/06/2008	1555	Piper_elongatum	3.4	3.4	3.4	3.4	642991.8892	9491755.261	2534.889471	25.21163313	71.88945626
3	25/06/2008	1556	Parathesis_Ms	3.8	5.5	5.5	5.5	642991.1855	9491756.147	2535.049248	25.0454344	73.00887348
3	25/06/2008	1557	Parathesis_Ms	3.8	6.9	6.8	6.85	642990.4344	9491756.599	2535.097682	24.62058553	73.77532171
3	25/06/2008	1558	Lycianthes_inaequilatera	2.4	1.1	1	1.05	642992.6526	9491754.1	2535.112215	25.29240676	70.50260742
3	25/06/2008	1559	Lycianthes_inaequilatera	2.4	1.1	1	1.05	642992.6526	9491754.1	2535.112215	25.29240676	70.50260742
3	25/06/2008	1560	Lycianthes_inaequilatera	2.4	1.1	1	1.05	642992.6526	9491754.1	2535.112215	25.29240676	70.50260742
3	25/06/2008	1561	Iochroma_squamosum	3.2	1.5	1.7	1.6	642993.4793	9491754.44	2535.206951	26.17817185	70.38336656
3	25/06/2008	1562	Iochroma_squamosum	4.2	3.1	3.3	3.2	642993.3664	9491756.519	2535.861972	27.11972019	72.24002149
3	25/06/2008	1563	Ocotea_Ms1	2.6	0.9	0.9	0.9	642993.9626	9491755.544	2535.90976	27.14864415	71.09763983
3	25/06/2008	1564	Iochroma_squamosum	3.6	4	3.7	3.85	642993.6638	9491757.391	2537.026636	27.81366252	72.84704187
3	25/06/2008	1565	Iochroma_squamosum	3.7	3	3.5	3.25	642993.7888	9491758.391	2537.28702	28.42166515	73.65026248
3	25/06/2008	1566	Persea_Ms	3.5	3.3	3.2	3.25	642996.4165	9491753.705	2537.212413	28.35464264	68.2787253
3	25/06/2008	1567	Persea_Ms	5.3	5.9	5.7	5.8	642995.5131	9491754.88	2537.943984	28.15985102	69.74802116
3	25/06/2008	1568	Persea_Ms	16.6	124.1408556	124.1408556	124.1408556	642994.2299	9491754.51	2537.725219	26.86331653	70.068838
3	25/06/2008	1569	Lycianthes_inaequilatera	1.9	0.4	0.4	0.4	642994.5012	9491756.785	2537.758301	28.23570076	71.9031838
3	25/06/2008	1570	Eugenia_Ms	2.7	2	1.9	1.95	642995.4612	9491759.518	2539.485078	30.4335199	73.79004572
3	25/06/2008	1571	Aphelandra_acanthifolia	5.2	6.4	6.7	6.55	642992.4156	9491762.398	2540.319219	29.23602354	77.80713989
3	25/06/2008	1572	Miconia_media	3.5	2.6	3.2	2.9	642992.8117	9491760.809	2538.796952	28.78468546	76.23322082
3	25/06/2008	1573	Miconia_media	2.1	7	7.6	7.3	642992.7136	9491763.048	2539.63087	29.81920452	78.22117625
3	25/06/2008	1574	Tournefortia_Ms	2.5	1.1	1.2	1.15	642991.6728	9491759.036	2536.383593	26.91184799	75.26701187
3	25/06/2008	1575	Lycianthes_inaequilatera	1.6	0.4	0.6	0.5	642992.3653	9491758.725	2536.766479	27.35603006	74.65138916
3	25/06/2008	1576	Lycianthes_inaequilatera	1.6	0.4	0.6	0.5	642992.3653	9491758.725	2536.766479	27.35603006	74.65138916
3	25/06/2008	1577	Tournefortia_Ms	2.4	1.9	1.8	1.85	642990.6541	9491760.189	2536.075657	26.60582257	76.77445486
3	25/06/2008	1578	Tournefortia_Ms	2.2	6	5.9	5.95	642987.0838	9491759.991	2535.70854	23.41534459	78.38895348
3	25/06/2008	1579	Piper_elongatum	2.7	1	1.1	1.05	642991.1838	9491759.398	2535.235417	26.66933896	75.82499615
3	25/06/2008	1580	Piper_elongatum	2.4	1.3	1.3	1.3	642989.3505	9491757.238	2534.829673	24.00152344	74.87092544
3	25/06/2008	1581	Piper_elongatum	2.4	1.3	1.3	1.3	642989.3505	9491757.238	2534.829673	24.00152344	74.87092544
3	25/06/2008	1582	Morphospecie_5	2.8	3.3	3.7	3.5	642988.7101	9491759.049	2535.939355	24.35227799	76.75924469
3	25/06/2008	1583	Morphospecie_5	2.6	3.3	3.2	3.25	642987.979	9491758.708	2534.441578	23.54907895	76.83019868
3	25/06/2008	1584	Solanum_Ms1	2.9	1.2	1.2	1.2	642988.3848	9491757.912	2534.095971	23.50228485	75.93754637
3	25/06/2008	1585	Solanum_Ms1	2.9	1.2	1.2	1.2	642988.3848	9491757.912	2534.095971	23.50228485	75.93754637
3	25/06/2008	1586	Solanum_Ms1	4.9	2.4	2.2	2.3	642985.0992	9491759.517	2534.01767	21.45946967	78.9705712
3	25/06/2008	1587	Siparuna_muricata	3.1	0.9	0.9	0.9	642985.4265	9491759.404	2533.023593	21.6865414	78.70920327
3	25/06/2008	1588	Critoniopsis_sevillana	7.4	8.2	8.4	8.3	642982.1365	9491761.447	2533.347465	19.85834776	82.12269004
3	25/06/2008	1589	Critoniopsis_sevillana	11.3	15	16	15.5	642978.8677	9491763.666	2533.51757	18.13743158	85.67945533
3	25/06/2008	1590	Iochroma_squamosum	6.3	6.9	7	6.95	642980.0143	9491760.115	2532.006777	17.35469195	82.0305766
3	25/06/2008	1591	Piper_elongatum	3.1	1.6	0.7	1.15	642982.8232	9491758.147	2531.748807	18.80332832	78.92185758
3	25/06/2008	1592	Piper_elongatum	3.1	1.6	0.7	1.15	642982.8232	9491758.147	2531.748807	18.80332832	78.92185758
3	25/06/2008	1593	Piper_elongatum	3.5	1.9	2.4	2.15	642981.0586	9491758.15	2531.39235	17.27652681	79.80667093
3	25/06/2008	1594	Piper_elongatum	3.5	1.9	2.4	2.15	642981.0586	9491758.15	2531.39235	17.27652681	79.80667093
3	25/06/2008	1595	Morus_insignis	5.7	4.8	4.8	4.8	642979.9923	9491759.755	2531.720463	17.15562308	81.72987519
3	25/06/2008	1596	Parathesis_Ms	3.3	2.1	1.9	2	642982.2468	9491756.457	2530.933684	17.45928944	77.7466991
3	25/06/2008	1597	Solanum_Ms1	2.2	0.6	0.5	0.55	642983.493	9491756.289	2531.172453	18.45421474	76.9776071
3	25/06/2008	1598	Solanum_Ms1	2.2	0.6	0.5	0.55	642983.493	9491756.289	2531.172453	18.45421474	76.9776071
3	25/06/2008	1599	Myrcianthes_fimbriata	3.1	1.4	1.2	1.3	642985.3807	9491758.275	2532.364586	21.08229918	77.7542569
3	25/06/2008	1600	Miconia_denticulata	3.1	2.8	2.8	2.8	642985.616	9491757.54	2532.307522	20.91835362	76.99969644
3	25/06/2008	1601	Solanum_Ms1	3	2.3	1.1	1.7	642986.9393	9491756.936	2531.907098	21.76229493	75.81480964
3	25/06/2008	1602	Solanum_Ms1	3	2.3	1.1	1.7	642986.9393	9491756.936	2531.907098	21.76229493	75.81480964
3	25/06/2008	1603	Solanum_Ms1	3	2.3	1.1	1.7	642986.9393	9491756.936	2531.907098	21.76229493	75.81480964
3	25/06/2008	1604	Eugenia_Ms	5.8	4.2	4.5	4.35	642985.7628	9491754.384	2531.262302	19.46778763	74.19353309
3	25/06/2008	1605	Eugenia_Ms	7.5	7	6.9	6.95	642984.9364	9491755.134	2531.333123	19.12692503	75.25602371
3	25/06/2008	1606	Cestrum_auriculatum	5.5	3.7	3.8	3.75	642987.9013	9491755.033	2532.355644	21.64394535	73.68585056
3	25/06/2008	1607	Solanum_Ms2	7.8	6	5.9	5.95	642983.7808	9491751.347	2529.20478	16.23255011	72.55401868
3	25/06/2008	1608	Solanum_Ms1	1.9	0.5	0.5	0.5	642984.0258	9491746.973	2529.29576	14.25758928	68.64330452
3	25/06/2008	1609	Solanum_Ms1	1.9	0.5	0.5	0.5	642984.0258	9491746.973	2529.29576	14.25758928	68.64330452
3	25/06/2008	1610	Solanum_Ms1	3.5	1.6	1.7	1.65	642986.7181	9491749.273	2528.980554	17.73922092	69.28898218
3	25/06/2008	1611	Solanum_Ms1	3.5	1.6	1.7	1.65	642986.7181	9491749.273	2528.980554	17.73922092	69.28898218
3	25/06/2008	1612	Cestrum_auriculatum	3.6	1.4	1.4	1.4	642986.4921	9491749.29	2529.008675	17.55222658	69.41714288
3	25/06/2008	1613	Eugenia_Ms	3.7	2.1	1.9	2	642988.3266	9491748.624	2529.762175	18.80793653	67.92313035
3	25/06/2008	1614	Parathesis_Ms	3	2.4	2.3	2.35	642989.2296	9491748.204	2529.816024	19.38004744	67.10811375
3	25/06/2008	1615	Eugenia_Ms	6.7	7.7	7.7	7.7	642988.5615	9491750.356	2530.527466	19.87726877	69.30545534
3	25/06/2008	1616	Solanum_Ms1	5.2	4.2	5.2	4.7	642991.5233	9491748.615	2531.373802	21.57161799	66.31658217
3	25/06/2008	1617	Solanum_Ms1	5.2	4.2	5.2	4.7	642991.5233	9491748.615	2531.373802	21.57161799	66.31658217
3	25/06/2008	1618	Eugenia_Ms	2.4	2.4	2.4	2.4	642994.2453	9491750.386	2533.34681	24.81457858	66.48947407
3	25/06/2008	1619	Lycianthes_inaequilatera	2.1	0.5	0.4	0.45	642994.9396	9491748.369	2532.785658	24.40760785	64.39594671
3	25/06/2008	1620	Cestrum_auriculatum	4.6	4.7	4	4.35	642999.9483	9491743.847	2532.36325	26.48411726	57.97518441
3	25/06/2008	1621	Eugenia_Ms	4	2.4	2.6	2.5	643002.2361	9491735.858	2531.600585	24.47092238	49.91260409
3	25/06/2008	1622	Piper_elongatum	6.1	4	6.3	5.15	643002.7732	9491735.273	2532.263675	24.64329945	49.13708864
3	25/06/2008	1623	Piper_elongatum	6.1	4	6.3	5.15	643002.7732	9491735.273	2532.263675	24.64329945	49.13708864
3	25/06/2008	1624	Piper_elongatum	6.1	4	6.3	5.15	643002.7732	9491735.273	2532.263675	24.64329945	49.13708864
3	25/06/2008	1625	Piper_elongatum	6.1	4	6.3	5.15	643002.7732	9491735.273	2532.263675	24.64329945	49.13708864
3	25/06/2008	1626	Piper_elongatum	6.1	4	6.3	5.15	643002.7732	9491735.273	2532.263675	24.64329945	49.13708864
3	25/06/2008	1627	Piper_elongatum	6.1	4	6.3	5.15	643002.7732	9491735.273	2532.263675	24.64329945	49.13708864
3	25/06/2008	1628	Piper_elongatum	6.1	4	6.3	5.15	643002.7732	9491735.273	2532.263675	24.64329945	49.13708864
3	25/06/2008	1629	DEAD	3.5	1.4	1.4	1.4	643002.9824	9491736.206	2532.30028	25.29113995	49.8407999
3	25/06/2008	1630	Miconia_firma	4.3	1.8	1.9	1.85	643003.8355	9491735.619	2532.606379	25.73662402	48.90616025
3	25/06/2008	1631	Solanum_Ms1	2.2	0.6	0.6	0.6	643004.0956	9491737.58	2532.785423	26.9424735	50.47444755
3	25/06/2008	1632	Solanum_Ms2	3.9	1.5	1.4	1.45	643004.7076	9491739.736	2533.149399	28.55025374	52.0352915
3	25/06/2008	1633	Miconia_denticulata	3.8	1.7	2.2	1.95	643001.937	9491742.726	2533.300434	27.6458245	56.01003843
3	25/06/2008	1634	Piper_elongatum	7.4	4.3	2.2	3.25	643007.5782	9491737.165	2534.665213	29.75059762	48.37322287
3	25/06/2008	1635	Piper_elongatum	7.4	4.3	2.2	3.25	643007.5782	9491737.165	2534.665213	29.75059762	48.37322287
3	25/06/2008	1636	Lycianthes_inaequilatera	3.6	1.1	1.4	1.25	643006.3453	9491737.364	2534.005431	28.78245393	49.16199144
3	25/06/2008	1637	Solanum_Ms2	8.7	4.1	3.6	3.85	643008.3454	9491736.822	2535.099669	30.24363495	47.69264227
3	25/06/2008	1638	Piper_elongatum	6.1	6.1	3.7	4.9	643008.8481	9491733.928	2535.534476	29.23220016	44.93545497
3	25/06/2008	1639	Piper_elongatum	6.1	6.1	3.7	4.9	643008.8481	9491733.928	2535.534476	29.23220016	44.93545497
3	25/06/2008	1640	Piper_elongatum	6.1	6.1	3.7	4.9	643008.8481	9491733.928	2535.534476	29.23220016	44.93545497
3	25/06/2008	1641	Piper_elongatum	6.1	6.1	3.7	4.9	643008.8481	9491733.928	2535.534476	29.23220016	44.93545497
3	25/06/2008	1642	Parathesis_Ms	2.4	3.6	3.2	3.4	643006.6911	9491732.148	2534.548785	26.47383533	44.47187659
3	25/06/2008	1643	Solanum_Ms1	3	0.9	3	1.95	643005.0107	9491732.021	2533.724228	24.95517803	45.20229818
3	25/06/2008	1644	Lycianthes_inaequilatera	2.1	0.4	0.5	0.45	643004.2054	9491734.252	2533.051936	25.37346115	47.5372355
3	25/06/2008	1645	Lycianthes_inaequilatera	2.1	0.4	0.5	0.45	643004.2054	9491734.252	2533.051936	25.37346115	47.5372355
3	25/06/2008	1646	Lycianthes_inaequilatera	3.2	2.3	2.1	2.2	643006.2459	9491734.244	2533.448416	27.13656542	46.51016152
3	25/06/2008	1647	Lycianthes_inaequilatera	3.2	2.3	2.1	2.2	643006.2459	9491734.244	2533.448416	27.13656542	46.51016152
3	25/06/2008	1648	Solanum_Ms1	2.8	2	0.9	1.45	643005.7921	9491731.292	2534.069698	25.26754942	44.18055757
3	25/06/2008	1649	Solanum_Ms1	2.8	2	0.9	1.45	643005.7921	9491731.292	2534.069698	25.26754942	44.18055757
3	25/06/2008	1650	Solanum_Ms1	2.8	2	0.9	1.45	643005.7921	9491731.292	2534.069698	25.26754942	44.18055757
3	25/06/2008	1651	Solanum_Ms1	2.8	2	0.9	1.45	643005.7921	9491731.292	2534.069698	25.26754942	44.18055757
3	25/06/2008	1652	Solanum_Ms1	2.8	2	0.9	1.45	643005.7921	9491731.292	2534.069698	25.26754942	44.18055757
3	25/06/2008	1653	Solanum_Ms1	2.8	2	0.9	1.45	643005.7921	9491731.292	2534.069698	25.26754942	44.18055757
3	25/06/2008	1654	Aphelandra_acanthifolia	4.2	6	6.3	6.15	643005.7977	9491729.071	2534.162274	24.16157863	42.25364064
3	25/06/2008	1655	Miconia_firma	2.6	3.4	2.5	2.95	643004.69	9491727.559	2533.59419	22.44649494	41.49846793
3	25/06/2008	1656	Lycianthes_inaequilatera	2.1	0.5	0.5	0.5	643004.2178	9491728.553	2533.15821	22.53436125	42.59507987
3	25/06/2008	1657	Siparuna_muricata	1.7	0.7	0.8	0.75	643004.4264	9491727.802	2533.794372	22.33951224	41.84044461
3	25/06/2008	1658	Solanum_Ms1	2.6	0.7	0.9	0.8	643004.3094	9491727.584	2533.513327	22.12922088	41.71017451
3	25/06/2008	1659	Piper_elongatum	1.8	2.2	2.1	2.15	643005.8198	9491726.125	2533.742977	22.70783624	39.6914851
3	25/06/2008	1660	Piper_elongatum	4.2	5.5	4.6	5.05	643006.9075	9491724.616	2534.16089	22.89531825	37.84081377
3	25/06/2008	1661	Piper_elongatum	4.2	5.5	4.6	5.05	643006.9075	9491724.616	2534.16089	22.89531825	37.84081377
3	25/06/2008	1662	Piper_elongatum	4.2	5.5	4.6	5.05	643006.9075	9491724.616	2534.16089	22.89531825	37.84081377
3	25/06/2008	1663	Eugenia_Ms	2.9	2.5	2.2	2.35	643009.1533	9491726.255	2534.999978	25.65969664	38.13735406
3	25/06/2008	1664	Eugenia_Ms	3.1	2.9	2.8	2.85	643009.181	9491726.013	2535.219294	25.56287242	37.91426169
3	25/06/2008	1665	Eugenia_Ms	2.5	1.6	1.8	1.7	643008.4011	9491726.695	2535.341695	25.2285286	38.89490739
3	25/06/2008	1666	Ruagea_glabra	2.4	3.9	5.1	4.5	643008.4496	9491723.324	2534.346237	23.584664	35.95070168
3	25/06/2008	1667	Eugenia_Ms	1.9	3.7	3.8	3.75	643008.7678	9491721.954	2534.467869	23.17565541	34.60588104
3	25/06/2008	1668	Piper_elongatum	6.6	7.6	7.9	7.75	643006.8725	9491720.89	2533.689377	21.0020343	34.63154149
3	25/06/2008	1669	Piper_elongatum	6.6	7.6	7.9	7.75	643006.8725	9491720.89	2533.689377	21.0020343	34.63154149
3	25/06/2008	1670	Piper_elongatum	6.6	7.6	7.9	7.75	643006.8725	9491720.89	2533.689377	21.0020343	34.63154149
3	25/06/2008	1671	Eugenia_Ms	2.1	7.9	9.3	8.6	643010.0551	9491720.616	2534.481686	23.62111377	32.80281973
3	25/06/2008	1672	Aphelandra_acanthifolia	5	5.1	8.3	6.7	643005.709	9491721.468	2534.020855	20.28368547	35.71430724
3	25/06/2008	1673	Aphelandra_acanthifolia	5	5.1	8.3	6.7	643005.709	9491721.468	2534.020855	20.28368547	35.71430724
3	25/06/2008	1674	Aphelandra_acanthifolia	5	5.1	8.3	6.7	643005.709	9491721.468	2534.020855	20.28368547	35.71430724
3	25/06/2008	1675	Aphelandra_acanthifolia	5	5.1	8.3	6.7	643005.709	9491721.468	2534.020855	20.28368547	35.71430724
3	25/06/2008	1676	Parathesis_Ms	4.3	3	2.7	2.85	643004.3126	9491723.656	2532.665006	20.16800589	38.30681621
3	25/06/2008	1677	Iochroma_squamosum	4.6	6.6	8	7.3	643005.0965	9491722.119	2533.059611	20.0785182	36.5840271
3	25/06/2008	1678	Miconia_firma	2.1	0.8	0.9	0.85	643003.2219	9491725.06	2532.442217	19.92576115	40.06872925
3	25/06/2008	1679	Piper_elongatum	2.4	1.5	1.4	1.45	643003.6223	9491726.812	2532.67422	21.1481632	41.38511542
3	25/06/2008	1680	Miconia_denticulata	2	0.4	0.3	0.35	643002.7829	9491728.654	2532.275821	21.3421794	43.39991668
3	25/06/2008	1681	Piper_elongatum	3.4	3.3	3.6	3.45	643001.039	9491728.851	2532.07726	19.93048882	44.44265644
3	25/06/2008	1682	Eugenia_Ms	7.7	6.5	10.8	8.65	643000.2329	9491725.563	2532.242209	17.58834051	41.99817736
3	25/06/2008	1683	Meliosma	5.6	6.6	6.7	6.65	642998.8126	9491724.95	2531.235993	16.05218818	42.17793934
3	25/06/2008	1684	Eugenia_Ms	4	6.9	7.4	7.15	642999.0495	9491724.797	2531.09547	16.18079698	41.9269701
3	25/06/2008	1685	Eugenia_Ms	2.5	1.9	1.7	1.8	642999.389	9491727.592	2530.755255	17.87214898	44.17741369
3	25/06/2008	1686	Parathesis_Ms	3.2	3.1	2.9	3	643003.3193	9491721.203	2532.673967	18.08132697	36.67922904
3	25/06/2008	1687	Morus_insignis	10.5	8.2	7.9	8.05	643005.8605	9491718.349	2533.252857	18.85531509	32.93733839
3	25/06/2008	1688	Siparuna_muricata	1.8	0.9	0.9	0.9	643001.477	9491723.331	2531.248397	17.55003521	39.44355404
3	25/06/2008	1689	Eugenia_Ms	5.6	1.4	1.4	1.4	642998.3132	9491720.423	2529.809052	13.35625938	38.50727891
3	25/06/2008	1690	Solanum_Ms2	7.9	7.5	7.4	7.45	642999.0127	9491717.307	2530.261235	12.40362731	35.4582429
3	25/06/2008	1691	Solanum_Ms1	2	0.7	0.4	0.55	642999.6191	9491723.493	2529.853484	16.02183367	40.51248556
3	25/06/2008	1692	Solanum_Ms1	2	0.7	0.4	0.55	642999.6191	9491723.493	2529.853484	16.02183367	40.51248556
3	25/06/2008	1693	Solanum_Ms1	2	0.7	0.4	0.55	642999.6191	9491723.493	2529.853484	16.02183367	40.51248556
3	25/06/2008	1694	Miconia_denticulata	2.4	1.5	1.4	1.45	642998.9257	9491725.006	2530.09908	16.17814639	42.169905
3	25/06/2008	1695	Drimys_Ms	4.6	7.7	7.9	7.8	642997.3729	9491722.466	2529.478133	13.56294482	40.74598925
3	25/06/2008	1696	Drimys_Ms	2.9	2.4	2.2	2.3	642997.5434	9491724.905	2529.892537	14.93023012	42.77304024
3	25/06/2008	1697	Solanum_Ms2	3.8	2.1	2	2.05	642996.8139	9491726.355	2528.890237	15.0236966	44.39392065
3	25/06/2008	1698	Miconia_media	4	7.1	7.7	7.4	642998.2496	9491725.627	2530.24822	15.90296149	43.04552142
3	25/06/2008	1699	Miconia_media	4.1	6.5	6.6	6.55	642998.157	9491726.256	2530.316344	16.13716928	43.63642835
3	25/06/2008	1700	Piper_elongatum	3.1	1.7	1.9	1.8	642998.4677	9491729.225	2530.157757	17.89079184	46.05227753
3	25/06/2008	1701	Piper_elongatum	3.1	1.7	1.9	1.8	642998.4677	9491729.225	2530.157757	17.89079184	46.05227753
3	25/06/2008	1702	Solanum_Ms1	2.8	1.1	0.7	0.9	642998.1341	9491730.48	2529.970212	18.22923809	47.30583641
3	25/06/2008	1703	Solanum_Ms1	2.8	1.1	0.7	0.9	642998.1341	9491730.48	2529.970212	18.22923809	47.30583641
3	25/06/2008	1704	Solanum_Ms1	2.8	1.1	0.7	0.9	642998.1341	9491730.48	2529.970212	18.22923809	47.30583641
3	25/06/2008	1705	Parathesis_Ms	4.4	3.3	3.2	3.25	643000.1215	9491730.663	2531.200495	20.04195139	46.4706932
3	25/06/2008	1706	Parathesis_Ms	2.4	1.3	1.3	1.3	642999.7787	9491731.679	2530.967883	20.25314023	47.52209875
3	25/06/2008	1707	Cestrum_auriculatum	3.6	3.1	2.9	3	643000.64	9491730.789	2531.602586	20.55408125	46.3207424
3	25/06/2008	1708	Cestrum_auriculatum	5.5	2.2	2.1	2.15	643003.2168	9491733.373	2532.489699	24.07781636	47.27037293
3	25/06/2008	1709	Solanum_Ms2	6.3	5.2	5.1	5.15	643003.9793	9491732.892	2533.292954	24.49753185	46.47243135
3	25/06/2008	1710	Miconia_denticulata	3.5	2.4	2.6	2.5	643001.6625	9491733.386	2531.725187	22.7380749	48.05852657
3	25/06/2008	1711	Parathesis_Ms	2.7	2.1	2.4	2.25	643000.168	9491731.991	2530.909705	20.74654444	47.59802197
3	25/06/2008	1712	Miconia_denticulata	3	1	1.1	1.05	642999.8378	9491732.825	2530.730659	20.87728982	48.48495445
3	25/06/2008	1713	Miconia_denticulata	2.3	0.5	0.7	0.6	642999.4107	9491733.272	2530.711027	20.73073969	49.08536101
3	25/06/2008	1714	Miconia_denticulata	3.9	2.5	2.3	2.4	642994.8665	9491733.906	2527.820208	17.1125724	51.90675356
3	25/06/2008	1715	Miconia_denticulata	3.9	5.9	7.3	6.6	642991.9047	9491733.86	2525.861073	14.52480415	53.34820341
3	25/06/2008	1716	Miconia_denticulata	3.2	1	1	1	642995.7839	9491733.656	2528.188257	17.781905	51.23137086
3	25/06/2008	1717	Siparuna_muricata	2.7	1.1	0.6	0.85	642995.291	9491733.75	2528.083468	17.40223814	51.55948655
3	25/06/2008	1718	Siparuna_muricata	2.1	1	0.5	0.75	642995.2631	9491734.02	2528.006557	17.51328636	51.80778158
3	25/06/2008	1719	Lycianthes_inaequilatera	1.6	0.3	0.3	0.3	642995.8244	9491733.254	2528.430447	17.61614862	50.86321257
3	25/06/2008	1720	Miconia_denticulata	3.4	7.3	7.2	7.25	642993.863	9491727.532	2528.333998	13.05673153	46.88885187
3	25/06/2008	1721	Persea_Ms	22.8	136.8732511	136.8732511	136.8732511	642993.3404	9491727.373	2527.969479	12.52425208	47.01191259
3	25/06/2008	1722	Solanum_Ms2	6.2	7.3	8.4	7.85	642995.4929	9491722.072	2527.862786	11.73792662	41.34493101
3	25/06/2008	1723	Drimys_Ms	4.1	2.6	2.6	2.6	642995.6379	9491724.809	2528.302564	13.23225015	43.64312205
3	25/06/2008	1724	Siparuna_muricata	3.7	2.1	2.3	2.2	642997.2004	9491723.637	2527.715889	13.99922825	41.8466102
3	25/06/2008	1725	Siparuna_muricata	3.3	1.9	1.9	1.9	642996.9542	9491723.722	2528.458377	13.82885204	42.04385068
3	25/06/2008	1726	Siparuna_muricata	3.8	4.1	3.9	4	642996.4153	9491722.533	2528.282403	12.76754136	41.2833502
3	25/06/2008	1727	Eugenia_Ms	4.3	3.2	3.3	3.25	642995.426	9491723.172	2527.559305	12.23004121	42.33110208
3	25/06/2008	1728	Eugenia_Ms	2.5	2.6	2.3	2.45	642992.8348	9491726.043	2527.036853	11.42146368	46.11286808
3	25/06/2008	1729	Persea_Ms	9.7	19.1	17.3	18.2	642988.538	9491721.265	2523.903068	5.311614949	44.12391402
3	25/06/2008	1730	Persea_Ms	7.6	11.5	10.9	11.2	642991.0265	9491724.127	2525.895983	8.897769965	45.35846323
3	25/06/2008	1731	Eugenia_Ms	7.5	11.6	12	11.8	642989.4454	9491723.107	2524.58638	7.018272062	45.26511287
3	25/06/2008	1732	Eugenia_Ms	7.7	8.2	7.9	8.05	642990.1949	9491724.622	2525.100639	8.42516068	46.20292235
3	25/06/2008	1733	Iochroma_squamosum	3.6	3.5	3.2	3.35	642993.2204	9491721.973	2526.151904	9.720461699	42.39555775
3	25/06/2008	1734	Iochroma_squamosum	4.3	2.3	2.2	2.25	642993.0478	9491722.382	2526.328138	9.775465825	42.83603975
3	25/06/2008	1735	Solanum_Ms2	6.2	4.9	5.3	5.1	642992.1424	9491721.205	2525.966453	8.402710981	42.26920196
3	25/06/2008	1736	Piper_elongatum	7.7	5.4	6	5.7	642994.4566	9491717.487	2526.629409	8.548314704	37.89289084
3	25/06/2008	1737	Piper_elongatum	7.7	5.4	6	5.7	642994.4566	9491717.487	2526.629409	8.548314704	37.89289084
3	25/06/2008	1738	Piper_elongatum	7.7	5.4	6	5.7	642994.4566	9491717.487	2526.629409	8.548314704	37.89289084
3	25/06/2008	1739	Piper_elongatum	7.7	5.4	6	5.7	642994.4566	9491717.487	2526.629409	8.548314704	37.89289084
3	25/06/2008	1740	Cestrum_auriculatum	6.4	5.2	5.4	5.3	642993.8016	9491717.912	2526.818127	8.193233414	38.58781749
3	25/06/2008	1741	DEAD	3.6	3.3	3.3	3.3	642993.6989	9491718.259	2526.81783	8.278032994	38.94013306
3	25/06/2008	1742	Eugenia_Ms	4.2	4	3.6	3.8	642993.3924	9491717.767	2526.76633	7.766439899	38.66698833
3	25/06/2008	1743	Eugenia_Ms	2.6	3.6	4	3.8	642992.5592	9491716.072	2526.292178	6.197291189	37.61564587
3	25/06/2008	1744	Eugenia_Ms	3.9	3.2	3.5	3.35	642992.2598	9491718.433	2526.129503	7.118816952	39.81064421
3	25/06/2008	1745	Solanum_Ms2	1.7	0.7	0.7	0.7	642994.1816	9491718.789	2526.805628	8.961031671	39.15778403
3	25/06/2008	1746	Meliosma	9	3.4	3.7	3.55	642989.5978	9491720.332	2525.841863	5.762889208	42.78600812
3	25/06/2008	1747	Eugenia_Ms	4.5	5.5	4.7	5.1	642989.566	9491720.652	2524.33082	5.895098658	43.07870603
3	25/06/2008	1748	Eugenia_Ms	2.8	2.6	2.9	2.75	642990.0358	9491721.925	2524.784526	6.938620883	43.94636995
3	25/06/2008	1749	Lycianthes_inaequilatera	1.8	0.3	0.2	0.25	642990.7948	9491724.833	2525.203509	9.049684827	46.08490725
3	25/06/2008	1750	Lycianthes_inaequilatera	1.8	0.3	0.2	0.25	642990.7948	9491724.833	2525.203509	9.049684827	46.08490725
3	25/06/2008	1751	Lycianthes_inaequilatera	1.8	0.3	0.2	0.25	642990.7948	9491724.833	2525.203509	9.049684827	46.08490725
3	25/06/2008	1752	Cestrum_auriculatum	2.5	0.7	0.7	0.7	642990.349	9491723.773	2525.036765	8.133655094	45.38991422
3	25/06/2008	1753	Cestrum_auriculatum	2.3	0.5	0.6	0.55	642990.48	9491724.287	2525.021348	8.504398398	45.77009222
3	25/06/2008	1754	Siparuna_muricata	2.1	0.4	0.4	0.4	642990.9153	9491723.3	2525.03011	8.387670993	44.69737149
3	25/06/2008	1755	Siparuna_muricata	2	0.5	0.4	0.45	642990.2997	9491723.387	2524.954949	7.89818136	45.08057974
3	25/06/2008	1756	Miconia_denticulata	5.5	3.6	4	3.8	642987.9678	9491722.259	2523.223728	5.31455248	45.26949997
3	25/06/2008	1757	DEAD	3.1	3.5	3.6	3.55	642986.7011	9491722.508	2523.571927	4.341979265	46.11834058
3	25/06/2008	1758	Cestrum_auriculatum	2.1	0.6	0.6	0.6	642987.718	9491723.595	2524.040044	5.766409812	46.55163531
3	25/06/2008	1759	Cestrum_auriculatum	2	0.8	1.3	1.05	642987.2257	9491723.204	2523.855605	5.144450749	46.45896113
3	25/06/2008	1760	Cestrum_auriculatum	2.8	1.1	1.1	1.1	642988.7225	9491732.382	2523.926431	11.02980887	53.65909457
3	25/06/2008	1761	Cestrum_auriculatum	2.9	1	0.9	0.95	642988.7013	9491732.484	2524.004021	11.06220564	53.7577934
3	25/06/2008	1762	Cestrum_auriculatum	3.2	1.2	1.2	1.2	642986.9364	9491732.867	2523.262003	9.725555641	54.9724034
3	25/06/2008	1763	Cestrum_auriculatum	2.6	0.9	1	0.95	642987.0993	9491733.297	2523.275654	10.08140441	55.26292372
3	25/06/2008	1764	Solanum_Ms1	2.6	0.9	0.9	0.9	642987.8614	9491731.495	2523.449688	9.840399125	53.3213233
3	25/06/2008	1765	Solanum_Ms1	2.6	0.9	0.9	0.9	642987.8614	9491731.495	2523.449688	9.840399125	53.3213233
3	25/06/2008	1766	Solanum_Ms1	2.6	0.9	0.9	0.9	642987.8614	9491731.495	2523.449688	9.840399125	53.3213233
3	25/06/2008	1767	Solanum_Ms1	2.6	0.9	0.9	0.9	642987.8614	9491731.495	2523.449688	9.840399125	53.3213233
3	25/06/2008	1768	Solanum_Ms1	2.6	0.9	0.9	0.9	642987.8614	9491731.495	2523.449688	9.840399125	53.3213233
3	25/06/2008	1769	Cestrum_auriculatum	2.1	0.8	0.7	0.75	642988.215	9491731.207	2523.680685	10.00270302	52.89512351
3	25/06/2008	1770	Cestrum_auriculatum	2.4	1.2	1.2	1.2	642987.9234	9491731.143	2523.488887	9.718384272	52.9858595
3	25/06/2008	1771	Cestrum_auriculatum	3.5	1.7	1.5	1.6	642986.9025	9491731.843	2523.181861	9.184102544	54.10230113
3	25/06/2008	1772	Cestrum_auriculatum	4.2	1.9	1.9	1.9	642986.8719	9491731.292	2522.992667	8.882030258	53.64037219
3	25/06/2008	1773	Solanum_Ms1	5.5	3.1	2.9	3	642983.9309	9491731.952	2521.263815	6.665024837	55.68243734
3	25/06/2008	1774	Miconia_denticulata	5.9	7.1	6.9	7	642983.652	9491729.22	2520.569717	5.057709696	53.4561953
3	25/06/2008	1775	Miconia_denticulata	1.6	1.6	1.4	1.5	642985.7517	9491730.632	2521.899513	7.58197893	53.62903952
3	25/06/2008	1776	DEAD	3.5	3.9	4.1	4	642986.4742	9491727.323	2522.21478	6.553348822	50.40236834
3	25/06/2008	1777	Miconia_denticulata	2.7	1.1	0.9	1	642987.4912	9491727.706	2523.266227	7.625451366	50.22527581
3	25/06/2008	1778	Eugenia_Ms	3.9	6.5	6.1	6.3	642983.6841	9491723.846	2521.46215	2.398393948	48.78598091
3	25/06/2008	1779	Eugenia_Ms	2.7	1.1	1.2	1.15	642986.5397	9491724.64	2522.565044	5.268507147	48.04595172
3	25/06/2008	1780	Piper_elongatum	5.2	4.2	4.2	4.2	642983.2856	9491722.401	2521.097009	1.330669215	47.73368108
3	25/06/2008	1781	Piper_elongatum	5.2	4.2	4.2	4.2	642983.2856	9491722.401	2521.097009	1.330669215	47.73368108
3	25/06/2008	1782	Meliosma	3.8	2.1	2	2.05	642984.2833	9491723.175	2521.42489	2.581862499	47.90537488
3	25/06/2008	1783	Solanum_Ms1	3.3	1.4	1.4	1.4	642983.7555	9491723.151	2520.522494	2.112748209	48.14848417
3	25/06/2008	1784	Eugenia_Ms	4.1	2.7	2.7	2.7	642981.9055	9491724.948	2520.060837	1.409232165	50.62982289
3	25/06/2008	1785	Miconia_denticulata	6.2	4.1	3.8	3.95	642981.9938	9491726.8	2519.79922	2.411678417	52.18951538
3	25/06/2008	1786	Miconia_denticulata	3.7	2.6	2.7	2.65	642980.9749	9491729.209	2519.768278	2.73381861	54.7853726
3	25/06/2008	1787	Eugenia_Ms	2.5	1	0.9	0.95	642981.1953	9491729.131	2520.114082	2.885533578	54.60725808
3	25/06/2008	1788	Solanum_Ms2	5	2.2	2.4	2.3	642981.0581	9491733.13	2520.097893	4.766348591	58.13937642
3	25/06/2008	1789	Miconia_firma	5.8	6.9	7.8	7.35	642976.6263	9491732.474	2518.664347	0.600101561	59.78681945
3	25/06/2008	1790	Delostoma_integrifolium	3.3	1.7	1.8	1.75	642979.3043	9491729.389	2518.775795	1.376931019	55.77636894
3	25/06/2008	1791	Senecio_Ms	4.5	3.3	3.3	3.3	642975.3593	9491735.49	2518.236678	1.010745842	63.03199897
3	25/06/2008	1792	Senecio_Ms	4.5	3.3	3.3	3.3	642975.3593	9491735.49	2518.236678	1.010745842	63.03199897
3	25/06/2008	1793	Miconia_media	3.8	1.6	1.4	1.5	642974.1046	9491736.632	2518.938301	0.495499347	64.64903904
3	25/06/2008	1794	Miconia_media	3.8	1.6	1.6	1.6	642974.313	9491736.222	2518.462123	0.470524931	64.18898049
3	25/06/2008	1795	Siparuna_muricata	2.7	2.4	2.2	2.3	642973.2753	9491739.663	2520.220431	1.292757871	67.68861191
3	25/06/2008	1796	Cestrum_auriculatum	3.5	1.9	1.8	1.85	642973.809	9491740.063	2520.199891	1.954943531	67.76799525
3	25/06/2008	1797	Cestrum_auriculatum	2.9	2.5	2.2	2.35	642977.1329	9491737.936	2520.12869	3.770065148	64.26408152
3	25/06/2008	1798	Senecio_Ms	3.9	2	2.9	2.45	642975.5712	9491736.722	2519.471747	1.810451664	63.99341014
3	25/06/2008	1799	Senecio_Ms	3.9	2	2.9	2.45	642975.5712	9491736.722	2519.471747	1.810451664	63.99341014
3	25/06/2008	1800	Senecio_Ms	3.9	2	2.9	2.45	642975.5712	9491736.722	2519.471747	1.810451664	63.99341014
3	25/06/2008	1801	Persea_Ms	22.7	135.6000115	135.6000115	135.6000115	642981.3512	9491726.137	2519.368263	1.52375106	51.9367346
3	25/06/2008	1802	Persea_Ms	6	9.5	13	11.25	642985.5688	9491717.073	2521.444223	0.644318317	41.97835661
3	25/06/2008	1803	Siparuna_muricata	2.4	1.1	1.1	1.1	642987.8228	9491721.413	2524.272498	4.766243555	44.60977402
3	25/06/2008	1804	Meliosma	6.4	10.2	11	10.6	642984.9965	9491717.379	2521.118639	0.301300415	42.5288573
3	25/06/2008	1805	Aphelandra_acanthifolia	3	4.9	3.9	4.4	642989.3448	9491719.418	2523.721289	5.086607797	42.12061379
3	25/06/2008	1806	Aphelandra_acanthifolia	3	4.9	3.9	4.4	642989.3448	9491719.418	2523.721289	5.086607797	42.12061379
3	25/06/2008	1807	Aphelandra_acanthifolia	3	4.9	3.9	4.4	642989.3448	9491719.418	2523.721289	5.086607797	42.12061379
3	25/06/2008	1808	Aphelandra_acanthifolia	3	4.9	3.9	4.4	642989.3448	9491719.418	2523.721289	5.086607797	42.12061379
3	25/06/2008	1809	Aphelandra_acanthifolia	3	4.9	3.9	4.4	642989.3448	9491719.418	2523.721289	5.086607797	42.12061379
3	25/06/2008	1810	Lycianthes_inaequilatera	2.5	1.2	1.2	1.2	642990.0928	9491721.686	2524.426898	6.868363416	43.71073986
3	25/06/2008	1811	Lycianthes_inaequilatera	2.5	1.2	1.2	1.2	642990.0928	9491721.686	2524.426898	6.868363416	43.71073986
3	25/06/2008	1812	Persea_Ms	8.1	9.6	9.6	9.6	642986.8693	9491716.309	2523.153526	1.388387006	40.66616861
3	25/06/2008	1813	Cestrum_auriculatum	2.6	3.1	3.1	3.1	642990.9129	9491737.726	2526.820943	15.59892756	57.19231207
3	25/06/2008	1814	Miconia_firma	6.3	6.3	6.4	6.35	642991.7801	9491743.734	2528.833162	19.35375424	61.96150902
3	25/06/2008	1815	Miconia_firma	4.4	4.9	5.4	5.15	642992.0003	9491743.36	2528.813348	19.35728835	61.52712472
3	25/06/2008	1816	Monnina_pilosa	3	3.2	3.2	3.2	642991.3901	9491744.384	2528.875017	19.34109812	62.7195948
3	25/06/2008	1817	Miconia_media	4.7	4.7	5.9	5.3	642986.1328	9491743.358	2526.175362	14.27517181	64.45978723
3	25/06/2008	1818	Solanum_Ms2	3.1	1	0.9	0.95	642988.354	9491743.845	2527.070805	16.44190253	63.77024115
3	25/06/2008	1819	Solanum_Ms2	7.7	6.9	6.9	6.9	642983.7575	9491749.616	2528.002279	15.34670269	71.06630092
3	25/06/2008	1820	Senecio_Ms	2	1	0.9	0.95	642984.6005	9491749.153	2528.516156	15.84556834	70.2443139
3	25/06/2008	1821	Senecio_Ms	2	1	0.9	0.95	642984.6005	9491749.153	2528.516156	15.84556834	70.2443139
3	25/06/2008	1822	Critoniopsis_sevillana	14.2	20.9	15.2	18.05	642977.8883	9491756.98	2528.947832	13.94626452	80.37907909
3	25/06/2008	1823	Cestrum_auriculatum	2.9	1	1	1	642983.6839	9491751.434	2529.434226	16.19228121	72.677959
3	25/06/2008	1824	Solanum_Ms2	6.2	2.7	2.8	2.75	642982.7344	9491753.584	2529.068127	16.44483576	75.01452225
3	25/06/2008	1825	Ruagea_glabra	1.8	1	1	1	642983.1863	9491752.373	2529.474692	16.230714	73.73981326
3	25/06/2008	1826	Piper_elongatum	6.7	3	6.9	4.95	642980.5459	9491753.429	2529.378878	14.47232506	75.97503497
3	25/06/2008	1827	Piper_elongatum	6.7	3	6.9	4.95	642980.5459	9491753.429	2529.378878	14.47232506	75.97503497
3	25/06/2008	1828	Solanum_Ms1	3.5	2	2	2	642982.9201	9491754.796	2530.274349	17.21153455	75.97102176
3	25/06/2008	1829	Solanum_Ms1	3.7	2.7	1.2	1.95	642981.3282	9491755.871	2530.186082	16.37077004	77.69860833
3	25/06/2008	1830	Solanum_Ms1	3.7	2.7	1.2	1.95	642981.3282	9491755.871	2530.186082	16.37077004	77.69860833
3	25/06/2008	1831	Solanum_Ms1	3.7	2.7	1.2	1.95	642981.3282	9491755.871	2530.186082	16.37077004	77.69860833
3	25/06/2008	1832	Solanum_Ms1	3.7	2.7	1.2	1.95	642981.3282	9491755.871	2530.186082	16.37077004	77.69860833
3	25/06/2008	1833	Solanum_Ms1	3.7	2.7	1.2	1.95	642981.3282	9491755.871	2530.186082	16.37077004	77.69860833
3	25/06/2008	1834	Solanum_Ms1	3.7	2.7	1.2	1.95	642981.3282	9491755.871	2530.186082	16.37077004	77.69860833
3	25/06/2008	1835	Solanum_Ms1	3.7	2.7	1.2	1.95	642981.3282	9491755.871	2530.186082	16.37077004	77.69860833
3	25/06/2008	1836	Solanum_Ms1	3.7	2.7	1.2	1.95	642981.3282	9491755.871	2530.186082	16.37077004	77.69860833
3	25/06/2008	1837	Solanum_Ms1	3.7	2.7	1.2	1.95	642981.3282	9491755.871	2530.186082	16.37077004	77.69860833
3	25/06/2008	1838	Solanum_Ms1	3.7	2.7	1.2	1.95	642981.3282	9491755.871	2530.186082	16.37077004	77.69860833
3	25/06/2008	1839	Solanum_Ms1	3.7	2.7	1.2	1.95	642981.3282	9491755.871	2530.186082	16.37077004	77.69860833
3	25/06/2008	1840	Solanum_Ms1	3.7	2.7	1.2	1.95	642981.3282	9491755.871	2530.186082	16.37077004	77.69860833
3	25/06/2008	1841	Solanum_Ms1	3.3	1.9	1.6	1.75	642978.0392	9491755.57	2529.216836	13.37194101	79.08254882
3	25/06/2008	1842	Solanum_Ms1	3.3	1.9	1.6	1.75	642978.0392	9491755.57	2529.216836	13.37194101	79.08254882
3	25/06/2008	1843	Solanum_Ms1	3.3	1.9	1.6	1.75	642978.0392	9491755.57	2529.216836	13.37194101	79.08254882
3	25/06/2008	1844	Parathesis_Ms	2.1	1.1	1.4	1.25	642978.1281	9491754.302	2528.567161	12.81458101	77.93920764
3	25/06/2008	1845	Persea_Ms	3.2	1.8	1.7	1.75	642978.6093	9491754.493	2528.499763	13.32684886	77.86426955
3	25/06/2008	1846	Solanum_Ms2	6.7	4.4	4.2	4.3	642975.9126	9491755.43	2528.840295	11.46002341	80.02420092
3	25/06/2008	1847	Piper_elongatum	3.6	1.7	1.9	1.8	642977.7638	9491752.891	2528.038398	11.79357914	76.89954584
3	25/06/2008	1848	Solanum_Ms2	3.4	1.2	1.4	1.3	642975.4447	9491753.652	2527.8205	10.16584411	78.71833706
3	25/06/2008	1849	Solanum_Ms2	3.5	1.1	1.2	1.15	642975.81	9491753.695	2527.798576	10.50366985	78.57298915
3	25/06/2008	1850	Miconia_media	3.7	1.6	1.4	1.5	642975.1335	9491753.276	2527.250505	9.708433092	78.54847264
3	25/06/2008	1851	Miconia_firma	2.3	1.1	1.1	1.1	642977.2894	9491753.794	2527.578385	11.83434316	77.91891206
3	25/06/2008	1852	Miconia_media	3	1.6	1.8	1.7	642975.8181	9491753.4	2526.361001	10.3632993	78.31348117
3	25/06/2008	1853	Solanum_Ms2	7.1	3.2	3.4	3.3	642979.5042	9491754.319	2527.50919	14.01503503	77.2664342
3	25/06/2008	1854	Piper_elongatum	4.1	2.3	2.2	2.25	642979.5093	9491752.409	2527.867249	13.06437408	75.60947223
3	25/06/2008	1855	Piper_elongatum	4.1	2.3	2.2	2.25	642979.5093	9491752.409	2527.867249	13.06437408	75.60947223
3	25/06/2008	1856	Piper_elongatum	4.1	2.3	2.2	2.25	642979.5093	9491752.409	2527.867249	13.06437408	75.60947223
3	25/06/2008	1857	Piper_elongatum	4.1	2.3	2.2	2.25	642979.5093	9491752.409	2527.867249	13.06437408	75.60947223
3	25/06/2008	1858	Solanum_Ms2	9.3	5.9	7.5	6.7	642976.9438	9491753.194	2527.831403	11.23506469	77.57217797
3	25/06/2008	1859	Parathesis_Ms	4.4	1.7	1.6	1.65	642978.9822	9491751.515	2527.949495	12.16076698	75.09870166
3	25/06/2008	1860	Piper_elongatum	4.8	3	3	3	642980.0519	9491751.259	2527.98228	12.95909437	74.34197158
3	25/06/2008	1861	Eugenia_Ms	2.2	1.3	1.2	1.25	642980.5907	9491750.64	2527.812084	13.11658198	73.53711997
3	25/06/2008	1862	Solanum_Ms2	2.6	0.4	0.5	0.45	642982.7699	9491750.609	2528.297561	14.98829974	72.42069739
3	25/06/2008	1863	Solanum_Ms1	2.6	1.4	1.1	1.25	642981.549	9491748.901	2527.341753	13.07682725	71.55181178
3	25/06/2008	1864	Solanum_Ms1	2.6	1.4	1.1	1.25	642981.549	9491748.901	2527.341753	13.07682725	71.55181178
3	25/06/2008	1865	Solanum_Ms1	2.6	1.4	1.1	1.25	642981.549	9491748.901	2527.341753	13.07682725	71.55181178
3	25/06/2008	1866	Miconia_firma	1.6	0.6	0.5	0.55	642982.972	9491748.575	2527.315037	14.14598292	70.55758618
3	25/06/2008	1867	Miconia_firma	2.5	0.9	1.1	1	642983.7155	9491748.841	2527.46411	14.92294203	70.41629613
3	25/06/2008	1868	Solanum_Ms1	2.4	0.5	0.5	0.5	642982.1428	9491748.127	2527.147087	13.20384391	70.58411901
3	25/06/2008	1869	Eugenia_Ms	1.8	0.6	0.7	0.65	642982.3313	9491748.206	2527.193921	13.40669314	70.558509
3	25/06/2008	1870	Eugenia_Ms	2.4	0.8	0.8	0.8	642979.8988	9491749.952	2527.08891	12.17341321	73.28730631
3	25/06/2008	1871	Morus_insignis	2.1	1.3	1.2	1.25	642981.2884	9491748.445	2526.550361	12.62315053	71.28710295
3	25/06/2008	1872	Piper_elongatum	5.4	4.9	4.8	4.85	642980.0624	9491748.536	2526.331066	11.60680075	71.97884457
3	25/06/2008	1873	Parathesis_Ms	2.8	1.9	2.1	2	642983.6082	9491745.858	2526.472558	13.33862197	67.88674366
3	25/06/2008	1874	Parathesis_Ms	2.4	1.9	2	1.95	642982.6845	9491745.992	2525.965329	12.60558706	68.46453657
3	25/06/2008	1875	Iochroma_squamosum	4.6	2.9	2.9	2.9	642984.5368	9491745.845	2526.630656	14.13612638	67.41090853
3	25/06/2008	1876	Iochroma_squamosum	4.6	11	13	12	642980.1344	9491747.666	2525.615669	11.23438427	71.18982375
3	25/06/2008	1877	Solanum_Ms1	2.6	1.6	2	1.8	642986.6764	9491744.001	2526.557332	15.06749616	64.74489986
3	25/06/2008	1878	Solanum_Ms1	2.6	1.6	2	1.8	642986.6764	9491744.001	2526.557332	15.06749616	64.74489986
3	25/06/2008	1879	Solanum_Ms1	4.7	2.2	2.2	2.2	642985.3765	9491743.545	2525.386396	13.71359843	64.99956564
3	25/06/2008	1880	Miconia_firma	4.4	4.5	4.8	4.65	642985.2012	9491742.951	2525.57142	13.26477474	64.57288086
3	25/06/2008	1881	Solanum_Ms1	2.8	1.6	0.4	1	642983.9511	9491743.841	2525.054515	12.62701831	65.96835116
3	25/06/2008	1882	Solanum_Ms1	2.8	1.6	0.4	1	642983.9511	9491743.841	2525.054515	12.62701831	65.96835116
3	25/06/2008	1883	Miconia_firma	3.6	0.9	0.8	0.85	642984.4921	9491746.03	2525.72134	14.18994538	67.59341263
3	25/06/2008	1884	Ruagea_glabra	5.5	4.3	4.4	4.35	642981.3536	9491746.286	2525.348561	11.59987378	69.38446375
3	25/06/2008	1885	Parathesis_Ms	4.3	4.9	5.7	5.3	642983.0228	9491742.698	2524.489533	11.25143691	65.44242686
3	25/06/2008	1886	Parathesis_Ms	3.6	4.5	4.3	4.4	642983.031	9491741.545	2524.484782	10.68214687	64.44000435
3	25/06/2008	1887	Miconia_denticulata	2.5	2.2	1.4	1.8	642984.1852	9491740.641	2524.436749	11.22974123	63.08016526
3	25/06/2008	1888	Solanum_Ms2	3.5	2	1.7	1.85	642982.2563	9491742.015	2523.882025	10.24614369	65.23419635
3	25/06/2008	1889	Miconia_firma	7	17.4	16.9	17.15	642976.5611	9491736.783	2519.270288	2.69802994	63.55086788
3	25/06/2008	1890	Senecio_Ms	4.1	2.5	5.4	3.95	642980.1641	9491739.242	2521.905402	7.047971814	63.87922651
3	25/06/2008	1891	Senecio_Ms	4.1	2.5	5.4	3.95	642980.1641	9491739.242	2521.905402	7.047971814	63.87922651
3	25/06/2008	1892	Senecio_Ms	4.1	2.5	5.4	3.95	642980.1641	9491739.242	2521.905402	7.047971814	63.87922651
3	25/06/2008	1893	Senecio_Ms	4.1	2.5	5.4	3.95	642980.1641	9491739.242	2521.905402	7.047971814	63.87922651
3	25/06/2008	1894	Senecio_Ms	4.1	2.5	5.4	3.95	642980.1641	9491739.242	2521.905402	7.047971814	63.87922651
3	25/06/2008	1895	Senecio_Ms	4.1	2.5	5.4	3.95	642980.1641	9491739.242	2521.905402	7.047971814	63.87922651
3	25/06/2008	1896	Senecio_Ms	4.1	2.5	5.4	3.95	642980.1641	9491739.242	2521.905402	7.047971814	63.87922651
3	25/06/2008	1897	Solanum_Ms2	8.5	6.4	7.1	6.75	642978.3214	9491742.221	2522.066498	6.941846629	67.38076664
3	25/06/2008	1898	Parathesis_Ms	4.9	4.4	4.9	4.65	642979.1952	9491743.649	2524.18952	8.41230819	68.18013736
3	25/06/2008	1899	Eugenia_Ms	3.9	1.1	1.5	1.3	642980.2922	9491743.679	2523.034764	9.37756184	67.65807764
3	25/06/2008	1900	Eugenia_Ms	4.8	2.8	2.6	2.7	642978.2629	9491744.493	2522.977415	8.027044201	69.37744855
3	25/06/2008	1901	Eugenia_Ms	10.9	9.2	9.3	9.25	642974.7198	9491744.932	2521.693503	5.178175041	71.52925851
3	25/06/2008	1902	Eugenia_Ms	3.5	2	2.2	2.1	642978.4677	9491742.74	2522.981136	7.327815338	67.75670897
3	25/06/2008	1903	Miconia_media	2.5	1	1.1	1.05	642977.6685	9491744.482	2523.261867	7.506489172	69.66460454
3	25/06/2008	1904	Piper_elongatum	5.1	3.6	1.2	2.4	642976.2119	9491745.786	2522.924625	6.897241517	71.52249042
3	25/06/2008	1905	Piper_elongatum	5.1	3.6	1.2	2.4	642976.2119	9491745.786	2522.924625	6.897241517	71.52249042
3	25/06/2008	1906	Solanum_Ms2	6.9	4.3	4.9	4.6	642976.1539	9491748.057	2524.474866	7.98272731	73.5187012
3	25/06/2008	1907	Cestrum_auriculatum	1.6	0.6	0.5	0.55	642978.8444	9491746.86	2524.952413	9.71379661	71.13602859
3	25/06/2008	1908	Meliosma_Ms2	11.9	14.9	15.4	15.15	642974.43	9491746.872	2524.060187	5.896884469	73.35380162
3	25/06/2008	1909	Miconia_denticulata	4.8	4.6	3.7	4.15	642976.6298	9491749.98	2525.777207	9.356022174	74.94551156
3	25/06/2008	1910	Solanum_Ms2	1.6	0.7	0.7	0.7	642979.1095	9491749.985	2526.593955	11.50637814	73.71055381
3	25/06/2008	1911	Piper_elongatum	1.8	0.9	0.8	0.85	642979.1232	9491748.846	2526.251294	10.94827077	72.71653786
3	25/06/2008	1912	Eugenia_Ms	2.8	2.4	2.3	2.35	642975.4602	9491747.186	2524.255899	6.946053992	73.11047654
3	25/06/2008	1913	Eugenia_Ms	2.3	1	0.9	0.95	642974.9759	9491747.14	2524.889408	6.503986383	73.31349377
3	25/06/2008	1914	Morus_insignis	16.6	0.4	0.3	0.35	642975.0078	9491747.601	2525.095366	6.762036058	73.69652639
3	25/06/2008	1915	Eugenia_Ms	2.2	2.2	1.9	2.05	642973.9514	9491751.712	2525.832027	7.902800642	77.78519142
3	25/06/2008	1916	Lycianthes_inaequilatera	1.8	0.5	0.6	0.55	642976.0302	9491750.053	2525.663378	8.873375182	75.30870704
3	25/06/2008	1917	Morus_insignis	7.2	2.2	2.2	2.2	642973.9261	9491747.055	2521.319366	5.552249239	73.76453177
3	25/06/2008	1918	Piper_elongatum	2.3	0.9	0.9	0.9	642975.6349	9491741.535	2522.011599	4.27206679	68.12957131
3	25/06/2008	1919	Solanum_Ms2	3.5	2.3	2.5	2.4	642973.6785	9491742.494	2521.612427	3.057048867	69.93802757
3	25/06/2008	1920	Boehmeria_caudata	2.7	5.2	4.9	5.05	642973.1625	9491745.618	2522.411863	4.172625851	72.90211195
3	25/06/2008	1921	Piper_elongatum	2.8	1.3	1.5	1.4	642971.6782	9491741.888	2521.050726	1.021802652	70.41334954
3	25/06/2008	1922	Solanum_Ms2	3.8	1.9	1.8	1.85	642977.857	9491739.926	2522.001577	5.391809594	65.62492665
3	25/06/2008	1923	Solanum_Ms2	3.9	3	2.7	2.85	642977.2709	9491739.791	2521.735682	4.816773103	65.80106707
3	25/06/2008	1924	Solanum_Ms2	3.4	2.1	2.1	2.1	642977.4774	9491739.959	2521.596379	5.079681342	65.84348642
3	25/06/2008	1925	Solanum_Ms1	2.3	0.8	0.7	0.75	642977.2051	9491738.865	2521.239878	4.296954419	65.03224844
3	25/06/2008	1926	Solanum_Ms1	2.3	0.8	0.7	0.75	642977.2051	9491738.865	2521.239878	4.296954419	65.03224844
3	25/06/2008	1927	Solanum_Ms1	2.3	0.8	0.7	0.75	642977.2051	9491738.865	2521.239878	4.296954419	65.03224844
3	25/06/2008	1928	Solanum_Ms1	2.3	0.8	0.7	0.75	642977.2051	9491738.865	2521.239878	4.296954419	65.03224844
3	25/06/2008	1929	Solanum_Ms1	2.3	0.8	0.7	0.75	642977.2051	9491738.865	2521.239878	4.296954419	65.03224844
3	25/06/2008	1930	Miconia_firma	4.6	3.3	2.7	3	642975.9186	9491740.891	2521.620658	4.195848039	67.43029115
3	25/06/2008	1931	Miconia_firma	2.8	2.7	2.7	2.7	642975.6546	9491740.722	2521.5824	3.882531801	67.41550634
3	25/06/2008	1932	Cestrum_auriculatum	2.3	1.7	1.9	1.8	642975.9176	9491740.095	2521.55156	3.797073344	66.74159967
3	25/06/2008	1933	Senecio_Ms	3.2	1.8	1.5	1.65	642968.5113	9491745.592	2520.670805	0.131164995	75.20460251
3	25/06/2008	1934	Senecio_Ms	3.2	1.8	1.5	1.65	642968.5113	9491745.592	2520.670805	0.131164995	75.20460251
3	25/06/2008	1935	Senecio_Ms	3.2	1.8	1.5	1.65	642968.5113	9491745.592	2520.670805	0.131164995	75.20460251
3	25/06/2008	1936	Senecio_Ms	3.2	1.8	1.5	1.65	642968.5113	9491745.592	2520.670805	0.131164995	75.20460251
3	25/06/2008	1937	Senecio_Ms	3.2	1.8	1.5	1.65	642968.5113	9491745.592	2520.670805	0.131164995	75.20460251
3	25/06/2008	1938	Persea_Ms	28.7	188.1211427	188.1211427	188.1211427	642964.6911	9491752.405	2527.47924	0.229232729	83.01479997
3	25/06/2008	1939	DEAD	4.3	2	2.2	2.1	642979.4696	9491780.014	2542.619771	26.83225928	99.5357091
3	25/06/2008	1940	Miconia_media	3.2	1.7	1.8	1.75	642979.173	9491779.907	2542.385863	26.52196051	99.59134626
3	25/06/2008	1941	Miconia_firma	3.4	1.5	1.4	1.45	642979.6589	9491779.414	2542.199371	26.69621299	98.92136594
3	25/06/2008	1942	Miconia_media	7.1	5.1	5.4	5.25	642981.9396	9491780.503	2543.772268	29.21630174	98.7248952
3	25/06/2008	1943	Ruagea_glabra	4.4	3	2.6	2.8	642981.7337	9491779.702	2543.287706	28.63732579	98.13399514
3	25/06/2008	1944	Ruagea_glabra	5	3.2	3.4	3.3	642981.716	9491779.414	2543.331768	28.478164	97.89352798
3	25/06/2008	1945	Miconia_denticulata	3.4	1.4	1.6	1.5	642981.8993	9491779.927	2542.893684	28.89308876	98.24571241
3	25/06/2008	1946	Cestrum_auriculatum	2.8	1.6	1.7	1.65	642983.2129	9491779.494	2543.441974	29.81406714	97.2137764
3	25/06/2008	1947	Miconia_media	4.7	2.1	1.8	1.95	642984.9604	9491779.118	2543.867452	31.13948636	96.01440474
3	25/06/2008	1948	Miconia_firma	5.6	2.5	2.5	2.5	642985.2445	9491777.048	2543.354957	30.35083492	94.0802844
3	25/06/2008	1949	DEAD	4.2	1.9	1.9	1.9	642990.5314	9491768.988	2542.211067	30.89914948	84.45619252
3	25/06/2008	1950	Solanum_Ms2	5.9	2.4	2.5	2.45	642991.2212	9491770.248	2542.807681	32.12686477	85.20291297
3	25/06/2008	1951	Piper_elongatum	7	3.8	3.7	3.75	642992.0708	9491769.708	2543.035248	32.59255417	84.3103483
3	25/06/2008	1952	Miconia_media	4.4	2	2.1	2.05	642989.9323	9491768.949	2541.940307	30.36090251	84.72203888
3	25/06/2008	1953	Miconia_media	3.9	1.2	1.2	1.2	642989.3629	9491769.133	2541.748763	29.95958715	85.16575706
3	25/06/2008	1954	Piper_elongatum	4.3	3	4.4	3.7	642988.4892	9491772.581	2542.919477	30.92709692	88.58900161
3	25/06/2008	1955	Piper_elongatum	4.3	3	4.4	3.7	642988.4892	9491772.581	2542.919477	30.92709692	88.58900161
3	25/06/2008	1956	Piper_elongatum	4.3	3	4.4	3.7	642988.4892	9491772.581	2542.919477	30.92709692	88.58900161
3	25/06/2008	1957	Piper_elongatum	5.3	6.5	6.8	6.65	642989.0227	9491774.723	2543.622635	32.46016966	90.17735536
3	25/06/2008	1958	Solanum_Ms2	4	2	1.7	1.85	642987.4614	9491770.96	2541.71207	29.22678575	87.69942064
3	25/06/2008	1959	Lycianthes_inaequilatera	2.7	0.7	0.9	0.8	642986.7416	9491771.742	2541.418547	28.99417855	88.73626624
3	25/06/2008	1960	Lycianthes_inaequilatera	2.7	0.7	0.9	0.8	642986.7416	9491771.742	2541.418547	28.99417855	88.73626624
3	25/06/2008	1961	Lycianthes_inaequilatera	2.7	0.7	0.9	0.8	642986.7416	9491771.742	2541.418547	28.99417855	88.73626624
3	25/06/2008	1962	Lycianthes_inaequilatera	2.7	0.7	0.9	0.8	642986.7416	9491771.742	2541.418547	28.99417855	88.73626624
3	25/06/2008	1963	Lycianthes_inaequilatera	2.7	0.7	0.9	0.8	642986.7416	9491771.742	2541.418547	28.99417855	88.73626624
3	25/06/2008	1964	Lycianthes_inaequilatera	2.7	0.7	0.9	0.8	642986.7416	9491771.742	2541.418547	28.99417855	88.73626624
3	25/06/2008	1965	Lycianthes_inaequilatera	2.7	0.7	0.9	0.8	642986.7416	9491771.742	2541.418547	28.99417855	88.73626624
3	25/06/2008	1966	Drimys_Ms	3.3	1.4	1.5	1.45	642985.6902	9491772.852	2541.727364	28.6388141	90.22357158
3	25/06/2008	1967	Solanum_Ms1	4	1.2	0.9	1.05	642983.6144	9491773.15	2540.723458	26.98987201	91.51900392
3	25/06/2008	1968	Solanum_Ms1	4	1.2	0.9	1.05	642983.6144	9491773.15	2540.723458	26.98987201	91.51900392
3	25/06/2008	1969	Solanum_Ms1	4	1.2	0.9	1.05	642983.6144	9491773.15	2540.723458	26.98987201	91.51900392
3	25/06/2008	1970	Solanum_Ms1	4	1.2	0.9	1.05	642983.6144	9491773.15	2540.723458	26.98987201	91.51900392
3	25/06/2008	1971	Solanum_Ms1	4	1.2	0.9	1.05	642983.6144	9491773.15	2540.723458	26.98987201	91.51900392
3	25/06/2008	1972	Solanum_Ms1	4.2	3	1.4	2.2	642983.6494	9491771.711	2540.090978	26.30098426	90.2558302
3	25/06/2008	1973	Solanum_Ms1	4.2	3	1.4	2.2	642983.6494	9491771.711	2540.090978	26.30098426	90.2558302
3	25/06/2008	1974	Solanum_Ms1	4.2	3	1.4	2.2	642983.6494	9491771.711	2540.090978	26.30098426	90.2558302
3	25/06/2008	1975	Solanum_Ms1	4.2	3	1.4	2.2	642983.6494	9491771.711	2540.090978	26.30098426	90.2558302
3	25/06/2008	1976	Solanum_Ms1	4.2	3	1.4	2.2	642983.6494	9491771.711	2540.090978	26.30098426	90.2558302
3	25/06/2008	1977	Solanum_Ms1	3.7	1.6	1.2	1.4	642983.137	9491772.799	2540.386086	26.40080692	91.45357848
3	25/06/2008	1978	Solanum_Ms1	3.7	1.6	1.2	1.4	642983.137	9491772.799	2540.386086	26.40080692	91.45357848
3	25/06/2008	1979	Solanum_Ms1	3.7	1.6	1.2	1.4	642983.137	9491772.799	2540.386086	26.40080692	91.45357848
3	25/06/2008	1980	Solanum_Ms1	3.7	1.6	1.2	1.4	642983.137	9491772.799	2540.386086	26.40080692	91.45357848
3	25/06/2008	1981	Solanum_Ms1	3.7	1.6	1.2	1.4	642983.137	9491772.799	2540.386086	26.40080692	91.45357848
3	25/06/2008	1982	Solanum_Ms1	2.9	1.4	1.7	1.55	642979.7548	9491772.281	2539.184714	23.21302386	92.69649986
3	25/06/2008	1983	Morus_insignis	5.7	4	3.7	3.85	642984.4471	9491770.845	2540.22035	26.55871449	89.10680319
3	25/06/2008	1984	Morus_insignis	2.2	0.5	0.5	0.5	642983.9187	9491768.937	2539.33587	25.14703429	87.71850341
3	25/06/2008	1985	Piper_elongatum	6.2	2.9	1.5	2.2	642985.5818	9491768.974	2539.976403	26.60564233	86.91870042
3	25/06/2008	1986	Piper_elongatum	6.2	2.9	1.5	2.2	642985.5818	9491768.974	2539.976403	26.60564233	86.91870042
3	25/06/2008	1987	Piper_elongatum	6.2	2.9	1.5	2.2	642985.5818	9491768.974	2539.976403	26.60564233	86.91870042
3	25/06/2008	1988	Piper_elongatum	6.2	2.9	1.5	2.2	642985.5818	9491768.974	2539.976403	26.60564233	86.91870042
3	25/06/2008	1989	Meliosma	2.2	1	1	1	642984.8199	9491768.722	2539.567088	25.81997317	87.08160798
3	26/06/2008	1990	Cestrum_auriculatum	5.3	1.8	1.8	1.8	642978.4541	9491758.566	2534.013041	15.22924056	81.46954917
3	26/06/2008	1991	Piper_elongatum	3.9	4.5	4.5	4.5	642977.0448	9491764.784	2535.35667	17.11742727	87.5586855
3	26/06/2008	1992	Piper_elongatum	3.9	4.5	4.5	4.5	642977.0448	9491764.784	2535.35667	17.11742727	87.5586855
3	26/06/2008	1993	Piper_elongatum	3.3	2.2	2	2.1	642977.3065	9491764.431	2535.271591	17.16754265	87.12213224
3	26/06/2008	1994	Piper_elongatum	3.3	2.2	2	2.1	642977.3065	9491764.431	2535.271591	17.16754265	87.12213224
3	26/06/2008	1995	Piper_elongatum	3.3	2.2	2	2.1	642977.3065	9491764.431	2535.271591	17.16754265	87.12213224
3	26/06/2008	1996	Piper_elongatum	3.3	2.2	2	2.1	642977.3065	9491764.431	2535.271591	17.16754265	87.12213224
3	26/06/2008	1997	Piper_elongatum	3.3	2.2	2	2.1	642977.3065	9491764.431	2535.271591	17.16754265	87.12213224
3	26/06/2008	1998	Piper_elongatum	2.6	3	3	3	642978.8426	9491766.739	2536.36654	19.65176465	88.3526572
3	26/06/2008	1999	Piper_elongatum	2.6	3	3	3	642978.8426	9491766.739	2536.36654	19.65176465	88.3526572
[truncated: 2,422 more rows]
